# Supplementary material for: Single‐cell profiling reveals various types of interstitial cells in the bladder
Source: Cell Prolif. 2023 Feb 23;56(9):e13431. doi: 10.1111/cpr.13431 (PMC10472517; doi:10.1111/cpr.13431)
Supplement: Supplementary file 6 — TABLE S1. Marker genes from the literature [file CPR-56-e13431-s010.xlsx]

## Sheet: Table_S1
Table S1. Marker genes from the literature
Gene	Marker_of	Reference (Supplementary)	Algorithmically identified marker genes in human	Algorithmically identified marker genes in rat	Algorithmically identified marker genes in Mice
UPK1A,UPK1B,UPK2,KRT18,KRT5,KRT17	Epithelial Cells	Khandelwal et al., 2009; Lee et al., 2014	UPK1A, UPK1B, DHRS2, SPINK1,ATF3,IER2	Hopx, Fam25a, Clu, Apoe,Anxa1 and Upk2	Hopx, Fam25a, Clu, and Upk2
SFRP2, MMP2, COL1A2,PDGFRA	Fibroblast	Han and Amar, 2004; Iwano et al., 2002; Lennon et al., 2014; Matsuyama et al., 2014; Monaghan et al., 2012; Varga et al., 1987	DCN, GSN, PI16 (CD364),LRP1 (CD91)	Dcn, Gsn, Pi16(Cd364), Lrp1 (Cd91)	Dcn, Gsn, Pi16(Cd364), Lrp1 (Cd91)
DES, MYH11, MYL9, TAGLN, TPM2, ACTA2, ACTG2,CNN1	Smooth Muscle Cells	Dubois et al., 2011; Owens, 1995; Owens et al., 2004; Qian et al., 1996; Sharifiaghdas et al., 2014; Solway et al., 1995; Tsang et al., 2017a	-	-	-
ACTA2, ACTG2, TAGLN, PDGFRB	Myofibroblast	Drake et al., 2006; Guo et al., 2017; Ichikawa et al., 2008; LeBleu et al., 2013	STC1, AREG, PLAT, TBX3	Cxcl14, Tgfbi, Cryab, Car3	Cxcl14, Tgfbi, Cryab, Car3
SELE, VCAM1, CDH5, ENG	Endothelial Cells	Aird, 2007; Garlanda and Dejana, 1997; Sauteur et al., 2014; Tsang et al., 2017b; Young and Mitchell, 2018a	ACKR1, TM4SF1, IFI27	Tm4sf1, Plvap, Selp, Cst3	Tm4sf1, Plvap, Selp, Cst3
GPM6A,RELN	Neuron	Brocco et al., 2010; Darmanis et al., 2015; Scorticati et al., 2011; Zhong et al., 2018	CCL21,MMRN1,CLDN5,LYVE1	Ccl21, Mmrn1, Cldn5, Lyve1	Ccl21, Mmrn1, Cldn5, Lyve1
MZB1, CD79A, CD19, MS4A1	B Cells	Chen et al., 2018; Chu and Arber, 2001; de Masson et al., 2014; Flach et al., 2010; Lebrun et al., 2018; Mason et al., 1995; Vockerodt et al., 2008	IGLC2, IGKC, IGLC3,IGHA1	-	-
KIT, ENPP3 (CD203c), FCER1A, SLC18A2	Mast Cells	Jawhar et al., 2016; Jordan et al., 2001; Young and Mitchell, 2018b	TPSB2, TPSAB1, CPA3, CTSG	-	-
CD3D, CD3E, CD3G, CD8A	T Cells	Geijtenbeek et al., 2000; Gil et al., 2011; Schelker et al., 2017	-	-	-
CD14, CD163, MS4A7, LYZ	Monocyte Cells	Chen et al., 2018; Villani and Satija, 2017; Vrancic et al., 2012	-	Cd14, Cd163, Ms4a7, Pcgr3a (Cd16)	Cd14, Cd163, Ms4a7, Pcgr3a (Cd16)
CD68, CD74	Macrophage cells	Orr et al., 2017; Patouraux et al., 2017	-	RT1-Da, RT1-Db1	RT1-Da, RT1-Db1
Mt-atp6, Mt-co1, Mt-co2, and Mt-co3	Adipose Cells	Schwalie et al., 2018; Ussar et al., 2014	-	Mt-atp6, Mt-co1, Mt-co2, and Mt-co3	Mt-atp6, Mt-co1, Mt-co2, and Mt-co3
