# Supplementary material for: Single‐cell profiling reveals various types of interstitial cells in the bladder
Source: Cell Prolif. 2023 Feb 23;56(9):e13431. doi: 10.1111/cpr.13431 (PMC10472517; doi:10.1111/cpr.13431)
Supplement: Supplementary file 7 — TABLE S2. Expression of marker gene in human bladder [file CPR-56-e13431-s002.xlsx]

## Sheet: Table_S2
Table S2. Expression of marker gene in human bladder
Fibroblasts						Epithelial cells						Myofibroblast						Endothelial cells						Smooth muscle cells						Monocytes						Plasma						Cytotoxic T cells						CD8+ T cells
Gene	p_val	avg_log2FC	pct.1	pct.2	p_val_adj	Gene	p_val	avg_log2FC	pct.1	pct.2	p_val_adj	Gene	p_val	avg_log2FC	pct.1	pct.2	p_val_adj	Gene	p_val	avg_log2FC	pct.1	pct.2	p_val_adj	Gene	p_val	avg_log2FC	pct.1	pct.2	p_val_adj	Gene	p_val	avg_log2FC	pct.1	pct.2	p_val_adj	Gene	p_val	avg_log2FC	pct.1	pct.2	p_val_adj	Gene	p_val	avg_log2FC	pct.1	pct.2	p_val_adj	Gene	p_val
CCL11	0	0.990673	0.483	0.123	0	CLDN4	0	2.99514	0.916	0.333	0	AREG	0	2.27811	0.762	0.575	0	NTS	0	1.20278	0.538	0.096	0	PGM5-AS1	0	2.60218	0.715	0.462	0	CCL3L1	0	6.0132	0.861	0.257	0	MZB1	0	3.05853	0.93	0.119	0	PTPRC	4.77883e-147	1.56605	0.945	0.169	1.2597e-143	CXCR3	9.89962e-208
APOD	0	2.3854	0.942	0.498	0	LY6D	0	3.33794	0.909	0.591	0	STC1	0	2.3091	0.9	0.428	0	SELE	0	2.08382	0.636	0.144	0	DES	0	4.68073	0.95	0.747	0	CCL4	0	5.98245	0.888	0.202	0	FAM30A	0	0.802484	0.589	0.015	0	CD2	4.44861e-137	1.46299	0.842	0.105	1.17265e-133	GZMA	4.53778e-201
PTX3	0	1.77211	0.801	0.361	0	KRT18	0	2.43992	0.984	0.455	0	TAGLN	0	0.855781	0.982	0.853	0	HLA-DRA	0	1.6377	0.842	0.315	0	ACTC1	0	2.86227	0.795	0.416	0	CCL3	0	6.12069	0.922	0.248	0	IGHA2	0	0.655003	0.585	0.025	0	CD3D	1.9583e-91	1.01702	0.743	0.083	5.16208e-88	PDCD1	1.04672e-171
SLPI	0	0.947907	0.679	0.446	0	SFN	0	2.7023	0.967	0.456	0	NRXN1	0	0.402077	0.43	0.13	0	ACKR1	0	4.16919	0.668	0.134	0	RGS5	0	3.04695	0.652	0.305	0	CCL4L2	0	5.8426	0.863	0.322	0	IGLV6-57	0	1.73246	0.566	0.04	0	SRGN	2.08373e-84	0.74329	0.992	0.43	5.49271e-81	GZMH	9.0585e-167
COL3A1	0	0.999916	0.667	0.314	0	S100A2	0	4.80073	0.993	0.74	0	TSLP	0	1.88865	0.718	0.344	0	HLA-DPB1	0	1.40584	0.851	0.379	0	PCP4	0	3.60244	0.844	0.556	0	IL1B	0	4.91142	0.883	0.389	0	IGLV3-1	0	0.444678	0.333	0.009	0	IL7R	6.02852e-79	1.58547	0.755	0.136	1.58912e-75	CXCR6	2.80119e-156
SFRP4	0	1.07091	0.55	0.129	0	UPK1B	0	1.10628	0.615	0.441	0	TNC	0	1.83202	0.852	0.418	0	MMP1	0	0.618319	0.561	0.247	0	ACTG2	0	3.91255	0.954	0.673	0	LYZ	0	2.83017	0.811	0.064	0	TNFRSF17	0	0.342626	0.519	0.01	0	CD3G	4.25328e-76	0.60151	0.577	0.063	1.12116e-72	XCL1	1.29637e-146
CXCL2	0	0.587815	0.844	0.506	0	RHOV	0	0.564083	0.348	0.133	0	ENPP2	0	0.742288	0.603	0.238	0	MMRN1	0	2.25108	0.808	0.109	0	GJA4	0	1.95979	0.382	0.181	0	C1QB	0	3.48108	0.829	0.06	0	PNOC	0	0.277739	0.419	0.016	0	CD8A	6.39707e-75	0.445852	0.565	0.062	1.68627e-71	XCL2	2.32969e-146
SERPINE1	0	0.608869	0.642	0.39	0	PSCA	0	2.92717	0.962	0.586	0	TRPA1	0	1.78795	0.817	0.35	0	C2CD4B	0	2.28293	0.682	0.122	0	MYH11	0	4.31454	0.993	0.739	0	CXCL8	0	5.6455	0.982	0.433	0	FCRL5	0	0.594236	0.543	0.01	0	LINC01871	1.88764e-73	0.493359	0.585	0.082	4.97582e-70	PTPRC	1.18938e-145
CCL2	0	0.948257	0.856	0.563	0	SPINK1	0	3.51416	0.871	0.643	0	PAPPA	0	1.14753	0.647	0.318	0	HLA-DQB1	0	1.68761	0.852	0.194	0	WFDC2	0	1.66934	0.776	0.481	0	SDS	0	2.30872	0.695	0.069	0	SPINK2	0	1.09307	0.69	0.07	0	TRBC2	3.08853e-69	0.968225	0.676	0.109	8.14137e-66	LINC01871	3.55864e-138
COL1A1	0	1.29194	0.861	0.42	0	KRT17	0	4.30808	0.994	0.719	0	TMEM158	0	1.49004	0.669	0.236	0	CLDN5	0	3.32165	0.876	0.094	0	CNN1	0	3.72863	0.983	0.622	0	C1QA	0	3.92344	0.853	0.09	0	DERL3	9.98401e-259	1.56244	0.876	0.138	2.63179e-255	CD3E	6.60907e-68	0.632145	0.628	0.053	1.74215e-64	CD8A	3.07754e-132
MYOC	0	1.83524	0.865	0.294	0	KRT5	0	1.22201	0.583	0.263	0	CPE	0	1.32262	0.836	0.428	0	HLA-DPA1	0	1.7481	0.921	0.413	0	MYLK	0	3.63268	0.956	0.63	0	C15orf48	0	2.29091	0.822	0.238	0	AL391056.1	1.51396e-241	0.307129	0.5	0.046	3.9908e-238	CXCR4	8.59858e-65	0.939165	0.787	0.246	2.26659e-61	CD2	1.30211e-131
RARRES1	0	0.771323	0.722	0.343	0	FABP4	0	3.48852	0.996	0.69	0	HSD17B2	0	1.4108	0.8	0.476	0	STC1	0	3.15983	0.934	0.396	0	C2orf40	0	2.38732	0.897	0.444	0	C1QC	0	2.747	0.799	0.045	0	CD79A	4.40781e-207	2.45904	0.934	0.172	1.1619e-203	RUNX3	1.22833e-62	0.780431	0.708	0.133	3.23789e-59	KLRB1	7.05834e-128
RASD1	0	0.474472	0.678	0.344	0	KRT8	0	2.42275	0.986	0.501	0	A2M	0	1.63585	0.958	0.583	0	RNASE1	0	0.949485	0.709	0.101	0	TAGLN	0	3.8446	0.998	0.84	0	MMP9	0	2.63458	0.841	0.131	0	IGLV1-40	6.27095e-196	0.263949	0.256	0.015	1.65302e-192	GZMH	8.52179e-60	0.256235	0.368	0.04	2.24634e-56	CTSW	1.1044e-122
MFAP5	0	2.17784	0.807	0.206	0	KRT19	0	4.74637	0.999	0.643	0	AKR1C1	0	1.91382	0.933	0.737	0	HLA-DQA1	0	1.0137	0.693	0.188	0	TPM1	0	4.00917	0.991	0.877	0	HLA-DRA	0	4.16205	0.992	0.354	0	STAP1	2.51939e-193	0.312127	0.446	0.03	6.64112e-190	CCL5	9.762e-58	1.525	0.723	0.221	2.57326e-54	CD3G	6.03955e-122
CTHRC1	0	0.791787	0.713	0.263	0	FGFBP1	0	0.863078	0.531	0.254	0	HHIP	0	1.59728	0.777	0.462	0	SOX17	0	1.50604	0.603	0.119	0	ACTA2	0	3.83613	0.983	0.652	0	HLA-DPB1	0	3.52367	0.974	0.414	0	CYTIP	1.5592e-181	1.59714	0.93	0.129	4.11006e-178	CD7	2.39783e-57	0.987024	0.723	0.187	6.32067e-54	CXCR4	2.34618e-120
FST	0	0.68688	0.703	0.397	0	S100P	0	4.94608	1	0.757	0	PLAT	0	2.06295	0.962	0.524	0	IFIT3	0	1.83525	0.766	0.286	0	MYL9	0	4.2116	1	0.857	0	TNF	0	1.92535	0.777	0.18	0	JCHAIN	1.56948e-152	7.69831	0.942	0.53	4.13714e-149	ARHGDIB	2.42101e-57	0.893602	0.834	0.423	6.38178e-54	CST7	5.07736e-116
IGFBP5	0	1.02379	0.86	0.615	0	ELF3	0	2.46479	0.95	0.438	0	PDK4	0	1.61877	0.939	0.69	0	HLA-DRB1	0	2.39198	0.845	0.319	0	TPM2	0	4.22815	1	0.875	0	GPR183	0	3.79206	0.978	0.223	0	SEC11C	1.00835e-146	2.09138	0.973	0.475	2.65801e-143	CD48	2.4373e-52	0.739888	0.696	0.204	6.42473e-49	RUNX3	4.15718e-115
SERPINE2	0	0.903472	0.764	0.277	0	PRSS22	0	0.526351	0.446	0.158	0	C11orf96	0	1.03435	1	0.928	0	RSAD2	0	1.23331	0.645	0.222	0	SYNPO2	0	3.14245	0.942	0.602	0	HLA-DQB1	0	2.60198	0.917	0.248	0	EVI2B	1.01467e-140	1.10861	0.833	0.14	2.67466e-137	TRAC	8.37333e-51	0.73963	0.719	0.276	2.20721e-47	CD40LG	6.2037e-112
SFRP2	0	2.30424	0.921	0.305	0	TACSTD2	0	2.92903	0.994	0.407	0	PDPN	0	1.34726	0.882	0.518	0	TM4SF1	0	4.52354	0.991	0.395	0	CSRP1	0	3.43827	0.967	0.624	0	CXCL3	0	3.29245	0.893	0.504	0	CTSW	3.33477e-139	1.27846	0.647	0.101	8.79044e-136	CD37	1.55304e-50	0.516486	0.632	0.146	4.09382e-47	CYTIP	7.77898e-112
PI16	0	2.08625	0.909	0.245	0	PTGR1	0	1.23972	0.844	0.391	0	DKK3	0	1.01283	0.776	0.478	0	POSTN	0	1.65861	0.649	0.177	0	TNNT2	0	1.56113	0.643	0.382	0	HLA-DPA1	0	3.51412	0.975	0.455	0	SLAMF7	2.20122e-134	1.22357	0.795	0.182	5.80241e-131	CLEC2D	9.41337e-49	0.878431	0.696	0.253	2.48136e-45	ARHGDIB	3.93946e-109
TCEAL7	0	1.01753	0.693	0.387	0	IL1RN	0	0.389336	0.525	0.381	0	ITGA8	0	1.43223	0.815	0.395	0	IFIT1	0	1.61449	0.647	0.163	0	CRYAB	0	2.31455	0.985	0.692	0	HLA-DQA1	0	2.8971	0.916	0.222	0	SSR4	3.84716e-128	3.29691	0.996	0.913	1.01411e-124	CYTIP	1.84086e-45	0.735756	0.656	0.132	4.8525e-42	CCL5	6.88277e-106
COL1A2	0	1.88773	0.968	0.412	0	KRT7	0	4.0166	0.992	0.646	0	PCSK2	0	0.411778	0.43	0.147	0	ANGPT2	0	2.19282	0.858	0.242	0	PPP1R14A	0	2.82617	0.942	0.471	0	AC020656.1	0	1.30819	0.719	0.127	0	LINC01480	7.25289e-116	0.940355	0.609	0.107	1.91186e-112	SPOCK2	5.85562e-43	0.749409	0.617	0.141	1.54354e-39	SRGN	2.45874e-103
HAS1	0	1.23243	0.685	0.226	0	GPX2	0	1.4986	0.863	0.292	0	RORB	0	0.901185	0.596	0.292	0	CD74	0	2.28889	0.934	0.519	0	ID4	0	1.72326	0.761	0.574	0	AIF1	0	2.34611	0.906	0.067	0	IGHV3-23	1.22966e-114	0.835497	0.345	0.046	3.24138e-111	EVI2B	3.22752e-42	0.602944	0.636	0.142	8.50774e-39	SLA	3.44089e-103
IGFBP6	0	3.04947	0.986	0.526	0	AQP3	0	3.57325	0.997	0.571	0	THSD4	0	0.720012	0.557	0.288	0	PLVAP	0	1.88859	0.695	0.075	0	SMTN	0	2.73148	0.882	0.574	0	HLA-DRB1	0	3.33288	0.98	0.359	0	JSRP1	1.29446e-114	0.506105	0.492	0.055	3.4122e-111	WISP2	2.60998e-41	0.7904	0.937	0.555	6.87991e-38	CD7	6.42384e-102
MGP	0	3.18182	1	0.87	0	DKK1	0	2.48131	0.946	0.546	0	RBP4	0	1.40342	0.686	0.348	0	CA4	0	0.47904	0.441	0.041	0	SYNM	0	2.62439	0.96	0.549	0	RGS1	0	1.75348	0.742	0.141	0	TNFRSF18	3.68903e-114	0.741502	0.74	0.16	9.72429e-111	XCL1	1.17888e-40	0.4228	0.455	0.083	3.10752e-37	ALOX5AP	3.24546e-100
CFD	0	3.27874	0.998	0.934	0	IGFBP3	0	1.07359	0.866	0.47	0	ATP1B1	0	0.952665	0.849	0.747	0	IFI27	0	3.55135	0.866	0.374	0	HSPB3	0	0.429668	0.369	0.139	0	BCL2A1	0	2.82165	0.899	0.193	0	CD48	2.09774e-110	1.36933	0.798	0.203	5.52964e-107	CCDC80	3.90514e-40	0.749989	0.984	0.671	1.02939e-36	SAMSN1	5.7422e-98
PCOLCE2	0	2.39333	0.929	0.301	0	CD24	0	1.19682	0.773	0.358	0	PDE4B	0	0.947966	0.682	0.358	0	CD36	0	1.10833	0.713	0.108	0	PLN	0	1.77211	0.884	0.392	0	CD163	0	2.74923	0.908	0.098	0	SPAG4	7.99705e-109	0.674854	0.787	0.297	2.10802e-105	GSN	6.98717e-40	0.822421	1	0.914	1.84182e-36	GZMK	2.08915e-92
BDKRB1	0	1.79404	0.854	0.399	0	SMIM22	0	1.62034	0.931	0.297	0	ADPRHL1	0	0.98811	0.618	0.351	0	AQP1	0	1.81133	0.724	0.177	0	LMCD1	0	1.68565	0.841	0.598	0	PLEK	0	2.98145	0.953	0.127	0	FKBP11	6.37154e-107	1.5563	0.942	0.427	1.67954e-103	FYB1	1.89223e-39	0.794351	0.632	0.181	4.98793e-36	CD3D	4.33846e-91
SFRP1	0	1.11885	0.695	0.176	0	GMNN	0	1.23913	0.791	0.353	0	BDKRB2	0	1.47894	0.82	0.471	0	TM4SF18	0	1.31081	0.629	0.067	0	RAMP1	0	2.19757	0.957	0.37	0	TYROBP	0	3.16433	0.99	0.156	0	TAGAP	2.90166e-105	0.652531	0.702	0.151	7.64877e-102	IGFBP6	1.97171e-39	0.713272	1	0.714	5.19742e-36	IL7R	1.8177e-84
TNFAIP6	0	2.36448	0.891	0.251	0	AKR1C2	0	3.14688	0.993	0.487	0	PHLDA1	0	1.23108	0.876	0.69	0	KDR	0	1.38721	0.675	0.11	0	SLMAP	0	2.46554	0.913	0.567	0	CCR7	0	1.83414	0.845	0.157	0	CD27	4.11392e-104	0.882977	0.632	0.094	1.08443e-100	MGP	9.70958e-39	0.789051	1	0.923	2.55945e-35	CD48	2.04632e-77
WISP2	0	2.28927	0.908	0.311	0	FXYD3	0	2.82929	0.995	0.408	0	CLMP	0	1.4286	0.863	0.447	0	CYP1B1	0	1.90651	0.891	0.499	0	MCAM	0	1.78849	0.801	0.371	0	CD14	0	1.93787	0.818	0.169	0	IGLC2	4.43716e-102	9.34072	0.934	0.769	1.16964e-98	ITM2A	4.33677e-38	0.706432	0.976	0.637	1.14317e-34	CD3E	5.05402e-76
CYR61	0	0.797788	0.906	0.649	0	TSPAN1	0	0.970301	0.695	0.318	0	C1QL1	0	0.663381	0.517	0.201	0	FABP5	0	0.92372	0.896	0.708	0	GADD45G	0	1.16805	0.756	0.498	0	FOLR2	0	2.12321	0.73	0.023	0	IGKV3-15	3.08301e-101	0.48521	0.295	0.039	8.12682e-98	PCOLCE2	4.662e-38	0.7238	0.933	0.558	1.2289e-34	DUSP2	7.52164e-71
ID3	0	1.14364	0.953	0.671	0	AGR2	0	3.26403	0.994	0.576	0	PLPPR4	0	0.723461	0.539	0.12	0	MED24	0	0.981864	0.649	0.254	0	SORBS2	0	1.82244	0.911	0.366	0	IL1RN	0	2.08394	0.851	0.387	0	TNFRSF13B	4.20187e-101	0.477016	0.407	0.019	1.10761e-97	DPT	1.29943e-37	0.735722	0.96	0.603	3.42531e-34	LCP1	1.30667e-68
C7	0	1.84769	0.833	0.307	0	CLDN7	0	1.74208	0.931	0.389	0	NPFFR2	0	0.363726	0.394	0.095	0	CAVIN2	0	1.99203	0.816	0.271	0	GADD45B	0	1.46292	0.974	0.851	0	CD74	0	3.22243	0.994	0.552	0	SRGN	3.36171e-98	1.06675	0.996	0.43	8.86148e-95	OGN	1.39234e-37	0.675179	0.953	0.513	3.6702e-34	LAPTM5	9.73035e-66
FBN1	0	1.03042	0.712	0.205	0	CLDN1	0	1.39548	0.846	0.293	0	COL6A3	0	0.977279	0.932	0.597	0	VWF	0	1.93673	0.87	0.113	0	CARMN	0	1.08573	0.633	0.367	0	MRC1	0	2.38224	0.794	0.085	0	ANKRD28	9.70391e-93	1.23505	0.938	0.46	2.55795e-89	MYOC	1.48006e-37	0.737579	0.877	0.527	3.90144e-34	IL32	5.97043e-63
PTN	0	2.30934	0.954	0.454	0	DEFB1	0	0.714413	0.598	0.213	0	MFAP4	0	1.60069	0.992	0.675	0	ADGRL4	0	1.61432	0.769	0.064	0	ASB5	0	0.825391	0.558	0.298	0	DNAAF1	0	0.290026	0.545	0.032	0	KLHL6	9.7095e-91	0.546169	0.589	0.1	2.55942e-87	CD247	1.95478e-37	0.468221	0.553	0.119	5.15279e-34	SPOCK2	1.34562e-62
DCN	0	3.28654	1	0.783	0	FABP5	0	2.90843	0.999	0.676	0	IL1R1	0	1.50109	0.923	0.616	0	SLC9A3R2	0	1.52788	0.792	0.258	0	FAM83D	0	0.269469	0.416	0.17	0	C5AR1	0	2.13234	0.863	0.101	0	CLECL1	9.37788e-90	0.797808	0.481	0.038	2.47201e-86	C3	4.27643e-37	0.664151	0.968	0.59	1.12727e-33	KLRC1	1.81674e-61
F3	0	0.261718	0.698	0.347	0	S100A14	0	0.723498	0.559	0.264	0	TBX3	0	1.78317	0.955	0.747	0	THBD	0	1.43105	0.752	0.351	0	LMOD1	0	2.02389	0.94	0.437	0	FCER1G	0	2.66982	0.951	0.098	0	IGLV3-25	7.50216e-89	0.334757	0.26	0.034	1.97757e-85	DCN	1.8371e-36	0.80025	1	0.872	4.84261e-33	TRBC2	1.4177e-60
TIMP1	0	1.32018	0.996	0.915	0	ANXA10	0	1.82505	0.841	0.524	0	SALL1	0	0.727864	0.547	0.2	0	CD93	0	1.3885	0.702	0.148	0	PSD	0	1.04139	0.623	0.219	0	MIR3945HG	0	0.828658	0.679	0.026	0	SAMSN1	5.54064e-88	0.830527	0.667	0.135	1.46051e-84	CFD	3.69904e-36	0.838082	1	0.96	9.75068e-33	HCST	1.22508e-57
BASP1	0	0.820758	0.822	0.44	0	LYPD3	0	0.734027	0.619	0.425	0	PDE7B	0	0.807794	0.578	0.24	0	PALMD	0	1.26429	0.625	0.129	0	NOTCH3	0	0.802763	0.366	0.169	0	SLAMF7	0	1.52678	0.735	0.165	0	IGHD	2.31514e-87	2.68646	0.38	0.051	6.10271e-84	LTBP2	6.41208e-35	0.346356	0.854	0.488	1.69023e-31	CLEC2D	1.69053e-57
LUM	0	2.18019	0.992	0.496	0	RAB11FIP1	0	1.23361	0.831	0.412	0	CRISPLD2	0	0.75219	0.908	0.656	0	GIMAP6	0	1.6575	0.758	0.126	0	POPDC2	0	0.989498	0.691	0.38	0	IL23A	0	0.495069	0.724	0.224	0	IGLC3	2.98187e-87	8.27242	0.798	0.539	7.86021e-84	ITGBL1	6.7001e-35	0.299463	0.874	0.519	1.76615e-31	CLSPN	5.43411e-56
HAS2	0	0.651962	0.638	0.246	0	EHF	0	0.936508	0.704	0.236	0	CDH11	0	0.964205	0.674	0.41	0	ZNF385D	0	1.72338	0.788	0.242	0	PDK4	0	1.53376	0.875	0.68	0	MS4A6A	0	1.84481	0.871	0.03	0	IGHA1	1.81094e-85	7.86336	0.853	0.661	4.77364e-82	IL32	7.73782e-35	0.684991	0.905	0.574	2.03969e-31	PDE4B	2.00338e-54
MEG3	0	1.75973	0.965	0.469	0	CAPS	0	0.980086	0.763	0.215	0	CALD1	4.91837e-308	0.547026	0.994	0.865	1.29648e-304	PECAM1	0	1.90602	0.915	0.103	0	CKB	0	2.44956	0.985	0.853	0	MS4A4A	0	1.60629	0.729	0.075	0	MS4A1	7.05795e-84	0.68554	0.264	0.004	1.86048e-80	FBLN5	1.4172e-34	0.542394	0.945	0.577	3.73574e-31	IQGAP2	1.06334e-53
ZFP36	0	1.05249	0.939	0.793	0	IGFBP2	0	2.89059	0.99	0.52	0	IL32	6.82368e-302	1.01744	0.816	0.558	1.79872e-298	ADAMTS9	0	1.97646	0.923	0.367	0	RBFOX3	0	1.1615	0.675	0.366	0	MS4A7	0	1.45428	0.745	0.054	0	MIR155HG	1.12733e-75	1.48424	0.76	0.344	2.97164e-72	APOD	3.45926e-34	0.886276	0.964	0.679	9.1186e-31	CD247	2.86351e-52
FBLN1	0	2.5432	0.998	0.656	0	VAMP8	0	1.3132	0.916	0.42	0	SPARC	7.19952e-296	0.906322	0.878	0.632	1.89779e-292	ANXA3	0	0.420233	0.631	0.113	0	SORBS1	0	1.93855	0.909	0.565	0	IL1A	0	0.606504	0.763	0.266	0	PDE4B	1.64182e-75	0.93515	0.876	0.377	4.32783e-72	FXYD1	8.4711e-34	0.553325	0.964	0.608	2.23298e-30	CD8B	1.27316e-51
THY1	0	0.482207	0.516	0.14	0	KRT13	0	4.13598	0.972	0.654	0	WFDC1	1.54873e-279	0.901912	0.586	0.316	4.08245e-276	CLEC14A	0	1.07539	0.69	0.222	0	MBNL1-AS1	0	0.644239	0.558	0.252	0	FCGR2A	0	2.28999	0.952	0.207	0	IGHV4-59	3.88247e-75	1.05606	0.481	0.138	1.02342e-71	CST7	1.46995e-33	1.0017	0.613	0.116	3.87478e-30	LRMP	4.16736e-51
GPC3	0	0.780319	0.784	0.311	0	RAB25	0	0.96928	0.798	0.29	0	NFATC2	4.0561e-275	0.8758	0.759	0.557	1.06919e-271	APOLD1	0	1.11178	0.823	0.273	0	CAV1	0	0.930249	0.963	0.789	0	IGSF6	0	1.40351	0.776	0.067	0	ISG20	3.78034e-73	1.06812	0.895	0.54	9.96496e-70	SFRP2	2.9032e-33	0.667529	0.929	0.557	7.65284e-30	HIST1H1D	9.11293e-50
DPT	0	2.50069	0.969	0.349	0	DSP	0	1.20627	0.856	0.369	0	COL1A1	1.14007e-271	0.838867	0.885	0.581	3.00522e-268	CALCRL	0	1.88234	0.891	0.158	0	FLNC	0	1.58954	0.805	0.412	0	CD86	0	1.14597	0.747	0.022	0	CD37	2.49298e-64	0.787533	0.597	0.146	6.57151e-61	SLA	1.74036e-31	0.299315	0.443	0.069	4.58759e-28	FYB1	1.06752e-49
TWIST1	0	0.835073	0.708	0.298	0	PMAIP1	0	0.907399	0.689	0.473	0	FGF9	3.12847e-271	0.849058	0.593	0.395	8.24665e-268	CX3CL1	0	0.628031	0.639	0.276	0	TGM2	0	0.988492	0.828	0.443	0	SLAMF1	0	0.715916	0.749	0.105	0	CD74	6.05657e-64	0.615935	0.969	0.567	1.59651e-60	GPX3	2.61201e-31	0.658153	0.988	0.724	6.88526e-28	EVI2B	1.89817e-49
SOCS3	0	0.68209	0.863	0.614	0	GATA3	0	2.28577	0.961	0.524	0	IER2	8.05285e-271	1.15702	0.935	0.883	2.12273e-267	FLT1	0	1.51378	0.769	0.173	0	FLNA	0	2.70281	0.967	0.708	0	MIR155HG	0	1.64421	0.821	0.327	0	ODAPH	1.83075e-63	0.361128	0.306	0.062	4.82587e-60	PLAC9	2.7769e-31	0.614308	0.984	0.687	7.31992e-28	CD52	2.54013e-47
ELN	0	0.565838	0.683	0.221	0	C19orf33	0	2.0037	0.975	0.395	0	BEX2	8.87889e-263	0.913858	0.639	0.475	2.34048e-259	HYAL2	0	1.43105	0.737	0.245	0	FILIP1	0	1.91335	0.911	0.429	0	RNASE6	0	0.947758	0.635	0.016	0	PRDM1	3.38113e-62	0.631767	0.744	0.359	8.91267e-59	TSC22D3	3.76306e-31	0.75342	0.929	0.721	9.91942e-28	LTB	1.41076e-45
TMEM100	0	0.343749	0.563	0.274	0	MAL2	0	1.16656	0.828	0.342	0	ACTA2	3.71869e-258	0.294566	0.852	0.687	9.80247e-255	RND1	0	1.03283	0.702	0.298	0	FBXO32	0	1.11838	0.81	0.422	0	SRGN	0	3.55009	0.997	0.411	0	IGHV3-74	3.56485e-62	0.729525	0.252	0.036	9.39695e-59	C1R	4.55069e-31	0.600532	0.996	0.685	1.19956e-27	GPR183	4.49171e-45
ZNF331	0	0.850659	0.935	0.705	0	EPCAM	0	1.09045	0.802	0.272	0	MMP2	2.7885e-256	0.627737	0.916	0.612	7.35048e-253	RAMP3	0	1.29445	0.694	0.134	0	PPP1R1A	0	0.74566	0.603	0.235	0	CLEC4E	0	1.11037	0.633	0.066	0	ST8SIA4	1.53683e-58	0.567115	0.585	0.18	4.05109e-55	PI16	6.86965e-30	0.671846	0.893	0.517	1.81084e-26	CD53	1.51805e-44
ACP5	0	0.293776	0.646	0.229	0	CLCA4	0	1.92454	0.903	0.483	0	MEG3	4.29064e-254	0.775712	0.942	0.654	1.13101e-250	SPRY1	0	2.03649	0.843	0.47	0	KCNMA1	0	0.913779	0.717	0.361	0	LAPTM5	0	2.40524	0.967	0.176	0	IGKV4-1	8.6831e-58	1.18418	0.322	0.057	2.28886e-54	FBLN1	1.38431e-29	0.678029	0.996	0.796	3.64903e-26	ARL4C	1.6916e-44
JUNB	0	1.05032	0.991	0.893	0	SPINT1	0	0.816682	0.722	0.225	0	CCDC184	2.20891e-252	0.594406	0.495	0.276	5.82268e-249	SLCO2A1	0	0.854986	0.641	0.057	0	HSPB7	0	0.87317	0.615	0.348	0	IL10	0	0.581593	0.703	0.055	0	LINC02384	5.96279e-55	0.289159	0.461	0.089	1.57179e-51	PTN	1.59711e-29	0.546272	0.953	0.658	4.20998e-26	SH2D1A	8.32769e-44
VCAN	0	1.07927	0.769	0.287	0	AKR1C3	0	1.43643	0.946	0.357	0	CYTL1	8.43251e-252	0.466041	0.413	0.165	2.22281e-248	CCL14	0	1.359	0.668	0.088	0	FILIP1L	0	1.40205	0.838	0.583	0	KYNU	0	1.47165	0.79	0.183	0	LY9	3.22786e-54	0.740664	0.442	0.051	8.50865e-51	PODN	9.04984e-29	0.563301	0.905	0.542	2.38554e-25	CREM	8.81826e-44
RGCC	0	1.0266	0.917	0.595	0	SPTSSB	0	0.522758	0.502	0.271	0	TGFBI	2.38732e-251	0.843221	0.604	0.387	6.29298e-248	BIRC3	0	0.62201	0.818	0.524	0	CDC42EP3	0	1.07695	0.767	0.485	0	SERPINA1	0	0.817309	0.557	0.064	0	SLAMF1	1.38269e-50	0.882781	0.519	0.128	3.64477e-47	SERPINF1	1.15251e-28	0.57743	0.988	0.627	3.03801e-25	GIMAP7	5.55341e-40
EGR1	0	0.641599	0.91	0.746	0	LIPH	0	0.553449	0.513	0.224	0	PLK2	6.37487e-247	0.999249	0.809	0.627	1.68042e-243	SRGN	0	1.2328	0.817	0.381	0	PDLIM3	0	1.60341	0.954	0.677	0	IFI30	0	0.7996	0.7	0.189	0	CYTOR	1.90068e-49	1.11561	0.961	0.74	5.01019e-46	GPNMB	1.27554e-28	0.508811	0.945	0.619	3.36232e-25	ISG20	1.47083e-39
IGF1	0	1.02931	0.73	0.202	0	LAMB3	0	1.72816	0.95	0.49	0	FBXO32	4.32391e-242	0.863356	0.678	0.461	1.13978e-238	EMCN	0	1.40283	0.824	0.061	0	PTGS1	0	1.12738	0.702	0.316	0	VSIG4	0	1.22883	0.662	0.028	0	CENPM	3.51269e-49	0.318211	0.376	0.084	9.25945e-46	NKG7	1.62409e-28	0.786368	0.466	0.044	4.28111e-25	SLC38A1	1.87789e-39
MATN2	0	1.22717	0.871	0.309	0	ALDH3A1	0	0.325633	0.309	0.12	0	SPARCL1	8.68493e-238	0.516376	0.996	0.802	2.28935e-234	ICAM2	0	1.08872	0.69	0.34	0	SBSPON	0	0.856454	0.686	0.355	0	CLEC7A	0	1.10885	0.824	0.119	0	IGLV1-47	2.70915e-48	3.8244	0.643	0.417	7.14133e-45	SERPINE2	1.93193e-28	0.432161	0.806	0.476	5.09257e-25	CCR6	2.72651e-38
HSD11B1	0	0.613022	0.749	0.138	0	TMEM40	0	0.753625	0.67	0.199	0	LUM	5.72359e-235	0.671143	0.988	0.68	1.50874e-231	ECSCR	0	1.70686	0.879	0.094	0	NEXN	0	1.89461	0.909	0.545	0	FCGR2B	0	1.16309	0.699	0.036	0	CD52	4.58428e-48	1.17548	0.523	0.191	1.20842e-44	OMD	1.97223e-28	0.360417	0.822	0.466	5.19879e-25	TRAT1	1.91338e-35
TMEM176A	0	0.653596	0.695	0.272	0	SERPINB5	0	1.37429	0.889	0.393	0	NRG1	3.78696e-229	1.1179	0.576	0.387	9.98244e-226	S1PR1	0	1.57435	0.817	0.194	0	VWA1	0	0.908183	0.64	0.413	0	ALOX5AP	0	1.3863	0.755	0.206	0	CD86	6.13808e-47	0.283576	0.341	0.049	1.618e-43	SAMSN1	2.15887e-28	0.536797	0.605	0.136	5.69079e-25	RHOH	2.64228e-35
CD248	0	0.572233	0.522	0.142	0	CXADR	0	1.14735	0.841	0.387	0	MT-CO3	1.26692e-226	0.448262	1	1	3.33961e-223	MCTP1	0	1.42802	0.777	0.174	0	MYOCD	0	1.00112	0.751	0.384	0	EBI3	0	0.282612	0.601	0.052	0	PELI1	1.7151e-46	0.686804	0.849	0.523	4.52101e-43	TNFAIP6	2.15916e-28	0.809551	0.87	0.513	5.69156e-25	CD37	1.61609e-34
SOD3	0	2.05561	0.991	0.523	0	DUOXA2	0	0.437614	0.408	0.194	0	VCAM1	3.04395e-225	0.764248	0.57	0.314	8.02386e-222	LMO2	0	1.70399	0.866	0.259	0	PPP1R12B	0	1.51199	0.856	0.518	0	OASL	0	0.801314	0.751	0.242	0	TNFRSF13C	8.41491e-46	0.392316	0.318	0.012	2.21817e-42	CILP	3.87562e-28	0.56135	0.822	0.42	1.02161e-24	HIST1H2AC	1.68464e-34
SPARC	0	0.525092	0.851	0.507	0	FOXQ1	0	1.68397	0.898	0.54	0	SAT1	1.16535e-220	0.395202	0.988	0.975	3.07187e-217	LRG1	0	0.905119	0.689	0.151	0	KCNMB1	0	1.04812	0.746	0.378	0	LCP2	0	1.84966	0.887	0.204	0	RALGPS2	1.40306e-45	0.546924	0.744	0.391	3.69848e-42	LUM	1.9498e-27	0.607969	0.996	0.699	5.13966e-24	CYFIP2	2.26109e-32
ACKR3	0	1.00844	0.858	0.372	0	SPINT2	0	2.05008	0.986	0.463	0	TCF21	2.03193e-219	0.89708	0.701	0.463	5.35617e-216	INHBB	0	0.495047	0.595	0.168	0	TENT5B	0	0.739231	0.56	0.328	0	CD48	0	1.40002	0.827	0.182	0	IGHG3	1.68836e-45	5.28106	0.399	0.138	4.45051e-42	SOD3	3.05718e-27	0.493144	0.996	0.714	8.05874e-24	SYTL2	2.4796e-32
CCDC80	0	2.27387	0.985	0.454	0	AGR3	0	0.597237	0.449	0.214	0	SYT1	2.90235e-214	0.571713	0.524	0.34	7.6506e-211	GIMAP7	0	1.39156	0.747	0.103	0	PNCK	0	0.382499	0.375	0.157	0	HCST	0	1.59953	0.76	0.112	0	DNAAF1	1.13236e-44	0.394742	0.302	0.05	2.9849e-41	COL14A1	3.3939e-27	0.535609	0.925	0.569	8.94632e-24	HIST1H1C	4.6594e-32
MAFB	0	0.284686	0.71	0.43	0	SDC1	0	1.16023	0.855	0.354	0	AKAP12	1.5573e-211	0.554808	0.93	0.807	4.10505e-208	SELP	0	0.661486	0.543	0.05	0	MT-ND2	0	0.757658	1	1	0	CSF2RA	0	0.848556	0.71	0.082	0	PTPRC	1.45283e-43	0.710392	0.5	0.173	3.82965e-40	DDR2	6.09191e-27	0.445415	0.917	0.63	1.60583e-23	GMFG	5.46646e-32
FGF7	0	1.22202	0.844	0.434	0	DAPP1	0	0.971198	0.766	0.411	0	ARL4C	2.77431e-207	0.756727	0.72	0.519	7.31309e-204	IL3RA	0	1.05199	0.724	0.118	0	MT-ND4	0	0.697278	1	1	0	SNX10	0	1.36703	0.733	0.101	0	CORO1A	3.90871e-43	0.821622	0.508	0.178	1.03034e-39	LTBP4	7.08741e-27	0.569854	0.972	0.681	1.86824e-23	UCP2	1.90221e-31
F10	0	0.965041	0.78	0.244	0	LMO7	0	1.32763	0.859	0.432	0	TMEM176B	3.47656e-204	0.687166	0.72	0.465	9.16422e-201	C2CD4A	0	0.401728	0.674	0.116	0	MT-ND3	0	0.510744	1	1	0	ITGB2	0	1.14406	0.739	0.095	0	SERPINB9	1.57323e-41	0.568229	0.632	0.256	4.14704e-38	SERPING1	1.74212e-26	0.520072	0.988	0.766	4.59223e-23	EZR	1.72609e-30
MGST1	0	0.831138	0.946	0.698	0	NECTIN4	0	0.408337	0.419	0.178	0	COL8A1	2.00529e-202	0.785711	0.615	0.451	5.28593e-199	SOX7	0	0.817817	0.653	0.12	0	TNS1	0	2.1157	0.94	0.491	0	PTPRC	0	1.39512	0.841	0.148	0	EZR	1.37347e-40	0.772682	0.965	0.82	3.62046e-37	CPVL	7.3733e-26	0.403155	0.874	0.556	1.9436e-22	CKAP2	8.36086e-29
CCDC71L	0	1.17533	0.861	0.485	0	CDH1	0	0.813304	0.708	0.304	0	ADM	3.21605e-199	0.83188	0.804	0.631	8.4775e-196	EFNB2	0	1.27512	0.873	0.412	0	MT-CO1	0	0.917517	1	1	0	CD83	0	2.41863	0.98	0.555	0	HIST1H2BC	1.61851e-32	0.25729	0.469	0.248	4.26639e-29	PTX3	2.50222e-25	0.364161	0.846	0.54	6.59584e-22	CORO1A	6.81874e-28
MMP2	0	1.39611	0.939	0.418	0	HPGD	0	1.43281	0.837	0.521	0	FZD10	4.04728e-199	0.581173	0.434	0.202	1.06686e-195	NEDD9	0	0.947711	0.822	0.506	0	RHOB	0	1.65556	0.92	0.69	0	HLA-DMA	0	1.44334	0.85	0.285	0	TP53INP1	3.38681e-30	0.423198	0.45	0.194	8.92762e-27	ABI3BP	9.75788e-25	0.440923	0.874	0.547	2.57218e-21	TRBC1	1.68623e-27
FN1	0	0.413187	0.773	0.488	0	ITGA2	0	1.20356	0.867	0.39	0	FST	5.02088e-199	0.996444	0.696	0.511	1.3235e-195	KCTD12	0	1.2886	0.871	0.35	0	CALD1	0	2.43019	0.999	0.854	0	TNIP3	0	0.379998	0.67	0.072	0	RHOH	1.50313e-29	0.448808	0.469	0.177	3.96226e-26	S100A4	1.98442e-24	0.520071	1	0.801	5.23092e-21	GIMAP4	3.6511e-27
C11orf96	0	0.865881	0.999	0.886	0	JPT1	0	1.97049	0.979	0.483	0	LTBP4	5.58342e-199	0.542777	0.932	0.665	1.47179e-195	EGFL7	0	1.13457	0.668	0.121	0	MT-ND1	0	0.560093	1	1	0	PTPRE	0	1.6071	0.908	0.339	0	TFEC	4.60046e-29	0.3926	0.329	0.062	1.21268e-25	BDKRB1	9.40145e-24	0.560551	0.874	0.585	2.47822e-20	YWHAB	7.27314e-27
TMEM176B	0	0.667933	0.73	0.309	0	NEDD9	0	0.655176	0.78	0.497	0	PALLD	5.4702e-196	0.30822	0.864	0.736	1.44195e-192	RAMP2	0	1.38326	0.889	0.357	0	PGM5	0	1.27126	0.771	0.347	0	CD300E	0	0.281185	0.57	0.057	0	CXCR4	1.01573e-28	0.838386	0.457	0.249	2.67745e-25	ANK2	9.60826e-24	0.349541	0.767	0.444	2.53274e-20	HGSNAT	3.97604e-26
THBS1	0	1.04859	0.94	0.737	0	KLF5	0	1.52746	0.959	0.629	0	SLPI	1.20809e-195	1.207	0.707	0.53	3.18453e-192	RAPGEF5	0	0.832233	0.609	0.14	0	PALLD	0	2.21952	0.93	0.715	0	CYBB	0	1.17648	0.682	0.04	0	IQCG	3.05575e-28	0.484214	0.465	0.274	8.05496e-25	C1S	1.2634e-23	0.491346	0.984	0.661	3.33032e-20	TNFRSF1B	1.46673e-24
EFEMP1	0	1.62625	0.92	0.296	0	ARL14	0	0.574075	0.522	0.228	0	IER3	4.86248e-192	0.782746	0.978	0.957	1.28175e-188	CDH5	0	0.912636	0.655	0.05	0	CHCHD10	0	0.934572	0.864	0.592	0	LCP1	0	1.72037	0.906	0.127	0	BIRC3	1.01345e-27	0.939617	0.725	0.558	2.67144e-24	PCOLCE	1.377e-23	0.456726	0.885	0.509	3.62978e-20	CD69	1.68854e-24
PDPN	0	0.480975	0.806	0.359	0	PRRG4	0	0.683153	0.645	0.275	0	PEG10	1.8642e-191	0.753751	0.597	0.406	4.91402e-188	IFI44L	0	0.892418	0.637	0.201	0	LPP	0	2.41225	0.969	0.717	0	FGL2	0	1.90152	0.931	0.58	0	LAPTM5	2.8752e-27	0.587941	0.43	0.206	7.57902e-24	MFAP5	1.65197e-23	0.66382	0.814	0.452	4.35459e-20	BATF	5.1131e-24
RGS2	0	0.699205	0.834	0.493	0	TRIM31	0	1.69029	0.846	0.474	0	FOS	3.50913e-190	0.419337	0.982	0.957	9.25008e-187	ERG	0	1.19092	0.762	0.2	0	CSRP2	0	0.935461	0.829	0.621	0	CTSS	0	2.44992	0.991	0.574	0	ZNF165	4.18319e-27	0.37106	0.566	0.383	1.10269e-23	SCARA5	1.79936e-23	0.454459	0.787	0.426	4.74312e-20	OASL	6.88052e-23
MSC	0	0.45312	0.58	0.255	0	TRIM29	0	1.05774	0.832	0.342	0	ALKAL2	2.73497e-183	0.476563	0.514	0.362	7.20938e-180	PTPRB	0	1.05081	0.716	0.105	0	FHL1	0	1.95224	0.957	0.657	0	PHACTR1	0	1.52168	0.805	0.191	0	CTSS	1.6086e-26	0.327546	0.822	0.589	4.24026e-23	EFEMP1	3.07407e-23	0.4022	0.909	0.551	8.10324e-20	IL10RA	3.47847e-22
CYP4B1	0	0.320049	0.733	0.486	0	PARD6B	0	0.45181	0.443	0.238	0	TGM2	4.01071e-182	0.647469	0.678	0.483	1.05722e-178	PCAT19	0	1.31074	0.853	0.12	0	PDLIM5	0	1.02264	0.896	0.693	0	GPR34	0	0.590925	0.536	0.018	0	IGHM	1.01365e-25	7.30488	0.636	0.563	2.67199e-22	CTSK	4.02891e-23	0.439651	0.881	0.553	1.06202e-19	TIGIT	2.90867e-20
THBS2	0	0.764474	0.757	0.41	0	SERINC2	0	1.60025	0.946	0.506	0	BMP5	5.32443e-180	0.782803	0.516	0.305	1.40352e-176	HLA-DMA	0	1.01796	0.792	0.24	0	HSPB1	0	1.38716	0.992	0.946	0	RETN	0	0.419326	0.729	0.013	0	TMEM156	3.68981e-25	0.501332	0.372	0.073	9.72634e-22	MATN2	1.01621e-22	0.373273	0.85	0.539	2.67872e-19	NKG7	3.52543e-20
SCN7A	0	0.40117	0.641	0.15	0	SNCG	0	2.02159	0.969	0.406	0	DUSP1	8.00256e-177	0.652396	0.95	0.838	2.10948e-173	ESAM	0	1.01109	0.721	0.118	0	LIMS2	0	1.26238	0.837	0.394	0	TREM1	0	0.801655	0.688	0.063	0	SDF2L1	4.63702e-25	0.371945	0.795	0.531	1.22232e-21	CD34	1.19428e-22	0.390805	0.834	0.498	3.14813e-19	GPR65	3.81993e-20
MEDAG	0	0.941411	0.698	0.302	0	DMKN	0	1.08969	0.863	0.406	0	SPON1	2.87196e-171	0.59269	0.575	0.377	7.57048e-168	TSPAN7	0	1.20856	0.772	0.212	0	MT-ATP6	0	0.487632	1	1	0	SAMSN1	0	1.62187	0.806	0.111	0	IGKC	6.84367e-24	8.34496	0.674	0.604	1.80399e-20	CD52	3.33737e-22	0.492607	0.569	0.191	8.79732e-19	TRAC	7.89294e-20
ITM2A	0	1.34865	0.948	0.423	0	CRB3	0	0.71974	0.662	0.208	0	INSIG1	2.10551e-164	0.615398	0.813	0.674	5.55012e-161	UPP1	0	1.49442	0.875	0.645	0	RBPMS2	0	1.20955	0.822	0.363	0	CCRL2	0	1.07694	0.76	0.264	0	CD79B	1.08436e-23	0.351446	0.337	0.12	2.85836e-20	ADH1B	4.64214e-22	0.584754	0.814	0.478	1.22367e-18	CEMIP2	1.1869e-19
ICAM1	0	0.358672	0.862	0.521	0	TSTD1	0	1.34915	0.924	0.419	0	CXCL10	3.89448e-160	0.255125	0.111	0.389	1.02658e-156	NRN1	0	1.00986	0.685	0.058	0	FAM129A	0	1.72885	0.936	0.622	0	SPI1	0	1.13825	0.708	0.072	0	HIST1H1C	4.96274e-22	0.558717	0.663	0.453	1.30818e-18	HAS1	6.33651e-22	0.447863	0.743	0.413	1.6703e-18	CRIP1	5.93571e-18
COL14A1	0	1.8375	0.93	0.319	0	RASSF6	0	0.901326	0.709	0.299	0	KCNF1	4.37254e-159	0.5084	0.428	0.245	1.1526e-155	PTPRE	0	1.20039	0.853	0.294	0	PRUNE2	0	0.826942	0.634	0.371	0	MPEG1	0	0.651788	0.607	0.011	0	PLEK	6.88441e-22	0.307509	0.403	0.159	1.81473e-18	VIM	1.51846e-21	0.473246	1	0.948	4.00266e-18	ANKRD28	9.04509e-18
NR4A1	0	1.13199	0.949	0.718	0	VGLL1	0	0.287835	0.395	0.162	0	TCEAL2	9.01921e-159	0.652034	0.557	0.443	2.37746e-155	MX1	0	1.22705	0.758	0.363	0	IMPA2	0	0.966271	0.645	0.31	0	PRDM1	0	1.18241	0.818	0.343	0	CD53	1.02858e-20	0.30738	0.422	0.169	2.71133e-17	ALOX5AP	3.24657e-21	0.301659	0.565	0.225	8.55796e-18	RGCC	1.4088e-17
FBLN2	0	1.28764	0.841	0.278	0	CSTA	0	0.810639	0.725	0.215	0	WFDC2	3.9211e-148	0.700498	0.626	0.515	1.0336e-144	DUSP6	0	0.904701	0.823	0.294	0	TGFB1I1	0	1.52495	0.848	0.477	0	ISG20	0	1.76304	0.934	0.527	0	BST2	1.15909e-20	0.311358	0.764	0.464	3.05535e-17	MEG3	3.48955e-21	0.411369	0.968	0.672	9.19845e-18	CRTAM	8.42324e-16
GSN	0	2.6529	1	0.855	0	DST	0	2.13073	0.99	0.783	0	ADAMTS5	2.77882e-147	0.618113	0.533	0.365	7.32497e-144	GIMAP4	0	1.14408	0.705	0.06	0	SVIL	0	1.92727	0.949	0.728	0	ITGAX	0	1.34768	0.754	0.073	0	SYNGR2	4.55386e-20	0.562295	0.682	0.515	1.2004e-16	GNLY	3.57466e-21	0.437461	0.312	0.043	9.4228e-18	LAIR2	5.38078e-15
CFH	0	1.73958	0.955	0.518	0	HSD17B2	0	0.766318	0.802	0.436	0	IGFBP7	9.8223e-144	0.36753	0.995	0.924	2.58916e-140	FGL2	0	1.26291	0.828	0.561	0	SLC25A4	0	1.71649	0.936	0.575	0	CD68	0	2.14894	0.96	0.377	0	BEX5	8.46359e-20	0.256651	0.492	0.362	2.231e-16	RGCC	3.64776e-21	0.465622	0.953	0.726	9.61548e-18	MT-CO1	1.69337e-14
CTSK	0	1.63958	0.907	0.307	0	EFNA1	0	0.382932	0.551	0.237	0	COL1A2	9.00926e-141	0.491312	0.895	0.623	2.37484e-137	PNP	0	1.6997	0.962	0.657	0	MT-CO2	0	0.572061	1	1	0	RUNX3	0	0.80548	0.72	0.114	0	RASGRP3	1.15025e-19	0.36916	0.585	0.378	3.03205e-16	RARRES1	3.77317e-21	0.383503	0.787	0.498	9.94608e-18	CDKN2A	3.48306e-14
SCARA5	0	1.15214	0.761	0.195	0	AZGP1	0	0.335738	0.407	0.137	0	CES1	1.11603e-132	0.432097	0.579	0.422	2.94184e-129	RCAN1	0	1.24078	0.854	0.5	0	SH3BGR	0	0.660209	0.564	0.247	0	SAT1	0	2.43667	1	0.975	0	LGALSL	9.5141e-19	0.370732	0.62	0.416	2.50792e-15	CXCL12	4.9745e-21	0.409541	0.806	0.461	1.31128e-17	KIAA1551	4.49598e-14
ADH1B	0	1.52626	0.823	0.239	0	IRF6	0	0.990357	0.811	0.355	0	NR2F1	1.31898e-131	0.49999	0.577	0.397	3.47682e-128	PCDH17	0	0.766847	0.682	0.299	0	HSPB6	0	1.44651	0.867	0.508	0	MNDA	0	0.505842	0.567	0.026	0	CCR7	2.50898e-18	0.873717	0.349	0.184	6.61368e-15	PRELP	1.07179e-20	0.497772	0.905	0.654	2.82523e-17	SLAMF1	6.80589e-13
GPX3	0	2.02141	0.982	0.546	0	CAPG	0	0.978325	0.875	0.438	0	MT-CO1	1.36645e-128	0.286793	1	1	3.60196e-125	ARHGAP29	0	1.17455	0.777	0.363	0	MT-CYB	0	0.516785	1	1	0	JAML	0	0.506542	0.598	0.026	0	DAPP1	1.16191e-16	0.320426	0.601	0.47	3.06278e-13	VIT	1.42757e-20	0.38724	0.708	0.352	3.76308e-17	KLRD1	1.20634e-12
OGN	0	2.24522	0.918	0.233	0	CAPNS2	0	0.457221	0.434	0.177	0	CREB5	2.51338e-128	0.568542	0.777	0.638	6.62528e-125	TNFSF10	0	1.27888	0.733	0.364	0	ATF3	0	0.934327	0.958	0.871	0	SERPINB9	0	1.64583	0.892	0.232	0	LRMP	2.78326e-16	0.338079	0.329	0.189	7.33667e-13	CD53	2.54801e-20	0.357229	0.542	0.168	6.71655e-17	C12orf75	1.79015e-12
NR4A2	0	0.785707	0.919	0.626	0	SYT8	0	0.886328	0.632	0.381	0	MT-ATP6	7.03205e-127	0.253091	1	1	1.85365e-123	CCRL2	0	0.4027	0.601	0.239	0	MT-CO3	0	0.732958	1	1	0	PLAUR	0	2.07025	0.96	0.711	0	CYTH1	6.02461e-16	0.277361	0.609	0.432	1.58809e-12	ISLR	3.32778e-20	0.313199	0.779	0.458	8.77202e-17	TNFRSF18	1.82933e-12
TNFAIP2	0	1.13827	0.862	0.579	0	S100A11	0	2.15774	1	0.977	0	AC007952.4	4.22281e-126	0.649347	0.634	0.57	1.11313e-122	RALGAPA2	0	1.21017	0.841	0.251	0	PDLIM7	0	1.38052	0.856	0.362	0	CD53	0	1.58977	0.881	0.142	0	RGS1	1.25017e-15	0.398219	0.337	0.164	3.29544e-12	CFH	4.5881e-20	0.463379	0.949	0.697	1.20942e-16	OCIAD2	1.85045e-12
PLAC9	0	1.98717	0.983	0.482	0	ZNRD1	0	0.316634	0.735	0.496	0	HIVEP3	5.03133e-124	0.429353	0.532	0.419	1.32626e-120	MYCT1	0	0.947972	0.74	0.023	0	BAG2	0	0.962005	0.786	0.418	0	PDE4DIP	0	1.90486	0.896	0.324	0	HLA-DMA	5.21583e-15	0.298242	0.477	0.306	1.37489e-11	COL1A2	5.61643e-20	0.437722	0.957	0.64	1.48049e-16	CMSS1	4.42073e-12
CPVL	0	0.9906	0.856	0.349	0	HAS3	0	0.54165	0.566	0.27	0	PAWR	1.66606e-123	0.539658	0.747	0.672	4.39175e-120	CAV1	0	1.75571	0.987	0.789	0	SPARCL1	0	0.633443	0.993	0.786	0	ACSL1	0	1.4184	0.797	0.26	0	LCP1	1.07714e-14	0.293265	0.295	0.158	2.83935e-11	NR4A2	1.01218e-19	0.333186	0.98	0.745	2.66812e-16	VAMP8	8.41646e-12
NNMT	0	1.62977	0.986	0.613	0	PLPP2	0	0.998801	0.829	0.348	0	TFPI	1.03959e-122	0.435191	0.872	0.724	2.74036e-119	TGM2	0	0.734671	0.769	0.459	0	DMD	0	0.942928	0.744	0.402	0	B3GNT5	0	0.966476	0.823	0.389	0	MEF2C	3.56159e-14	0.730372	0.581	0.415	9.38834e-11	TNFAIP3	1.07618e-19	0.471083	0.953	0.738	2.83682e-16	CYTH1	8.71057e-12
MSX1	0	1.15473	0.887	0.431	0	RAP2B	0	0.680107	0.702	0.374	0	PRDM1	1.35871e-122	0.470223	0.481	0.353	3.58156e-119	ISG20	0	1.27724	0.897	0.494	0	ACTN4	0	0.828346	0.928	0.737	0	AC110995.1	0	0.472167	0.555	0.011	0	TUBA4A	8.01309e-14	0.379205	0.562	0.392	2.11225e-10	F10	1.08789e-19	0.30153	0.794	0.463	2.86768e-16	HMGB2	1.64878e-11
CILP	0	1.3911	0.787	0.166	0	SDCBP2	0	1.05955	0.826	0.335	0	NEDD4L	2.64202e-122	0.481111	0.638	0.554	6.96436e-119	GCNT2	0	0.29865	0.547	0.07	0	TSPAN2	0	0.584797	0.59	0.284	0	PDE4B	0	1.47582	0.886	0.36	0	SLC38A1	1.1034e-13	0.389726	0.674	0.568	2.90855e-10	PLTP	2.92436e-19	0.333876	0.877	0.526	7.70862e-16	RGS1	2.68668e-11
CXCL12	0	1.10067	0.783	0.239	0	DUSP4	0	0.450608	0.533	0.349	0	EGR1	5.05788e-122	0.348217	0.907	0.807	1.33326e-118	BST2	0	0.932693	0.731	0.43	0	CHRM3	0	0.526259	0.437	0.192	0	OGFRL1	0	1.51817	0.843	0.346	0	FAM3C	2.46237e-13	0.347902	0.872	0.739	6.49081e-10	PCDH9	2.94661e-19	0.288703	0.798	0.559	7.76725e-16	ITM2A	4.47573e-11
FOSB	0	0.986517	0.989	0.943	0	TRIM16	0	0.374728	0.532	0.37	0	SSTR2	1.33556e-121	0.433115	0.411	0.252	3.52054e-118	SCN3B	0	0.380869	0.536	0.05	0	MSRB3	0	1.22466	0.848	0.456	0	PELI1	0	1.78458	0.902	0.51	0	DDIT4	3.86218e-13	0.498933	0.76	0.622	1.01807e-09	SLIT3	4.2172e-19	0.360946	0.842	0.524	1.11165e-15	LBH	4.63254e-11
MMP23B	0	0.983157	0.719	0.204	0	SLC14A1	0	1.0322	0.852	0.484	0	F3	1.22158e-119	0.909393	0.584	0.485	3.2201e-116	OLFM1	0	1.0481	0.838	0.313	0	ACTN1	0	1.60236	0.943	0.678	0	CTSB	0	1.55512	0.928	0.6	0	IRF4	1.08176e-12	0.383497	0.357	0.179	2.85151e-09	UAP1	5.35788e-19	0.386319	0.976	0.752	1.41234e-15	ABRACL	9.08687e-11
SLIT3	0	1.14256	0.85	0.298	0	MYCL	0	0.329279	0.397	0.189	0	NTRK3	1.81524e-119	0.301408	0.415	0.268	4.78497e-116	SYNE2	0	1.48546	0.883	0.572	0	CCDC107	0	1.62432	0.938	0.533	0	MCOLN2	0	0.378258	0.698	0.115	0	SIAH2	1.54493e-12	0.371155	0.488	0.364	4.07243e-09	ARL4C	1.0116e-18	0.362356	0.771	0.532	2.66657e-15	CCR7	3.63087e-10
UAP1	0	1.85283	0.978	0.596	0	GPR87	0	0.691948	0.66	0.315	0	TCIM	4.86164e-118	0.898445	0.519	0.373	1.28153e-114	FAM110D	0	0.419129	0.517	0.05	0	ACTB	0	1.66446	0.999	0.997	0	SIGLEC10	0	0.285437	0.545	0.042	0	KIAA1551	8.29509e-12	0.488091	0.5	0.393	2.18658e-08	THBS2	1.14042e-18	0.312504	0.83	0.551	3.00614e-15	TNFAIP3	4.76603e-10
TNXB	0	1.20135	0.836	0.252	0	ADIRF	0	1.17641	0.999	0.917	0	SLC1A2	1.19676e-117	0.258134	0.367	0.229	3.15465e-114	SAT1	0	1.12469	0.987	0.974	0	MAP3K20	0	1.40795	0.914	0.577	0	TNFRSF1B	0	1.44494	0.824	0.308	0	ADAM28	7.02005e-11	0.350029	0.45	0.235	1.85048e-07	MSX1	1.47775e-18	0.36798	0.901	0.617	3.89535e-15	CHN1	1.0991e-09
DNAJB1	0	0.95299	0.969	0.746	0	PERP	0	1.82723	0.992	0.75	0	GLRX	4.89897e-115	0.613001	0.713	0.615	1.29137e-111	IFI6	0	0.862643	0.724	0.398	0	GJC1	0	0.683979	0.603	0.243	0	HCLS1	0	1.22194	0.794	0.301	0	RAB11FIP1	1.54221e-10	0.305471	0.554	0.483	4.06528e-07	GFPT2	2.74333e-18	0.397333	0.759	0.454	7.23141e-15	CIB1	1.21054e-09
C3	0	1.94008	0.966	0.33	0	TMPRSS4	0	0.670662	0.648	0.282	0	ZNF503	3.54299e-111	0.506593	0.631	0.499	9.33933e-108	CNKSR3	0	1.15989	0.818	0.23	0	CASQ2	0	0.789402	0.692	0.237	0	TRAF1	0	0.855306	0.805	0.278	0	UCP2	2.03309e-10	0.408099	0.349	0.26	5.35923e-07	SPON2	3.28538e-18	0.442119	0.814	0.519	8.66026e-15	TNFRSF4	8.31076e-09
SOX4	0	0.969673	0.901	0.674	0	TMPRSS11E	0	0.316427	0.332	0.102	0	COL3A1	8.351e-111	0.424046	0.625	0.448	2.20132e-107	BCAM	0	0.934663	0.821	0.407	0	ATP1A2	0	0.72721	0.627	0.221	0	FTL	0	1.47531	1	1	0	GLA	2.70333e-10	0.27657	0.671	0.521	7.12599e-07	OLFML3	4.6536e-18	0.330116	0.85	0.507	1.22669e-14	BCL2A1	1.30556e-08
RARRES2	0	1.52761	0.966	0.586	0	CITED4	0	0.375996	0.559	0.361	0	PHLDA2	2.1808e-107	0.563743	0.756	0.695	5.74859e-104	TIE1	0	0.741069	0.601	0.037	0	P2RX1	0	0.619082	0.602	0.252	0	HCK	0	0.421559	0.545	0.032	0	HCST	6.63481e-10	0.274398	0.275	0.137	1.74894e-06	MMP2	7.80521e-18	0.370443	0.933	0.631	2.05745e-14	TSC22D3	1.42115e-08
NFKBIA	0	0.571802	0.989	0.928	0	GJB3	0	0.366875	0.416	0.161	0	MSC	1.20272e-106	0.530598	0.511	0.38	3.17037e-103	CDC42EP3	0	0.976224	0.83	0.481	0	ARID5A	0	0.672631	0.777	0.57	0	LY86	0	0.570296	0.653	0.015	0	AL121944.1	4.65091e-09	0.471077	0.512	0.433	1.22598e-05	TNXB	1.16351e-17	0.490091	0.806	0.491	3.06701e-14	ICOS	2.9958e-08
C1R	0	2.17323	0.993	0.473	0	FBP1	0	2.10722	0.962	0.401	0	CLEC2B	1.23112e-105	0.401175	0.849	0.731	3.24523e-102	WARS	0	1.13943	0.808	0.373	0	CAMK2G	0	0.831073	0.619	0.291	0	PPIF	0	1.6123	0.92	0.506	0	HLA-DQB1	2.52565e-08	0.757604	0.298	0.275	6.65761e-05	RARRES2	1.42488e-17	0.349008	0.98	0.741	3.75598e-14	FKBP11	3.55987e-08
CLU	0	0.896997	0.984	0.885	0	MAST4	0	0.808452	0.887	0.561	0	HSD17B6	2.7942e-105	0.38735	0.449	0.325	7.3655e-102	RELN	0	0.258142	0.452	0.057	0	PITX1	0	0.658837	0.598	0.337	0	RASGEF1B	1.34149e-307	1.2431	0.79	0.313	3.53618e-304	IGHG2	4.94281e-08	4.0731	0.326	0.246	0.000130292	HTRA1	2.17258e-17	0.401635	0.877	0.626	5.72693e-14	ISG15	2.31868e-07
RHOBTB3	0	1.02993	0.886	0.537	0	TMEM238	0	0.943757	0.823	0.334	0	HIST1H4C	1.36201e-103	0.485633	0.929	0.943	3.59025e-100	CXorf36	0	0.855478	0.664	0.017	0	WFDC1	4.51622e-307	0.531949	0.532	0.303	1.19047e-303	FNIP2	6.272e-300	1.3458	0.927	0.667	1.6533e-296	IGHG1	5.69837e-08	5.25292	0.306	0.2	0.000150209	FBLN2	2.78451e-17	0.421754	0.826	0.508	7.33998e-14	CYTOR	2.63431e-07
LEPR	0	0.357135	0.726	0.312	0	BMP2	0	0.563191	0.736	0.521	0	PLCG2	5.75054e-101	0.353945	0.875	0.874	1.51584e-97	AKAP12	0	1.49857	0.965	0.795	0	KCNAB1	2.25258e-301	0.308751	0.392	0.183	5.9378e-298	ARL4C	9.32606e-296	1.93749	0.859	0.52	2.45835e-292	SAT1	7.23541e-08	0.474507	0.984	0.976	0.000190725	HAS2	3.1207e-17	0.278848	0.684	0.406	8.22616e-14	FAM129A	1.13312e-06
MEG8	0	0.660291	0.694	0.335	0	OCLN	0	0.575143	0.584	0.35	0	SLC2A1	6.35173e-97	0.395172	0.641	0.562	1.67432e-93	MEF2C	0	1.0948	0.829	0.358	0	PART1	1.63593e-297	0.534157	0.469	0.278	4.3123e-294	SGK1	5.30219e-295	1.59076	0.909	0.607	1.39766e-291	HLA-DQA1	7.56898e-08	0.496078	0.275	0.25	0.000199518	COL6A3	1.10126e-16	0.362204	0.909	0.619	2.90292e-13	TYMS	1.25639e-06
AEBP1	0	1.37621	0.937	0.442	0	TINAGL1	0	1.00844	0.911	0.434	0	ACTN1	1.85836e-95	0.361278	0.773	0.711	4.89863e-92	LTC4S	0	0.735913	0.839	0.291	0	NDUFA4L2	3.96706e-296	0.94457	0.324	0.157	1.04572e-292	TGFBI	5.40417e-293	1.26476	0.81	0.385	1.42454e-289	CRIP1	4.72382e-06	0.331581	0.419	0.377	0.012452	LRMP	2.69941e-16	0.315889	0.502	0.188	7.11565e-13	ANP32A	4.79647e-06
PLTP	0	1.31995	0.885	0.277	0	ITGA6	0	1.45399	0.94	0.471	0	TCEAL7	2.83114e-92	0.336223	0.645	0.504	7.46289e-89	PPFIBP1	0	1.53374	0.923	0.553	0	IGFBP7	1.26059e-286	0.720692	0.997	0.918	3.32291e-283	AC002456.1	7.10713e-293	0.25977	0.701	0.243	1.87344e-289	HSPA1A	6.54754e-06	0.598603	0.736	0.856	0.0172593	C7	3.09752e-16	0.551129	0.798	0.523	8.16506e-13	TNFAIP8	6.22546e-06
FIBIN	0	0.763413	0.729	0.181	0	ANKRD22	0	0.446343	0.473	0.232	0	PTGS2	1.59625e-91	0.961266	0.738	0.767	4.20772e-88	SLCO4A1	0	0.857862	0.816	0.342	0	HEY2	2.21217e-284	0.52543	0.414	0.229	5.83128e-281	LILRB5	1.20898e-291	0.886782	0.619	0.022	3.18687e-288	IGHG4	1.18099e-05	3.36815	0.252	0.203	0.0311309	KLRD1	3.68571e-16	0.251632	0.455	0.184	9.71553e-13	CARD16	6.57201e-06
GAS6	0	0.989454	0.931	0.546	0	RBM47	0	0.712476	0.732	0.31	0	DIO2	6.02172e-91	0.329093	0.355	0.26	1.58733e-87	SWAP70	0	1.32185	0.909	0.589	0	RCAN2	2.23206e-280	0.791632	0.616	0.453	5.8837e-277	CXCR4	7.68242e-289	1.64978	0.754	0.229	2.02508e-285	RUNX3	2.68899e-05	0.323962	0.256	0.137	0.0708819	CREM	7.71028e-16	0.270871	0.96	0.785	2.03243e-12	SYNE2	7.38997e-06
ID2	0	1.07227	0.95	0.649	0	BST2	0	0.343781	0.745	0.41	0	WNT5A	3.00849e-89	0.395892	0.297	0.142	7.93038e-86	TLL1	0	0.418182	0.516	0.042	0	RRAD	2.28825e-274	1.54997	0.751	0.64	6.03183e-271	GPAT3	6.73023e-286	0.972428	0.819	0.355	1.77409e-282	MT1F	3.30675e-05	0.390149	0.252	0.164	0.0871659	MFAP4	9.74853e-16	0.322209	0.957	0.696	2.56971e-12	CTSC	1.00647e-05
CSF1	0	0.425262	0.65	0.31	0	TXNDC17	0	2.14136	0.991	0.54	0	TMEM176A	7.0748e-88	0.415354	0.578	0.437	1.86492e-84	ADGRG1	0	0.920033	0.786	0.16	0	PAWR	1.10372e-268	0.578228	0.774	0.662	2.90939e-265	CXCL16	6.18586e-282	1.22928	0.79	0.328	1.63059e-278	HSP90AA1	5.45281e-05	0.832607	0.992	0.999	0.143736	PRRX1	1.57795e-15	0.326013	0.787	0.481	4.15949e-12	ATP1B3	1.44448e-05
RSPO3	0	0.478151	0.491	0.155	0	RAB27B	0	0.381739	0.447	0.252	0	ADAM28	1.57036e-87	0.297558	0.365	0.227	4.13947e-84	NOP10	0	0.626613	0.918	0.726	0	FN1	1.66912e-263	0.565584	0.813	0.572	4.3998e-260	DHRS9	6.71432e-271	0.634788	0.571	0.044	1.76989e-267	IGHV3-7	0.000173548	4.64113	0.213	0.346	0.457472	MEDAG	2.66749e-15	0.300062	0.751	0.464	7.03151e-12	PLAC8	1.91968e-05
SVEP1	0	0.828623	0.795	0.185	0	NEDD4L	0	1.12433	0.858	0.499	0	ALCAM	1.03444e-86	0.532299	0.561	0.545	2.72678e-83	NOS3	0	0.337328	0.52	0.017	0	LINC00702	3.03299e-262	0.6769	0.525	0.335	7.99497e-259	TLR2	1.03451e-270	0.894209	0.658	0.117	2.72697e-267	TNFAIP8	0.000225908	0.337558	0.426	0.434	0.595493	ID2	2.90739e-15	0.310451	0.976	0.772	7.66389e-12	IFNG	2.71681e-05
CLMP	0	0.358439	0.669	0.342	0	FOXA1	0	0.37764	0.431	0.178	0	AC016831.1	2.16874e-86	0.429916	0.579	0.505	5.71679e-83	RHOJ	0	1.20881	0.766	0.198	0	NRP2	5.73211e-255	0.715407	0.705	0.534	1.51099e-251	LILRB2	1.63382e-269	0.706188	0.588	0.046	4.30674e-266	HLA-DRB1	0.000341679	0.411603	0.364	0.384	0.900665	CCL2	3.64876e-15	0.558157	0.909	0.682	9.61813e-12	CD4	2.81221e-05
FSTL3	0	0.335653	0.632	0.324	0	ST14	0	0.405517	0.475	0.293	0	MEG8	3.91511e-86	0.381983	0.609	0.474	1.03202e-82	GNG11	0	2.04957	0.971	0.574	0	KCNE4	1.81792e-252	1.55057	0.516	0.346	4.79205e-249	F13A1	2.54068e-265	1.99333	0.673	0.092	6.69723e-262	CLEC2D	0.00293522	0.390491	0.233	0.257	1	TIMP1	7.2023e-15	0.322778	0.992	0.948	1.89853e-11	HCLS1	3.07304e-05
ANXA4	0	0.422352	0.697	0.466	0	SQLE	0	0.614534	0.669	0.439	0	SMOC2	4.36662e-86	0.375936	0.597	0.481	1.15104e-82	ICAM1	0	1.07753	0.893	0.63	0	CRISPLD2	7.22532e-244	0.929147	0.813	0.652	1.90459e-240	MSR1	2.32343e-263	1.01143	0.695	0.171	6.12457e-260	HLA-DRA	0.00525657	0.516326	0.329	0.381	1	GZMB	9.15752e-15	0.295645	0.3	0.015	2.41392e-11	HIST1H4C	3.61026e-05
GAS1	0	0.727427	0.58	0.184	0	AMIGO2	0	1.15379	0.893	0.506	0	FAM43A	4.47113e-86	0.318772	0.446	0.341	1.17859e-82	TCF4	0	1.6353	0.948	0.577	0	PCDH7	8.78291e-244	0.398894	0.591	0.396	2.31517e-240	TNFAIP8	2.04073e-262	1.67617	0.81	0.418	5.37936e-259	TCEA1	0.0961652	0.258704	0.764	0.709	1	NNMT	3.04674e-14	0.383602	0.98	0.766	8.03121e-11	DUSP4	4.58235e-05
CTSL	0	0.617434	0.938	0.761	0	CCND1	0	0.519599	0.764	0.629	0	BST2	2.33152e-85	0.551045	0.558	0.46	6.1459e-82	LIFR	0	1.23856	0.856	0.408	0	PPP1R3C	9.33076e-238	0.492244	0.508	0.368	2.45959e-234	BID	2.50154e-261	1.26541	0.825	0.378	6.59405e-258	ZFAND2A	0.10914	0.334355	0.442	0.423	1	CORO1A	3.5464e-14	0.477887	0.526	0.178	9.34831e-11	IL2RA	4.95293e-05
ADAMTSL4	0	0.434375	0.503	0.188	0	LAD1	0	0.916994	0.813	0.443	0	BASP1	3.61949e-83	0.431691	0.733	0.588	9.54098e-80	LRRC32	0	0.938212	0.77	0.318	0	AC079313.2	9.24458e-231	1.15195	0.555	0.38	2.43687e-227	HSPA1A	1.39719e-258	3.25019	0.944	0.851	3.68299e-255	HSPH1	0.484921	0.289574	0.806	0.749	1	KLRB1	6.60387e-14	0.923482	0.447	0.07	1.74078e-10	DDIT4	5.84735e-05
SPON2	0	1.38592	0.856	0.286	0	ABRACL	0	0.743912	0.798	0.334	0	EMP1	8.64766e-83	0.286943	0.956	0.869	2.27952e-79	FNIP2	0	1.06196	0.918	0.644	0	NET1	4.44904e-230	0.432255	0.665	0.505	1.17277e-226	DUSP6	1.17794e-256	1.47769	0.806	0.341	3.10504e-253	HSPB1	0.600167	0.44544	0.841	0.954	1	COL1A1	7.72263e-14	0.338396	0.854	0.601	2.03568e-10	XIST	0.000559482
GFPT2	0	1.0372	0.767	0.237	0	TESC	0	1.26609	0.857	0.326	0	FTL	5.23028e-82	0.281127	1	1	1.3787e-78	EPAS1	0	1.3415	0.877	0.576	0	AARD	8.88149e-220	0.492042	0.394	0.256	2.34116e-216	G0S2	4.15219e-256	2.47156	0.864	0.437	1.09452e-252	GADD45A	0.660468	0.30834	0.868	0.899	1	LTB	1.09041e-13	0.690412	0.462	0.11	2.87431e-10	MT1F	0.000880316
GPNMB	0	1.69979	0.96	0.383	0	SH3YL1	0	0.830861	0.801	0.344	0	PLPP1	4.54908e-80	0.385627	0.657	0.613	1.19914e-76	TACR1	0	0.29815	0.572	0.004	0	EIF4EBP1	2.14299e-207	0.288856	0.5	0.33	5.64891e-204	NRP2	1.12569e-252	1.40671	0.884	0.544	2.96733e-249							TNFAIP2	1.65743e-13	0.376524	0.901	0.694	4.36898e-10	SEC11C	0.00142497
IRF1	0	0.818967	0.949	0.821	0	ADGRF1	0	0.918782	0.743	0.325	0	FGF2	1.34915e-77	0.50842	0.463	0.361	3.55637e-74	PLEKHG1	0	0.930084	0.801	0.191	0	EPAS1	7.10645e-206	0.537223	0.737	0.593	1.87326e-202	NCF2	1.39696e-248	0.860867	0.597	0.084	3.68238e-245							VCAN	2.68083e-13	0.290001	0.755	0.485	7.06667e-10	TRAF3IP3	0.00170652
CADM3	0	0.386166	0.584	0.178	0	MPZL2	0	0.858529	0.793	0.352	0	SQLE	1.56765e-77	0.41202	0.537	0.474	4.13232e-74	GRASP	0	0.982542	0.882	0.311	0	RERGL	4.83032e-200	0.392796	0.251	0.112	1.27327e-196	RBM47	8.96161e-246	1.19289	0.783	0.365	2.36228e-242							CEBPD	2.85507e-13	0.343474	1	0.963	7.52595e-10	MT-ND6	0.00179148
OMD	0	0.982925	0.82	0.222	0	MALL	0	0.914391	0.776	0.305	0	LINC01082	8.82694e-73	0.746436	0.505	0.447	2.32678e-69	CSF2RB	0	0.378023	0.508	0.057	0	ECH1	2.6734e-196	0.445934	0.751	0.623	7.04707e-193	LST1	9.97662e-246	1.3132	0.686	0.087	2.62984e-242							DNAJB1	4.16621e-13	0.395789	0.976	0.837	1.09821e-09	STMN1	0.00404756
PRRX1	0	0.916143	0.764	0.285	0	OCIAD2	0	0.923892	0.846	0.369	0	SDC4	2.15087e-72	0.433693	0.602	0.574	5.66969e-69	MARCKSL1	0	0.714817	0.843	0.565	0	PTP4A3	5.61901e-194	0.790032	0.415	0.273	1.48117e-190	RNF144B	8.90127e-245	0.720098	0.657	0.14	2.34637e-241							GEM	7.91511e-13	0.336552	0.984	0.807	2.08642e-09	CD27	0.00474685
PCOLCE	0	1.2978	0.889	0.246	0	GIPC1	0	0.678694	0.781	0.333	0	OLFML3	2.47194e-67	0.255249	0.641	0.5	6.51604e-64	HAPLN3	0	0.961213	0.809	0.356	0	HAND2	3.61266e-193	0.257725	0.496	0.311	9.52298e-190	SDF2L1	1.47602e-236	1.18587	0.844	0.52	3.89079e-233							AEBP1	1.00186e-12	0.256166	0.929	0.645	2.64091e-09	IDH2	0.00731066
DDR2	0	1.06494	0.892	0.45	0	KRTCAP3	0	0.672923	0.675	0.253	0	DUSP4	1.27858e-66	0.279723	0.429	0.376	3.37033e-63	TXN	0	0.767706	0.996	0.986	0	WFDC3	3.79201e-193	0.299225	0.362	0.242	9.99574e-190	PMAIP1	2.18227e-234	1.73338	0.842	0.496	5.75247e-231							CD69	1.35979e-12	0.677513	0.478	0.093	3.5844e-09	BIRC3	0.00758167
ITGBL1	0	0.810669	0.821	0.312	0	IL18	0	0.804826	0.837	0.539	0	PDLIM3	1.22144e-64	0.325034	0.749	0.714	3.21971e-61	PARP14	0	1.08799	0.851	0.422	0	LBH	8.33687e-193	1.04577	0.478	0.342	2.1976e-189	SERPINB1	7.42209e-232	1.23631	0.915	0.581	1.95646e-228							FSTL1	1.40152e-12	0.288214	0.885	0.667	3.6944e-09	ST8SIA4	0.0113514
CREB5	0	0.952138	0.879	0.486	0	GJB2	0	0.311341	0.408	0.147	0	DUSP2	1.59017e-60	0.261813	0.462	0.413	4.19168e-57	NCOA7	0	1.36154	0.939	0.767	0	COX4I2	1.63219e-190	0.489839	0.252	0.152	4.30245e-187	TNFSF15	3.12021e-230	0.811729	0.599	0.099	8.22487e-227							TRBC1	1.6119e-12	0.767767	0.478	0.11	4.24897e-09	TRAF1	0.0150474
HTRA1	0	1.4173	0.913	0.427	0	JUP	0	1.06329	0.891	0.439	0	NTF3	3.04307e-59	0.301944	0.422	0.383	8.02153e-56	TNFRSF10D	0	0.744069	0.81	0.446	0	MT1X	2.01282e-188	0.867181	0.846	0.673	5.3058e-185	IL10RA	8.74733e-227	0.993913	0.661	0.127	2.3058e-223							CTSF	2.54641e-12	0.284187	0.802	0.561	6.71235e-09	LAYN	0.0160105
NR4A3	0	0.512992	0.809	0.466	0	BCAM	0	0.361189	0.671	0.414	0	APCDD1	3.47187e-56	0.260754	0.296	0.231	9.15186e-53	ARRDC3	0	0.911264	0.805	0.411	0	TCEAL2	2.54027e-185	0.440899	0.534	0.437	6.69616e-182	CSF1R	1.25395e-225	0.978989	0.621	0.053	3.30542e-222							QSOX1	4.31214e-12	0.332488	0.862	0.656	1.13668e-08	PMAIP1	0.0166465
S100A4	0	1.45442	0.991	0.669	0	TSPAN15	0	0.371544	0.488	0.249	0	ABCA1	1.5915e-55	0.301085	0.629	0.57	4.19518e-52	DOC2B	0	0.430266	0.584	0.039	0	ADRA2A	2.58281e-185	1.2513	0.358	0.218	6.80828e-182	CLECL1	2.70618e-225	0.251394	0.527	0.021	7.13349e-222							IQGAP2	3.07548e-11	0.252223	0.526	0.248	8.10697e-08	GCHFR	0.0188088
TFPI	0	0.306411	0.949	0.582	0	PPARG	0	1.32728	0.891	0.291	0	ENC1	1.70412e-55	0.459353	0.37	0.315	4.49206e-52	STX11	0	1.00786	0.815	0.378	0	C1QTNF1	3.42376e-185	0.724751	0.459	0.341	9.02504e-182	ATF7IP2	8.89085e-223	0.480268	0.731	0.276	2.34363e-219							FBN1	4.55539e-11	0.287626	0.7	0.412	1.2008e-07	RBM38	0.0421849
LTBP2	0	0.731531	0.803	0.27	0	ASS1	0	0.413042	0.515	0.262	0	CMSS1	3.80175e-54	0.343074	0.593	0.555	1.00214e-50	IFIH1	0	0.697402	0.697	0.298	0	HSD17B6	2.57599e-184	0.462707	0.436	0.317	6.7903e-181	HSP90AA1	3.92905e-219	1.96696	0.997	0.999	1.0357e-215							IRF1	4.8309e-11	0.266296	0.98	0.873	1.27342e-07	MRPS34	0.0462409
CD34	0	0.899072	0.776	0.307	0	BID	0	0.471982	0.742	0.325	0	POSTN	1.70364e-50	0.427396	0.357	0.225	4.4908e-47	CRIP2	0	1.31197	0.931	0.574	0	AP002884.1	7.97304e-182	0.466538	0.565	0.439	2.10169e-178	CCL20	5.56623e-218	2.42089	0.663	0.267	1.46726e-214							ZFP36	5.821e-11	0.355471	0.976	0.852	1.53442e-07	AREG	0.0480552
SERPINF1	0	1.96141	0.983	0.38	0	DSG2	0	0.990352	0.824	0.374	0	FHL2	7.29688e-50	0.386668	0.601	0.616	1.92346e-46	SLC10A6	0	0.298537	0.528	0.056	0	CES1	4.76929e-178	0.377484	0.587	0.408	1.25719e-174	ADA2	1.08875e-217	0.888447	0.706	0.334	2.86995e-214							PRRX2	7.98256e-11	0.282319	0.68	0.426	2.1042e-07	GOLGB1	0.0556811
C16orf89	0	0.65857	0.568	0.161	0	BAIAP2L1	0	0.691639	0.688	0.263	0	MAT2A	1.35402e-48	0.26056	0.819	0.798	3.56919e-45	TFPI	0	1.33572	0.906	0.71	0	NRGN	2.35388e-173	0.375065	0.265	0.154	6.20483e-170	RNASE1	2.036e-217	2.65911	0.689	0.154	5.3669e-214							DUSP2	1.14978e-10	0.386675	0.644	0.414	3.03083e-07	AHSA1	0.0566256
PDGFRL	0	0.668607	0.566	0.146	0	CA12	0	0.722735	0.716	0.32	0	SLC14A1	2.40184e-46	0.535064	0.536	0.548	6.33125e-43	LRRC8C	0	0.765598	0.723	0.227	0	ITGA8	1.38491e-171	0.36968	0.542	0.406	3.65063e-168	ABCA1	2.33863e-217	1.43642	0.853	0.562	6.16462e-214							ID3	1.40146e-10	0.333293	0.957	0.786	3.69425e-07	CD84	0.0569906
FBLN5	0	1.39378	0.925	0.336	0	F11R	0	0.796464	0.786	0.429	0	RHOBTB3	2.37844e-43	0.296907	0.703	0.68	6.26956e-40	ALDH1A2	0	0.302811	0.703	0.166	0	DDIT3	1.49987e-171	0.577187	0.74	0.622	3.95366e-168	CTSL	1.0896e-216	1.77402	0.961	0.829	2.87218e-213							RGS2	1.95315e-10	0.346606	0.81	0.633	5.14849e-07	GK	0.0580168
IGFBP4	0	0.43181	0.898	0.7	0	ABHD11	0	0.352037	0.44	0.266	0	SYNJ2	9.79356e-43	0.391989	0.57	0.579	2.58158e-39	IGFBP4	0	0.728045	0.948	0.759	0	IDH2	5.0516e-170	0.380399	0.453	0.283	1.3316e-166	GLA	4.76529e-216	1.02155	0.9	0.507	1.25613e-212							CRIP1	3.3456e-10	0.318998	0.628	0.375	8.81899e-07	RNF114	0.0623221
PRELP	0	1.35817	0.94	0.456	0	HES4	0	0.547059	0.955	0.532	0	KCNQ1OT1	2.97964e-42	0.618255	0.635	0.635	7.85434e-39	LIMK2	0	0.279869	0.669	0.271	0	CYTOR	2.90404e-168	0.921835	0.786	0.735	7.65504e-165	EREG	6.678e-216	1.72934	0.629	0.11	1.76032e-212							JUNB	6.4509e-10	0.329679	0.992	0.933	1.70046e-06	CTLA4	0.0676916
PDGFRB	0	0.38903	0.65	0.293	0	BMP3	0	0.444497	0.516	0.288	0	RRAD	1.12302e-41	0.468204	0.664	0.655	2.96029e-38	CLEC2B	0	1.49042	0.939	0.712	0	KLHL41	1.89871e-167	0.290223	0.309	0.145	5.00501e-164	ADAM28	1.69762e-211	0.467134	0.659	0.219	4.47491e-208							SOX4	1.05048e-09	0.394612	0.881	0.767	2.76906e-06	CKS1B	0.0694845
COL6A3	0	1.144	0.931	0.403	0	AC015712.1	0	0.290817	0.394	0.236	0	OSR2	3.41346e-41	0.336408	0.393	0.336	8.99789e-38	UACA	0	0.583159	0.75	0.403	0	HIST1H4C	1.63316e-158	0.366071	0.964	0.938	4.30501e-155	CD84	3.10961e-209	1.02367	0.626	0.079	8.19694e-206							TWIST1	5.53374e-09	0.327649	0.7	0.466	1.45869e-05	CLPP	0.080104
ISLR	0	0.784049	0.731	0.271	0	PRELID3B	0	0.83705	0.845	0.45	0	CDKN2A	2.88177e-40	0.734713	0.351	0.277	7.59635e-37	NDRG1	0	1.6416	0.962	0.656	0	TSC22D1	9.51004e-156	0.550024	0.915	0.835	2.50685e-152	CLEC10A	1.18065e-206	0.958287	0.6	0.035	3.1122e-203							HCST	8.30383e-09	0.337689	0.482	0.135	2.18889e-05	CD82	0.0804065
PAMR1	0	0.645987	0.676	0.201	0	PLS1	0	0.327462	0.456	0.229	0	ST3GAL5	4.49631e-33	0.404976	0.445	0.44	1.18523e-29	TSC22D1	0	1.29679	0.935	0.834	0	VDAC3	1.39852e-153	0.351779	0.601	0.463	3.68651e-150	CTSC	2.9567e-197	1.13268	0.827	0.45	7.79387e-194							FOSB	3.57921e-08	0.362809	0.996	0.962	9.43481e-05	MIR155HG	0.100216
LTBP4	0	1.54264	0.98	0.475	0	ADRB2	0	0.408134	0.536	0.387	0	DUSP5	2.19789e-32	0.303679	0.602	0.597	5.79363e-29	MGST2	0	0.983949	0.825	0.438	0	CTGF	2.57855e-152	1.32163	0.704	0.604	6.79707e-149	TAGAP	1.68007e-196	0.696395	0.618	0.136	4.42868e-193							IGFBP5	4.28748e-08	0.318322	0.834	0.715	0.000113018	PCNA	0.1589
PODN	0	1.45675	0.931	0.272	0	CROT	0	0.801444	0.768	0.32	0	AL603756.1	4.12365e-31	0.680347	0.186	0.366	1.08699e-27	SPARCL1	0	1.67568	0.858	0.81	0	CAV2	1.64601e-148	0.345219	0.74	0.625	4.33887e-145	LGMN	2.57784e-196	1.35532	0.828	0.585	6.79519e-193							MMP23B	1.67502e-07	0.257287	0.664	0.415	0.000441535	IFI6	0.168602
ANK2	0	0.662375	0.709	0.262	0	GRHL3	0	0.582789	0.585	0.326	0	ADAMTS8	9.13597e-30	0.265971	0.264	0.163	2.40824e-26	SLC2A3	0	1.05166	0.919	0.677	0	PEG10	4.30841e-147	0.364532	0.548	0.398	1.1357e-143	AQP9	4.24953e-194	0.804303	0.521	0.105	1.12018e-190							IGF1	5.32711e-07	0.263228	0.66	0.419	0.00140423	HIST1H2BC	0.178346
CEBPD	0	1.33676	0.999	0.939	0	SRPK1	0	1.13909	0.916	0.496	0	STMN1	4.1529e-29	0.288203	0.532	0.523	1.0947e-25	EMP1	0	1.43514	0.997	0.858	0	RGS2	1.03504e-145	0.366741	0.771	0.612	2.72837e-142	NLRP3	2.98878e-193	0.781473	0.53	0.028	7.87843e-190							SFRP1	6.82827e-07	0.292422	0.625	0.389	0.00179993	TUBA4A	0.197254
PCDH9	0	0.47809	0.757	0.423	0	CYP4B1	0	0.332928	0.681	0.569	0	TSPAN13	9.55869e-24	0.373717	0.433	0.45	2.51967e-20	CEMIP2	0	1.23025	0.864	0.536	0	NTRK2	6.93849e-145	0.354068	0.334	0.272	1.82899e-141	DUSP2	2.06297e-189	1.2911	0.768	0.401	5.43799e-186							VEGFD	8.20972e-07	0.375127	0.522	0.233	0.00216408	SIAH2	0.209429
MFAP4	0	1.13747	0.971	0.505	0	S100A6	0	1.68308	1	1	0	ATP2B1-AS1	7.61857e-21	0.254918	0.457	0.449	2.00826e-17	TMEM255B	0	0.80965	0.717	0.275	0	CYR61	1.02984e-144	0.610879	0.847	0.74	2.71465e-141	HSPA5	3.93135e-189	2.48373	0.984	0.96	1.0363e-185							TWISTNB	6.43462e-06	0.282018	0.881	0.768	0.0169617	RAB9A	0.212136
AL078639.1	0	0.394149	0.66	0.242	0	AC245041.2	0	0.923811	0.79	0.378	0	PTGES	1.70918e-18	0.311212	0.573	0.623	4.50539e-15	RPGR	0	0.95857	0.809	0.383	0	CCDC43	6.93832e-144	0.432099	0.53	0.415	1.82894e-140	SLC7A11	2.38511e-188	0.858882	0.69	0.294	6.28716e-185							BATF	1.52428e-05	0.281911	0.502	0.343	0.0401799	TAGAP	0.230561
FXYD1	0	1.4754	0.953	0.37	0	EZR	0	1.67588	0.996	0.785	0	PITX1	4.98341e-17	0.297759	0.368	0.375	1.31363e-13	KLF6	0	1.12353	0.983	0.906	0	APOLD1	1.50977e-139	0.912077	0.422	0.328	3.97975e-136	TNFAIP3	3.72356e-188	1.72824	0.924	0.732	9.8153e-185							RHOH	4.34373e-05	0.387714	0.443	0.178	0.114501	ITGB2	0.231704
FAM180A	0	0.451592	0.489	0.151	0	CTSH	0	1.64335	0.988	0.601	0	BDNF	6.85e-14	0.368473	0.308	0.282	1.80566e-10	GPM6A	0	0.289825	0.608	0.052	0	SDC4	2.65867e-136	0.368385	0.647	0.564	7.00824e-133	DNASE1L3	2.05088e-186	0.497282	0.524	0.101	5.40611e-183							CD248	9.96151e-05	0.259752	0.514	0.297	0.262586	TRDC	0.232408
GALNT15	0	0.577732	0.745	0.258	0	NDFIP2	0	1.18009	0.915	0.364	0	ALDH1A2	7.42864e-10	0.31397	0.26	0.23	1.95819e-06	TSHZ2	0	1.19162	0.906	0.575	0	HSPB11	8.77841e-136	0.279833	0.578	0.439	2.31399e-132	IL1R2	2.47075e-185	1.39495	0.624	0.144	6.51289e-182							GAS1	0.000118021	0.254074	0.565	0.346	0.311103	NUSAP1	0.247931
GEM	0	1.5953	0.99	0.681	0	DUOX2	0	0.446151	0.511	0.309	0	KIAA0040	5.62206e-09	0.299665	0.486	0.553	1.48198e-05	TMEM70	0	1.37726	0.894	0.534	0	SHROOM3	4.41227e-134	0.489784	0.444	0.336	1.16308e-130	IQGAP2	4.64406e-185	0.974662	0.676	0.233	1.22417e-181							TIGIT	0.000218515	0.673141	0.391	0.104	0.576006	SLC6A6	0.294976
KCNN3	0	0.348646	0.684	0.259	0	C3orf52	0	0.512209	0.604	0.41	0	GDF15	0.011311	0.407969	0.469	0.626	1	DOCK9	0	0.840125	0.729	0.227	0	HES4	1.22506e-132	1.57195	0.652	0.596	3.22926e-129	IL6R-AS1	5.26714e-185	0.33888	0.608	0.223	1.38842e-181							PLA2G2A	0.000239987	0.684642	0.51	0.331	0.632607	GZMB	0.513575
OLFML3	0	1.01747	0.832	0.283	0	SPOCD1	0	0.534776	0.596	0.334	0	LXN	0.302722	0.261969	0.352	0.476	1	ARL4A	0	1.26998	0.879	0.741	0	CYFIP2	3.69914e-131	0.476859	0.41	0.262	9.75094e-128	CD37	7.66949e-179	0.747416	0.635	0.13	2.02168e-175							RGS1	0.000663474	0.315346	0.383	0.164	1	NELFCD	0.529158
BST1	0	0.379156	0.524	0.217	0	ITGB6	0	0.773885	0.717	0.346	0	TFPI2	0.486264	0.388625	0.359	0.467	1	GJA1	0	1.39615	0.894	0.622	0	MEF2C	1.62732e-126	0.257137	0.543	0.395	4.28961e-123	INSIG1	1.08916e-178	1.34461	0.908	0.674	2.87103e-175							TNFRSF9	0.000789261	0.284994	0.253	0.118	1	CENPM	0.563823
PRRX2	0	0.617581	0.66	0.264	0	EGLN3	0	0.885249	0.876	0.554	0	PTHLH	0.703441	0.395268	0.302	0.368	1	CYTH1	0	1.18764	0.77	0.387	0	USP2	1.26247e-125	0.440436	0.395	0.301	3.32786e-122	MARCKS	1.57071e-178	1.12183	0.971	0.781	4.1404e-175							TUBA4A	0.00171995	0.303392	0.526	0.393	1	BEX2	0.635057
TSC22D3	0	0.981982	0.875	0.614	0	PHLDA3	0	1.20446	0.944	0.52	0	BMP7	0.844609	0.284745	0.294	0.341	1	SSFA2	0	0.771936	0.713	0.415	0	SLIRP	1.0557e-121	0.276433	0.916	0.84	2.78282e-118	MFSD2A	2.07617e-177	0.98937	0.844	0.513	5.47279e-174							TRAT1	0.00172802	0.367226	0.308	0.028	1	PTTG1	0.698331
RDH10	0	0.661249	0.723	0.392	0	GMFG	0	0.680902	0.817	0.344	0							DLL4	0	0.381621	0.596	0.067	0	SCRG1	2.57823e-113	0.351928	0.331	0.199	6.79622e-110	CXCL2	3.3008e-177	1.85397	0.868	0.637	8.7009e-174							TNFRSF18	0.00366761	0.401061	0.312	0.164	1	SERPINB9	0.719512
QSOX1	0	0.984602	0.831	0.535	0	GATA3-AS1	0	0.480168	0.548	0.191	0							CAV2	0	0.979882	0.907	0.604	0	LAMA4	4.4626e-111	0.362282	0.603	0.485	1.17634e-107	STAB1	1.80129e-175	1.56576	0.631	0.096	4.74821e-172							PTGDS	0.00717344	0.54218	0.494	0.33	1	PRDM1	0.737015
ABL2	0	0.797846	0.892	0.546	0	NOP10	0	1.10424	0.974	0.703	0							RAB11A	0	0.862788	0.854	0.599	0	EGR1	1.31697e-109	0.415358	0.898	0.8	3.47154e-106	TFRC	1.37066e-171	1.28768	0.831	0.566	3.61306e-168							XCL2	0.0495934	0.359408	0.289	0.05	1	TNFRSF9	0.770134
FAP	0	0.265387	0.554	0.115	0	CXCL16	0	0.344684	0.579	0.298	0							TPO	0	0.258088	0.477	0.018	0	HSPA1B	7.35181e-104	0.38679	0.76	0.65	1.93794e-100	CD4	8.47167e-171	0.681819	0.615	0.122	2.23313e-167							CXCL14	0.0505522	0.671742	0.494	0.357	1	HLA-DRB5	0.83796
C1S	0	1.80687	0.989	0.433	0	LYPD6B	0	0.294755	0.388	0.128	0							GBP4	0	0.602367	0.682	0.351	0	CRIP2	8.44859e-102	0.441417	0.666	0.61	2.22705e-98	MMP10	1.43601e-170	0.414823	0.526	0.223	3.78533e-167							SH2D1A	0.308239	0.286141	0.296	0.028	1
FSTL1	0	1.28156	0.92	0.49	0	TMEM45B	0	0.511937	0.585	0.275	0							AC104506.1	0	0.501866	0.661	0.31	0	TCEA1	1.12202e-101	0.276399	0.779	0.698	2.95766e-98	EVI2B	3.37236e-170	0.838947	0.623	0.127	8.88955e-167							CXCL1	0.357547	0.509147	0.411	0.282	1
VIM	0	1.27001	1	0.912	0	DHRS2	0	2.82885	0.843	0.587	0							NPDC1	0	1.31589	0.86	0.466	0	RBM38	1.10693e-100	0.278396	0.395	0.297	2.91788e-97	HAVCR2	2.88736e-169	0.854506	0.605	0.101	7.61108e-166							APOE	0.572557	0.385492	0.462	0.365	1
SMOC2	0	0.320727	0.67	0.361	0	C10orf99	0	0.81742	0.664	0.333	0							ARID5A	0	0.976179	0.919	0.555	0	JUNB	1.56907e-97	0.395203	0.953	0.931	4.13607e-94	STX11	7.44445e-167	0.87934	0.76	0.418	1.96236e-163							GZMK	0.686781	0.513082	0.277	0.028	1
COL5A2	0	0.431845	0.548	0.204	0	RAB5IF	0	0.486432	0.779	0.444	0							SENCR	0	0.394343	0.673	0.08	0	JUN	6.42269e-97	0.451455	0.958	0.941	1.69302e-93	MMP19	1.15532e-163	1.07075	0.703	0.358	3.04543e-160
ABI3BP	0	1.26474	0.882	0.315	0	HMGB3	0	0.394698	0.505	0.213	0							IRF7	0	0.848657	0.736	0.336	0	PIK3R3	8.80029e-93	0.292744	0.452	0.396	2.31976e-89	HSPH1	1.33286e-162	2.10361	0.859	0.745	3.51343e-159
FTL	0	0.596043	1	1	0	LYPLA1	0	0.576396	0.721	0.332	0							CCL21	3.80606e-305	4.0273	0.57	0.175	1.00328e-301	MT1E	3.0794e-90	0.557569	0.611	0.476	8.1173e-87	CCR1	1.96628e-162	0.789215	0.548	0.057	5.18311e-159
CLEC11A	0	0.5286	0.604	0.222	0	UCA1	0	0.946371	0.624	0.33	0							SOCS2	7.52001e-305	0.772844	0.717	0.404	1.98228e-301	TINAGL1	6.73553e-88	0.36417	0.565	0.507	1.77549e-84	AC025164.1	9.1359e-161	0.466161	0.629	0.238	2.40822e-157
SERPING1	0	1.78498	0.997	0.607	0	SLC20A2	0	0.753662	0.779	0.428	0							GMFG	1.06808e-303	0.89251	0.715	0.384	2.81547e-300	MT2A	1.82444e-83	0.793371	0.952	0.876	4.80922e-80	ATP2B1-AS1	1.19134e-157	1.32034	0.725	0.438	3.14037e-154
SELENOP	0	0.881641	0.963	0.558	0	SPINT1-AS1	0	0.408325	0.468	0.196	0							INSIG1	1.15513e-302	0.613781	0.913	0.652	3.04493e-299	HGF	1.01634e-80	0.305768	0.364	0.284	2.67908e-77	AREG	3.35239e-157	0.633383	0.848	0.577	8.83689e-154
CRISPLD2	0	0.268249	0.869	0.537	0	GCLC	0	2.45353	0.978	0.506	0							SSH1	2.79961e-302	0.751302	0.685	0.361	7.37976e-299	CNST	3.4666e-79	0.360216	0.594	0.519	9.13796e-76	DNAJA4	1.3702e-156	0.708772	0.746	0.337	3.61184e-153
CHRDL1	0	0.596231	0.624	0.196	0	ZG16B	0	0.436655	0.477	0.136	0							MX2	7.01247e-286	0.702266	0.607	0.284	1.84849e-282	BGN	3.43701e-78	0.894175	0.401	0.383	9.05997e-75	RASGRP3	2.49605e-155	0.809758	0.715	0.366	6.57959e-152
VIT	0	0.786663	0.653	0.145	0	SCNN1A	0	0.28425	0.404	0.206	0							HERC5	9.51476e-277	0.486179	0.691	0.402	2.50809e-273	AKAP12	4.70504e-78	0.271207	0.887	0.805	1.24025e-74	S100A9	3.24164e-155	2.37001	0.583	0.135	8.54496e-152
CXXC5	0	0.490898	0.689	0.352	0	CSTB	0	2.39047	1	0.855	0							AC067735.1	8.11059e-269	0.328354	0.591	0.245	2.13795e-265	ZNF503	2.97818e-77	0.618351	0.551	0.502	7.85048e-74	SEMA6B	1.69041e-150	0.860955	0.665	0.259	4.45592e-147
TENT5A	0	0.792234	0.843	0.595	0	LGALS4	0	0.664057	0.579	0.318	0							IGFBP7	3.99837e-265	0.562099	0.979	0.922	1.05397e-261	PDGFRB	1.01911e-76	0.580786	0.481	0.434	2.68639e-73	LY9	1.7493e-150	0.289117	0.479	0.036	4.61115e-147
CTSF	0	0.923846	0.816	0.384	0	PRDX1	0	0.462103	0.989	0.957	0							CSF3	7.36957e-265	1.62323	0.659	0.361	1.94262e-261	DAAM1	3.75937e-76	0.262661	0.581	0.499	9.90971e-73	S100A8	2.47701e-146	1.04607	0.459	0.059	6.52939e-143
2022-03-03	0	0.558944	0.643	0.34	0	ABCC5	0	0.608583	0.664	0.321	0							A2M	2.68199e-264	0.614564	0.837	0.578	7.06971e-261	TNC	4.47101e-70	0.292067	0.483	0.444	1.17856e-66	CD1C	5.54557e-146	0.420494	0.329	0.019	1.46181e-142
SPON1	4.14494e-307	0.30415	0.555	0.275	1.09261e-303	RNF223	0	0.332646	0.405	0.187	0							EDNRB	3.13735e-264	0.74032	0.726	0.411	8.27005e-261	MAT2A	1.81081e-68	0.668706	0.8	0.799	4.77329e-65	OTUD1	1.98358e-141	1.07295	0.704	0.325	5.22872e-138
KCNQ1OT1	1.93913e-295	0.602028	0.748	0.555	5.11154e-292	NSG1	0	0.654712	0.676	0.293	0							RASGRP3	1.53763e-263	0.488496	0.662	0.34	4.0532e-260	FSTL3	1.88797e-68	0.282441	0.503	0.444	4.97669e-65	CARD16	1.18895e-138	0.673495	0.681	0.301	3.13407e-135
CCL26	3.39961e-292	0.37749	0.448	0.101	8.96138e-289	MT-ND2	0	0.36777	0.999	1	0							ISG15	5.17033e-261	0.883048	0.705	0.394	1.3629e-257	NNAT	5.8775e-66	0.316411	0.34	0.295	1.54931e-62	DUSP4	3.50661e-136	0.396822	0.712	0.366	9.24341e-133
ADAMTS5	3.99192e-288	0.314907	0.543	0.26	1.05227e-284	SORD	0	0.359599	0.452	0.271	0							PLK2	2.02116e-260	0.730692	0.871	0.607	5.32778e-257	MT1A	1.24408e-65	1.3993	0.467	0.429	3.27938e-62	IL4I1	7.91246e-136	0.585289	0.594	0.162	2.08572e-132
PHLDB2	4.89382e-282	0.34381	0.789	0.586	1.29001e-278	MECOM	0	0.517082	0.627	0.287	0							AKR1C3	1.04737e-259	0.650379	0.763	0.415	2.76086e-256	KCNK6	4.62406e-55	0.293362	0.359	0.359	1.2189e-51	CCL5	1.85564e-132	0.65147	0.581	0.211	4.89148e-129
CLEC3B	1.89252e-279	0.491348	0.479	0.154	4.98869e-276	VSIG2	0	1.24988	0.879	0.449	0							RAI14	3.94287e-256	0.684724	0.69	0.412	1.03934e-252	GADD45A	5.60594e-55	0.335935	0.922	0.895	1.47773e-51	HCAR2	3.52618e-130	0.327853	0.501	0.077	9.29502e-127
ATF3	2.06041e-268	0.336398	0.956	0.832	5.43125e-265	MRPL15	0	0.395384	0.638	0.319	0							TFF3	4.39807e-255	3.52775	0.561	0.17	1.15933e-251	NR4A3	6.65679e-54	0.403817	0.633	0.604	1.75473e-50	MAFB	8.54726e-130	1.16778	0.776	0.536	2.25306e-126
MT1G	1.93918e-262	0.525667	0.438	0.203	5.11167e-259	EIF6	0	1.11742	0.97	0.659	0							GBP1	9.58161e-254	0.720824	0.725	0.434	2.52571e-250	CMSS1	2.68736e-50	0.457924	0.584	0.554	7.08388e-47	BASP1	4.12653e-128	1.24009	0.912	0.585	1.08775e-124
LINC01133	1.25179e-261	0.400611	0.475	0.164	3.29972e-258	MT-ND4	0	0.700035	1	1	0							FAM213A	2.91586e-253	0.524194	0.82	0.546	7.68621e-250	MMP12	3.47793e-50	0.584977	0.252	0.22	9.16783e-47	CSF3R	1.44177e-127	0.500059	0.545	0.124	3.8005e-124
HMOX1	2.47713e-258	0.482372	0.656	0.413	6.52971e-255	OAS1	0	0.417959	0.523	0.297	0							CNST	2.49385e-249	0.550045	0.752	0.498	6.57378e-246	TXNIP	3.49234e-47	0.276405	0.757	0.736	9.20582e-44	AL139246.5	3.60334e-127	0.253465	0.574	0.194	9.49841e-124
TWISTNB	6.67592e-250	0.534361	0.838	0.72	1.75977e-246	PLCXD2	0	0.377725	0.459	0.238	0							PLCG2	1.00843e-248	0.719474	0.957	0.863	2.65823e-245	ADAMTS9	3.71104e-47	0.471542	0.458	0.433	9.78229e-44	GPR84	1.66127e-126	0.479859	0.522	0.068	4.3791e-123
TCF21	1.13029e-247	0.262135	0.632	0.372	2.97944e-244	ATP1B1	0	0.449617	0.874	0.73	0							IFI44	1.60489e-248	0.702151	0.581	0.209	4.23049e-245	BIRC3	1.45408e-46	0.369947	0.586	0.556	3.83294e-43	LILRB4	3.49169e-126	0.625155	0.531	0.048	9.2041e-123
PTGDS	2.23178e-244	1.28409	0.472	0.232	5.88298e-241	MT-ND3	0	0.979008	1	1	0							RNF19B	1.78327e-246	0.711159	0.689	0.388	4.70069e-243	PDGFA	4.99511e-45	0.621585	0.427	0.43	1.31671e-41	SELENOP	3.71119e-126	1.77809	0.849	0.72	9.78271e-123
TNFSF14	2.63961e-235	0.260841	0.458	0.165	6.95802e-232	AP1M2	0	0.279221	0.372	0.135	0							KLF2	3.34697e-242	1.02317	0.839	0.623	8.82261e-239	PGF	1.20971e-41	0.263447	0.253	0.247	3.1888e-38	SLCO2B1	1.02505e-121	0.83148	0.526	0.069	2.70204e-118
PLA2G2A	1.38301e-233	2.01269	0.478	0.23	3.64562e-230	MAPK13	0	0.3089	0.424	0.252	0							ADAMTS4	4.86324e-241	0.626811	0.889	0.614	1.28195e-237	MT1M	1.42693e-38	0.769916	0.387	0.366	3.76139e-35	HLA-DMB	5.31833e-121	0.758321	0.584	0.121	1.40191e-117
ARC	3.7722e-225	0.403704	0.525	0.28	9.94351e-222	FAM3B	0	1.63201	0.941	0.492	0							S100A16	6.80606e-237	0.526813	0.827	0.585	1.79408e-233	IER5L	5.05076e-37	0.274138	0.497	0.451	1.33138e-33	WARS	2.58604e-120	0.55333	0.754	0.413	6.8168e-117
MDK	1.6533e-221	0.3999	0.636	0.432	4.35809e-218	DDR1	0	0.456302	0.562	0.323	0							NES	1.42751e-231	0.332702	0.645	0.333	3.76291e-228	TCIM	3.57318e-35	0.501375	0.409	0.38	9.4189e-32	AC016831.1	9.8946e-120	0.716606	0.786	0.499	2.60822e-116
APOE	2.13346e-207	1.03507	0.504	0.267	5.62381e-204	MT-CO1	0	0.7934	1	1	0							RBP7	8.44989e-226	0.984277	0.561	0.125	2.22739e-222	ZNF141	1.19362e-34	0.316819	0.446	0.46	3.14638e-31	CPM	1.20479e-118	0.915213	0.639	0.284	3.17583e-115
HTRA3	6.85562e-207	0.462815	0.443	0.136	1.80714e-203	TALDO1	0	0.376295	0.824	0.578	0							NRP1	1.83845e-220	0.561078	0.58	0.268	4.84614e-217	CPE	1.98802e-33	0.593606	0.442	0.46	5.24042e-30	EZR	8.98291e-115	0.81569	0.939	0.816	2.3679e-111
TNNT3	3.02062e-205	0.380614	0.55	0.327	7.96236e-202	ATF7IP2	0	0.380367	0.528	0.246	0							CDH13	8.31426e-220	0.54258	0.646	0.388	2.19164e-216	ADIRF	6.4527e-32	1.0074	0.821	0.95	1.70093e-28	CSTB	8.33035e-114	0.794406	0.975	0.876	2.19588e-110
THAP2	9.00813e-204	0.254733	0.685	0.498	2.37454e-200	MT-ND5	0	0.740781	0.998	0.999	0							IL32	3.60732e-219	0.567691	0.847	0.539	9.5089e-216	NTRK3	1.77748e-31	0.370701	0.339	0.269	4.68544e-28	CDC42EP3	3.07003e-113	0.788265	0.777	0.514	8.0926e-110
CPXM1	1.24926e-202	0.352723	0.402	0.104	3.29304e-199	ESRP1	0	0.362707	0.444	0.136	0							TMEM273	2.15019e-216	0.617033	0.557	0.123	5.66791e-213	MIR4435-2HG	3.1136e-31	0.470225	0.607	0.614	8.20746e-28	CD300A	5.82075e-113	0.766783	0.543	0.057	1.53435e-109
SMPDL3A	2.07463e-198	0.293068	0.488	0.237	5.46872e-195	CD9	0	1.56968	0.996	0.929	0							NNMT	1.18877e-208	0.43312	0.977	0.738	3.1336e-205	HEYL	3.30953e-30	0.31285	0.262	0.199	8.72393e-27	ABL2	9.5703e-112	1.03403	0.925	0.68	2.52273e-108
ADM	1.05912e-187	0.445445	0.735	0.579	2.79183e-184	B4GALT4	0	0.457463	0.627	0.351	0							HHEX	5.53501e-207	0.418139	0.559	0.192	1.45903e-203	RCAN1	3.95449e-29	0.253526	0.572	0.539	1.0424e-25	APOE	4.50181e-108	1.98	0.688	0.352	1.18668e-104
CDKN1C	4.11359e-186	0.364391	0.663	0.489	1.08434e-182	SCCPDH	0	0.928708	0.834	0.389	0							PODXL	1.76675e-206	0.649071	0.531	0.101	4.65716e-203	RGS16	5.55744e-28	0.568573	0.515	0.533	1.46494e-24	ATP6V1H	1.01088e-102	0.734963	0.69	0.39	2.66468e-99
TXNIP	4.47605e-178	0.415912	0.823	0.68	1.17989e-174	MT-ND1	0	0.524379	0.999	1	0							CCL23	8.56067e-205	0.566583	0.439	0.029	2.25659e-201	HOPX	3.17738e-27	0.355715	0.328	0.26	8.37557e-24	LTC4S	1.81316e-102	0.605356	0.695	0.344	4.77949e-99
LIF	7.76256e-170	0.362075	0.484	0.242	2.04621e-166	SH2D3A	0	0.371139	0.453	0.199	0							XAF1	7.28618e-204	0.522501	0.6	0.313	1.92064e-200	SSTR2	1.26591e-24	0.516937	0.241	0.267	3.33695e-21	GK	1.97789e-101	0.695057	0.616	0.292	5.21371e-98
PLIN2	3.57839e-138	0.633172	0.857	0.783	9.43263e-135	C16orf74	0	0.388015	0.463	0.193	0							CSRP2	6.08399e-202	0.655856	0.843	0.623	1.60374e-198	IL6	2.29409e-22	0.58395	0.449	0.618	6.04723e-19	IFIH1	5.91934e-101	0.27917	0.649	0.335	1.56034e-97
PROCR	3.00244e-135	0.462661	0.469	0.253	7.91443e-132	ARHGEF35	0	0.34722	0.458	0.289	0							LAYN	5.25091e-193	0.34047	0.583	0.249	1.38414e-189	ADAMTS1	2.67068e-21	0.508709	0.791	0.788	7.03992e-18	NFKBIA	2.42413e-100	0.779341	0.99	0.952	6.39001e-97
DUSP1	9.38887e-126	0.417876	0.891	0.813	2.47491e-122	SEMA4B	0	0.295995	0.416	0.21	0							MT2A	2.13579e-190	0.297589	0.978	0.874	5.62994e-187	FOXC1	1.00295e-20	0.444958	0.385	0.424	2.64377e-17	KMO	1.67364e-98	0.846377	0.53	0.038	4.41172e-95
C17orf58	3.23447e-121	0.492992	0.476	0.264	8.52606e-118	CHCHD10	0	1.01071	0.967	0.56	0							CYYR1	1.72349e-181	0.560816	0.526	0.098	4.54311e-178	INHBA	3.56097e-19	1.61882	0.458	0.471	9.38672e-16	FCER1A	1.61131e-97	0.467371	0.361	0.054	4.24742e-94
ANKRD37	3.74121e-121	0.302264	0.582	0.403	9.86182e-118	ALDH1A3	0	1.01001	0.821	0.368	0							ANKRD28	1.30128e-180	0.522131	0.698	0.432	3.43017e-177	PHLDB2	1.59645e-18	0.253604	0.652	0.673	4.20825e-15	CXCL10	4.7807e-96	0.309171	0.653	0.357	1.26019e-92
NR2F1	2.41102e-120	0.316535	0.53	0.325	6.35546e-117	FUCA1	0	0.294569	0.502	0.32	0							OASL	3.2698e-180	0.295706	0.5	0.23	8.61919e-177	TCF21	2.65195e-18	0.346731	0.495	0.477	6.99054e-15	LYPD3	1.00215e-95	0.274639	0.714	0.447	2.64167e-92
STEAP1	5.52281e-120	0.306069	0.425	0.167	1.45581e-116	FDFT1	0	0.405026	0.632	0.392	0							EGLN3	2.70161e-179	0.375677	0.795	0.583	7.12145e-176	CH25H	3.23989e-18	0.990418	0.298	0.305	8.54036e-15	C1orf162	2.52592e-95	0.847058	0.574	0.172	6.65833e-92
IL33	5.00366e-119	0.303246	0.508	0.295	1.31897e-115	USP31	0	0.421356	0.544	0.346	0							CCDC68	3.65326e-179	0.252141	0.642	0.387	9.63e-176	CCDC3	6.25906e-16	0.366512	0.343	0.343	1.64989e-12	ALCAM	4.79185e-94	0.572472	0.757	0.538	1.26313e-90
HES1	7.62469e-116	0.366582	0.901	0.819	2.00987e-112	S100A16	0	0.828675	0.911	0.553	0							DEPP1	4.71358e-178	0.731582	0.628	0.331	1.2425e-174	NRARP	7.12479e-16	0.319568	0.213	0.366	1.8781e-12	OLR1	1.23146e-93	0.781308	0.494	0.05	3.24612e-90
OSR2	2.94958e-113	0.375725	0.479	0.242	7.77509e-110	RASEF	0	1.07211	0.837	0.374	0							ITGA6	1.14503e-176	0.450314	0.718	0.528	3.0183e-173	FRZB	1.47701e-13	0.588915	0.383	0.397	3.8934e-10	SLC16A10	3.30794e-92	0.882537	0.533	0.089	8.71973e-89
MT1M	1.4071e-105	0.505876	0.488	0.284	3.70911e-102	TMEM238L	0	0.387728	0.456	0.127	0							FAM107A	2.72803e-176	0.63133	0.732	0.514	7.19108e-173	ZNF331	2.8744e-11	0.616929	0.658	0.823	7.57692e-08	SLA	4.82596e-92	0.353678	0.472	0.055	1.27212e-88
CXCL14	5.9283e-105	1.84204	0.473	0.278	1.5627e-101	BTBD16	0	1.05529	0.8	0.392	0							CD320	8.43736e-176	0.717262	0.673	0.441	2.22409e-172	BCAM	5.6678e-10	0.360824	0.409	0.466	1.49403e-06	LYVE1	2.84649e-89	1.41485	0.534	0.124	7.50334e-86
ITIH5	1.09408e-104	0.278785	0.559	0.384	2.88399e-101	CYB5A	0	1.6503	0.987	0.671	0							COL15A1	1.54888e-174	0.792251	0.575	0.281	4.08284e-171	C11orf96	8.68493e-10	0.685278	0.931	0.933	2.28935e-06	FPR3	4.48039e-89	0.774078	0.489	0.016	1.18103e-85
COL5A1	1.64777e-97	0.290736	0.422	0.181	4.34352e-94	PKP3	0	0.387205	0.477	0.175	0							ADRB2	3.14231e-172	0.379382	0.635	0.381	8.28312e-169	TFPI2	1.84173e-09	0.330489	0.462	0.458	4.85479e-06	CTSD	1.70326e-87	1.00524	0.823	0.707	4.4898e-84
JUN	2.46009e-94	0.393329	0.967	0.926	6.4848e-91	CTSD	0	0.424783	0.903	0.672	0							BMX	1.1964e-164	0.36609	0.485	0.077	3.15371e-161	FAM189A2	3.06463e-08	0.260162	0.299	0.223	8.07838e-05	ATP1B1	1.92262e-86	0.6558	0.873	0.749	5.06802e-83
VEGFD	2.75264e-76	0.520539	0.407	0.114	7.25596e-73	BCAS1	0	0.389364	0.483	0.239	0							SERPINB1	1.30163e-163	0.797904	0.744	0.574	3.43109e-160	CRIP1	5.09623e-07	0.39679	0.329	0.385	0.00134337	FPR1	2.54974e-86	0.590494	0.492	0.059	6.72111e-83
CRABP2	2.90204e-72	0.261593	0.462	0.288	7.64977e-69	UQCRQ	0	1.47035	0.993	0.804	0							SOCS3	2.89848e-161	0.946398	0.868	0.696	7.64039e-158	SLC7A2	1.05697e-06	0.415842	0.3	0.383	0.00278618	ICAM1	6.0431e-85	0.753463	0.85	0.654	1.59296e-81
MT2A	2.59864e-57	0.365302	0.924	0.861	6.85002e-54	HS3ST1	0	1.00156	0.848	0.526	0							RASSF9	6.57212e-160	0.362557	0.508	0.162	1.73241e-156	ATP1B3	1.46809e-06	1.12135	0.794	0.902	0.00386989	TFEC	2.21556e-81	0.592193	0.49	0.046	5.84023e-78
C1QTNF3	3.61012e-38	0.448235	0.379	0.106	9.51628e-35	MAOA	0	0.79134	0.859	0.612	0							SYNJ2	5.72873e-154	0.817558	0.714	0.56	1.51009e-150	THAP2	3.60078e-06	0.303858	0.472	0.592	0.00949165	ZFAND2A	1.59434e-80	0.726597	0.713	0.411	4.20267e-77
CXCL1	8.35262e-30	0.553745	0.382	0.213	2.20175e-26	SLC2A1	0	0.850321	0.865	0.506	0							F8	1.97937e-153	0.645061	0.543	0.18	5.21763e-150	CTH	6.48491e-06	0.305896	0.38	0.435	0.0170942	MT1G	6.45154e-75	0.251249	0.23	0.303	1.70063e-71
BMP4	1.61436e-27	0.26552	0.434	0.281	4.25546e-24	LSR	0	0.559934	0.686	0.351	0							BCAP31	6.17069e-152	0.43982	0.818	0.648	1.62659e-148	ALKAL2	0.00884565	0.47308	0.301	0.385	1	ST8SIA4	1.4405e-73	0.532285	0.555	0.168	3.79715e-70
LRRC2	1.88173e-26	0.262113	0.394	0.216	4.96025e-23	MT-ATP6	0	0.921954	1	1	0							EFNA1	8.77282e-149	0.667854	0.578	0.25	2.31252e-145	CPM	0.0103041	0.342339	0.266	0.304	1	S100A11	3.8451e-73	0.309094	0.995	0.98	1.01357e-69
IER3	1.12964e-22	0.350495	0.976	0.946	2.97774e-19	HACD3	0	0.458118	0.679	0.373	0							LCN6	1.18476e-148	0.397892	0.444	0.052	3.12303e-145	PMEPA1	0.0163953	0.396259	0.457	0.624	1	TMEM273	3.85387e-73	0.721913	0.559	0.161	1.01588e-69
FOS	7.83095e-16	0.568602	0.973	0.949	2.06424e-12	ABCC3	0	0.284498	0.376	0.189	0							TLR4	6.56792e-142	0.451625	0.51	0.148	1.7313e-138	ANKRD1	0.0258444	0.432992	0.225	0.289	1	CREM	2.83834e-70	0.533452	0.93	0.78	7.48186e-67
SEMA3C	3.35127e-09	0.367403	0.506	0.482	8.83395e-06	CYP3A5	0	0.670407	0.662	0.418	0							RASIP1	1.53617e-141	0.572166	0.532	0.157	4.04934e-138	PRMT9	0.0589246	0.29359	0.393	0.472	1	PNP	4.23501e-70	0.591247	0.859	0.688	1.11635e-66
TPPP3	1.05078e-05	0.259584	0.381	0.236	0.0276985	TUBA4A	0	0.252905	0.564	0.359	0							ACTN1	1.84225e-139	0.258729	0.839	0.698	4.85617e-136	KIAA0040	0.0682178	0.514042	0.42	0.57	1	MCTP1	1.60571e-63	0.535667	0.591	0.234	4.23266e-60
MT1X	0.0134354	0.553846	0.709	0.689	1	MRPS34	0	0.537978	0.766	0.394	0							HMOX1	3.89218e-139	0.493485	0.744	0.481	1.02598e-135	CREM	0.0984694	0.952706	0.698	0.801	1	CA2	5.23198e-63	0.327382	0.539	0.251	1.37915e-59
						ODC1	0	1.40878	0.959	0.742	0							PSMA3	5.85798e-139	0.405106	0.853	0.738	1.54416e-135	DDIT4	0.102827	0.471655	0.548	0.636	1	IRF8	1.55393e-61	1.00354	0.563	0.225	4.09617e-58
						CDC42EP5	0	0.999031	0.916	0.434	0							PLPP1	2.87727e-137	1.00127	0.724	0.6	7.58449e-134	PGAP1	0.269959	0.366192	0.401	0.503	1	ABRACL	2.53551e-61	0.410366	0.663	0.403	6.68362e-58
						SOWAHC	0	0.822915	0.772	0.477	0							TINAGL1	5.81389e-135	0.463474	0.696	0.49	1.53254e-131	ADAMTS4	0.425968	1.07183	0.521	0.668	1	ARHGDIB	4.29098e-61	0.503125	0.66	0.416	1.1311e-57
						SOX15	0	0.396761	0.499	0.31	0							HLX	8.52023e-134	0.394979	0.521	0.206	2.24593e-130	C12orf75	0.935697	0.616177	0.331	0.452	1	KCTD12	5.94102e-58	0.923756	0.639	0.405	1.56605e-54
						EPHB6	0	0.81972	0.748	0.312	0							GGT5	7.83462e-133	0.320321	0.599	0.276	2.06521e-129							CSTA	1.69676e-57	0.446803	0.58	0.291	4.47267e-54
						TSPAN13	0	0.414081	0.652	0.407	0							ACTN4	8.17123e-133	0.283646	0.923	0.742	2.15394e-129							VAMP8	8.27188e-57	0.484714	0.684	0.498	2.18047e-53
						MT-CO2	0	1.05659	1	1	0							ITPKC	1.41478e-124	0.347468	0.597	0.329	3.72935e-121							HSPA6	2.53711e-56	1.30297	0.53	0.19	6.68782e-53
						HMGA1	0	0.988662	0.946	0.615	0							POLR2H	3.93847e-119	0.342828	0.752	0.562	1.03818e-115							THAP2	1.20073e-55	0.49957	0.79	0.566	3.16511e-52
						RAI14	0	0.319189	0.629	0.409	0							BAALC	2.54144e-118	0.348056	0.512	0.17	6.69923e-115							CYTIP	3.84426e-55	0.560352	0.5	0.121	1.01335e-51
						BLCAP	0	0.751193	0.796	0.341	0							ITM2A	7.49531e-116	0.264799	0.892	0.605	1.97576e-112							CPVL	6.65734e-55	0.643911	0.739	0.551	1.75488e-51
						KRT10	0	1.38338	0.993	0.79	0							MECOM	3.51517e-113	0.41625	0.523	0.32	9.266e-110							ARC	1.19058e-53	0.693877	0.661	0.37	3.13837e-50
						YWHAB	0	0.629265	0.98	0.844	0							MMRN2	3.33127e-109	0.590029	0.513	0.151	8.78124e-106							PLEKHF2	2.37673e-51	0.310449	0.611	0.346	6.26505e-48
						PAWR	0	0.614906	0.875	0.637	0							TIFA	7.71934e-109	0.685069	0.68	0.524	2.03482e-105							PHLDA1	3.75703e-51	0.658716	0.849	0.697	9.90352e-48
						GALNT3	0	0.384965	0.484	0.177	0							IL1R1	1.97565e-106	0.344342	0.823	0.612	5.20782e-103							KLF6	7.69529e-50	0.689492	0.947	0.914	2.02848e-46
						TRAF4	0	0.558096	0.717	0.559	0							MAST4	3.05956e-106	0.658645	0.708	0.604	8.06501e-103							SLC6A6	3.68791e-49	0.46859	0.594	0.364	9.72132e-46
						FA2H	0	0.504933	0.555	0.212	0							GIMAP1	1.24618e-102	0.579804	0.495	0.051	3.28492e-99							GMFG	1.90279e-48	0.45058	0.662	0.415	5.01576e-45
						ZNF430	0	0.710441	0.716	0.447	0							SMIM10L1	1.19404e-101	0.37029	0.616	0.382	3.1475e-98							MARCO	4.82484e-48	0.56993	0.439	0.032	1.27183e-44
						GSTP1	0	1.46428	0.999	0.966	0							RGS16	1.34366e-101	0.898479	0.706	0.506	3.5419e-98							PTTG1	3.91777e-47	0.3571	0.667	0.435	1.03272e-43
						KIAA1522	0	0.441406	0.549	0.256	0							IL6	3.58693e-101	1.18397	0.75	0.572	9.45515e-98							IER3	2.2153e-46	0.468034	0.992	0.957	5.83953e-43
						MYL12B	0	0.970539	0.998	0.944	0							ADAMTS1	2.92683e-100	0.799247	0.864	0.777	7.71512e-97							TNFSF13B	5.19775e-46	0.661916	0.501	0.183	1.37013e-42
						TMEM54	0	0.30156	0.541	0.363	0							NFKBIA	1.90808e-94	0.51257	0.976	0.95	5.02971e-91							BIRC3	4.13724e-45	0.600193	0.686	0.555	1.09058e-41
						MT-CYB	0	0.829587	1	1	0							GCLM	4.43512e-94	0.277851	0.79	0.571	1.1691e-90							IFI44	1.05296e-43	0.38202	0.518	0.244	2.77561e-40
						GNA15	0	0.52271	0.62	0.336	0							PLAT	1.04625e-89	0.356063	0.74	0.53	2.75792e-86							KLHL6	6.54974e-43	0.308029	0.455	0.09	1.72651e-39
						CYSTM1	0	2.06411	0.998	0.81	0							DUSP5	3.75381e-88	0.358388	0.766	0.574	9.89503e-85							TNFRSF9	1.47449e-42	0.339452	0.46	0.105	3.88676e-39
						TNFRSF21	0	1.11599	0.889	0.36	0							HOXD8	1.50533e-87	0.520061	0.503	0.169	3.96805e-84							PARP14	1.21721e-41	0.312447	0.69	0.466	3.20856e-38
						CIB1	0	0.896354	0.921	0.603	0							SOX18	7.41163e-86	0.680593	0.463	0.059	1.95371e-82							CAPG	1.98953e-39	0.342471	0.738	0.503	5.24441e-36
						DENND2C	0	0.714156	0.708	0.422	0							CTSC	2.95745e-84	0.31582	0.659	0.438	7.79585e-81							SLAMF9	6.05749e-39	0.26192	0.425	0.068	1.59675e-35
						C6orf132	0	0.461658	0.57	0.232	0							B3GNT5	7.6743e-76	0.451214	0.576	0.382	2.02295e-72							PLIN2	3.3725e-38	0.554341	0.922	0.809	8.8899e-35
						AP1S1	0	0.325537	0.544	0.306	0							CARD16	1.15328e-75	0.466698	0.536	0.286	3.04005e-72							HLA-DRB5	1.96472e-37	0.330721	0.462	0.088	5.17901e-34
						SLIRP	0	0.449785	0.964	0.828	0							PELI1	1.27937e-75	0.339529	0.68	0.505	3.37241e-72							CD93	1.59027e-36	0.516574	0.53	0.203	4.19196e-33
						MARCKS	0	1.84785	0.999	0.745	0							CYTOR	1.33899e-75	0.409566	0.817	0.732	3.52958e-72							MTSS1	8.36066e-35	0.525354	0.612	0.512	2.20387e-31
						MT-CO3	0	0.866488	1	1	0							FABP4	4.25599e-74	0.606214	0.776	0.738	1.12188e-70							BST2	1.3521e-34	0.267537	0.684	0.458	3.56412e-31
						ETFA	0	0.312418	0.67	0.428	0							LPAR6	2.61976e-73	0.540005	0.532	0.327	6.90569e-70							MEF2C	2.33096e-34	0.371473	0.629	0.407	6.14442e-31
						GALNT5	0	0.265873	0.376	0.175	0							NOSTRIN	1.54628e-72	0.442417	0.47	0.284	4.076e-69							APOC1	8.61656e-34	1.32084	0.495	0.215	2.27132e-30
						LIMA1	0	1.31398	0.977	0.687	0							ADGRF5	4.41376e-72	0.644461	0.451	0.038	1.16347e-68							HBEGF	6.12752e-32	0.778532	0.751	0.61	1.61521e-28
						SLC38A1	0	0.522483	0.782	0.525	0							CXCL2	3.5923e-68	0.819912	0.836	0.619	9.46929e-65							CYTH1	1.80739e-29	0.418485	0.616	0.426	4.76427e-26
						NUDT14	0	0.354895	0.507	0.231	0							CTNND1	1.68606e-64	0.262511	0.686	0.531	4.44446e-61							HSPB1	1.6036e-28	0.767503	0.965	0.952	4.22709e-25
						BMP7	0	0.336809	0.485	0.307	0							TRIM16	1.4225e-59	0.374334	0.555	0.375	3.74972e-56							ATP1B3	1.8785e-28	0.280372	0.929	0.885	4.95172e-25
						MFSD2A	0	0.427267	0.701	0.49	0							TEK	8.39266e-58	0.38866	0.443	0.03	2.2123e-54							ACP5	7.67143e-28	0.603064	0.562	0.395	2.02219e-24
						NIPAL1	0	0.417795	0.517	0.392	0							FSCN1	8.41335e-57	0.350744	0.578	0.365	2.21776e-53							PYCARD	8.31709e-27	0.43016	0.563	0.368	2.19238e-23
						SLC39A4	0	0.400846	0.54	0.289	0							NOTCH4	2.77972e-56	0.292998	0.461	0.181	7.32735e-53							RGS2	1.63281e-26	0.587432	0.775	0.628	4.30409e-23
						RALGPS2	0	0.717296	0.737	0.323	0							PLIN2	8.96048e-55	0.372672	0.884	0.804	2.36198e-51							ISG15	6.71544e-26	0.550898	0.647	0.424	1.77019e-22
						RAB10	0	1.22645	0.977	0.652	0							TMEM88	3.09474e-52	0.606327	0.541	0.387	8.15773e-49							PLAU	1.66627e-25	0.566148	0.622	0.44	4.39228e-22
						AP1S3	0	0.580603	0.631	0.307	0							TCIM	1.16135e-51	0.547097	0.558	0.359	3.06133e-48							UCP2	7.17735e-25	0.510271	0.504	0.25	1.89195e-21
						TOX3	0	0.270404	0.426	0.22	0							CD200	1.37468e-45	0.650871	0.495	0.254	3.62366e-42							CORO1A	1.83502e-24	0.282247	0.461	0.169	4.83711e-21
						MGST2	0	0.777263	0.886	0.403	0							SEMA6B	3.93776e-45	0.439124	0.488	0.246	1.03799e-41							TALDO1	1.99978e-24	0.343125	0.726	0.615	5.27143e-21
						KCNN4	0	0.371982	0.506	0.262	0							IGFBP3	9.38495e-45	0.748392	0.49	0.544	2.47387e-41							C3AR1	5.14161e-24	0.467338	0.422	0.022	1.35533e-20
						LPAR6	0	0.315683	0.56	0.309	0							VEGFC	1.01597e-44	0.570916	0.47	0.307	2.6781e-41							CD209	3.91973e-23	0.386146	0.288	0.002	1.03324e-19
						TSPAN5	0	0.678421	0.724	0.332	0							ROBO4	8.06301e-43	0.485058	0.451	0.072	2.12541e-39							HMOX1	1.25389e-22	1.66215	0.652	0.508	3.30526e-19
						ITGA3	0	0.881276	0.804	0.416	0							NQO1	1.04534e-40	0.269187	0.451	0.235	2.75553e-37							NRP1	5.60491e-22	0.44174	0.533	0.297	1.47746e-18
						ACTN4	0	0.765701	0.977	0.72	0							MIR4435-2HG	2.73817e-37	0.467661	0.687	0.603	7.21782e-34							HLA-DQA2	1.83494e-21	0.327999	0.402	0.054	4.83691e-18
						GAREM1	0	0.773359	0.788	0.462	0							MEOX2	1.51419e-36	0.363974	0.331	0.21	3.9914e-33							ANKRD28	2.17305e-21	0.356976	0.633	0.458	5.72815e-18
						PTGES	0	0.760144	0.902	0.561	0							EDN1	1.81067e-36	0.26331	0.318	0.233	4.77293e-33							EGR2	2.22729e-21	0.524957	0.494	0.307	5.87112e-18
						FHL2	0	0.694453	0.851	0.566	0							CDC42EP5	2.76827e-36	0.327724	0.649	0.498	7.29716e-33							IL3RA	2.36003e-20	0.282795	0.482	0.18	6.22104e-17
						COX5A	0	0.988574	0.975	0.696	0							KANK3	4.59399e-35	0.617352	0.477	0.175	1.21098e-31							VMO1	2.79963e-19	0.794949	0.458	0.189	7.37983e-16
						ARHGDIB	0	0.549617	0.759	0.358	0							LYVE1	5.88944e-35	0.992088	0.419	0.101	1.55246e-31							CD52	3.49415e-18	0.404607	0.437	0.184	9.21059e-15
						RIPK4	0	0.373761	0.462	0.199	0							VCAM1	4.23522e-34	0.945764	0.506	0.308	1.1164e-30							NR4A2	4.37081e-17	0.720643	0.852	0.743	1.15215e-13
						CAPN1	0	0.446447	0.684	0.343	0							FOXC1	8.40493e-32	0.556254	0.543	0.4	2.21554e-28							SLC40A1	1.07728e-16	0.265522	0.359	0.386	2.83971e-13
						RALBP1	0	0.775293	0.914	0.6	0							PIK3R3	1.94274e-30	0.298188	0.549	0.383	5.12107e-27							CYTOR	1.0938e-16	0.258538	0.83	0.738	2.88327e-13
						PCDH7	0	0.348729	0.594	0.388	0							GLRX	6.89046e-30	0.287842	0.734	0.606	1.81633e-26							GLRX	1.39597e-15	0.574854	0.701	0.619	3.67977e-12
						ST3GAL5	0	0.306718	0.563	0.415	0							MALL	4.39508e-27	0.342052	0.538	0.364	1.15854e-23							SERPINB2	3.76108e-15	0.441704	0.423	0.313	9.9142e-12
						NELFCD	0	0.325699	0.616	0.35	0							FAM84B	5.1298e-25	0.458674	0.479	0.309	1.35221e-21							FCGR1A	7.53383e-15	0.304253	0.371	0.013	1.98592e-11
						MDM2	0	0.515981	0.692	0.514	0							GIMAP8	8.36241e-25	0.465298	0.44	0.071	2.20433e-21							DSC2	1.27671e-14	0.335882	0.44	0.16	3.36542e-11
						GPRC5C	0	0.61129	0.702	0.328	0							FKBP11	8.81211e-25	0.256992	0.552	0.415	2.32287e-21							THBD	1.64101e-14	0.704039	0.544	0.394	4.3257e-11
						NECTIN1	0	0.399277	0.57	0.394	0							PROX1	5.44248e-24	0.318974	0.389	0.328	1.43464e-20							DNAJB1	5.80513e-13	0.896089	0.844	0.838	1.53023e-09
						FAM102A	0	0.682761	0.728	0.399	0							IL33	2.63129e-23	0.437129	0.539	0.361	6.93607e-20							LUCAT1	9.84488e-13	0.568909	0.466	0.237	2.59511e-09
						C9orf16	0	1.35587	0.987	0.733	0							HBEGF	5.23787e-22	0.521795	0.68	0.606	1.3807e-18							KCNN4	1.68985e-11	0.257295	0.37	0.301	4.45445e-08
						FAM213A	0	1.14799	0.936	0.507	0							TC2N	4.102e-21	0.345393	0.523	0.383	1.08129e-17							GNA15	1.72053e-11	0.551521	0.521	0.379	4.53532e-08
						SYTL1	0	0.288997	0.392	0.178	0							CBR3	9.99117e-21	0.459139	0.479	0.31	2.63367e-17							HSPA1B	8.60294e-10	0.984517	0.666	0.665	2.26774e-06
						TST	0	0.283367	0.414	0.267	0							CD79B	1.35929e-20	0.27633	0.4	0.083	3.58308e-17							CST7	2.35862e-09	0.708323	0.358	0.111	6.21731e-06
						GAR1	0	0.493488	0.747	0.448	0							IFIT2	2.40546e-19	0.787372	0.451	0.236	6.34079e-16							TLR4	1.76333e-08	0.327519	0.427	0.183	4.64813e-05
						MRPL3	0	0.357215	0.711	0.481	0							TPST2	5.38765e-19	0.296437	0.456	0.224	1.42018e-15							CFP	9.39422e-08	0.525905	0.397	0.06	0.000247632
						KIAA1217	0	0.315388	0.493	0.29	0							FAM167B	3.7293e-18	0.520727	0.411	0.099	9.83043e-15							MMP12	1.03422e-07	0.285561	0.38	0.218	0.000272621
						CBLC	0	0.395589	0.501	0.222	0							GPIHBP1	5.15888e-18	0.267659	0.329	0.02	1.35988e-14							SNAPC1	4.39456e-07	0.758615	0.502	0.388	0.00115841
						RAB9A	0	0.506415	0.757	0.452	0							ADM5	7.8951e-18	0.361808	0.433	0.167	2.08115e-14							FYB1	8.86783e-06	0.402712	0.417	0.176	0.0233756
						BCAP31	0	0.766707	0.939	0.613	0							CCL2	1.05035e-16	0.32932	0.835	0.663	2.76871e-13							PLA2G7	3.12406e-05	0.392017	0.403	0.099	0.0823504
						GALNT1	0	0.938294	0.894	0.449	0							HEY1	4.17457e-16	0.863204	0.43	0.208	1.10042e-12							PLTP	3.44207e-05	0.266236	0.655	0.524	0.0907328
						CTNND1	0	0.499177	0.766	0.506	0							ENPP2	2.00815e-15	0.475699	0.442	0.239	5.29348e-12							AC103591.3	5.46506e-05	0.515133	0.477	0.335	0.144059
						METAP1	0	0.376529	0.602	0.39	0							LAPTM5	6.23569e-15	0.429147	0.361	0.187	1.64373e-11							CKS2	9.20377e-05	0.267321	0.635	0.539	0.242611
						CAV2	0	0.458119	0.856	0.597	0							CKS2	1.73942e-14	0.308451	0.622	0.532	4.5851e-11							GCLM	9.95173e-05	0.253117	0.718	0.593	0.262327
						RAB11A	0	0.681322	0.916	0.571	0							TSPAN13	2.12634e-13	0.33994	0.534	0.437	5.60503e-10							RAP2B	0.000357974	0.271391	0.524	0.426	0.943619
						LDHB	0	1.42866	0.989	0.828	0							ZFP36	2.88546e-11	0.254535	0.924	0.843	7.60607e-08							PTGS2	0.000411124	0.286532	0.821	0.762	1
						F2RL1	0	0.516223	0.605	0.349	0							FLT4	4.86181e-10	0.352565	0.403	0.018	1.28157e-06							FCGR3A	0.000596953	0.457165	0.334	0.006	1
						PIR	0	0.309931	0.497	0.229	0							NUAK1	6.75206e-09	0.354512	0.369	0.237	1.77984e-05							CR1	0.000626293	0.265398	0.294	0.002	1
						GOLT1A	0	0.322546	0.453	0.178	0							TSPAN12	3.98119e-07	0.25757	0.398	0.102	0.00104944							CXCL5	0.000704835	0.508549	0.307	0.074	1
						ARG2	0	0.675729	0.733	0.356	0							THSD7A	4.68678e-07	0.315142	0.484	0.341	0.00123544							NMB	0.00381483	0.266937	0.64	0.543	1
						ANP32A	0	0.406235	0.754	0.463	0							BMP2	6.89693e-05	0.494661	0.571	0.556	0.181803							ICAM4	0.00529766	0.306332	0.49	0.388	1
						SYNGR2	0	0.737605	0.83	0.452	0							CYTL1	0.000765417	0.303923	0.408	0.151	1							PTGER2	0.0108152	0.411313	0.373	0.193	1
						MTSS1	0	0.463008	0.647	0.489	0							ASRGL1	0.0050883	0.357916	0.366	0.088	1							TIMP1	0.0134824	0.418693	0.908	0.95	1
						MT-ND6	0	0.686929	0.847	0.45	0							LAMA4	0.0196614	0.50003	0.549	0.495	1							OPN3	0.0184664	0.314391	0.374	0.21	1
						CD2AP	0	0.863877	0.863	0.5	0							HOXB4	0.0222003	0.335199	0.384	0.092	1							PKIB	0.0200269	0.345614	0.394	0.131	1
						PYGL	0	0.731386	0.777	0.341	0							GADD45B	0.0271572	0.268544	0.885	0.866	1							CCL18	0.0492548	1.00335	0.259	0.017	1
						ECHS1	0	0.410742	0.818	0.656	0							TXNIP	0.0422634	0.470447	0.772	0.734	1							IL7R	0.057183	0.319477	0.353	0.133	1
						PFKP	0	0.331571	0.678	0.508	0							STMN1	0.340223	0.479803	0.533	0.523	1							TTN	0.190626	0.660564	0.352	0.177	1
						MYO1B	0	0.492015	0.662	0.327	0							FRMD4B	0.518915	0.386007	0.446	0.317	1							PILRA	0.191973	0.332797	0.423	0.343	1
						FAM3C	0	0.703149	0.927	0.702	0																			KIAA1551	0.322213	0.257142	0.447	0.392	1
						POLR2H	0	0.321455	0.772	0.547	0																			FRMD4B	0.426244	0.315721	0.413	0.329	1
						DAPL1	0	0.480864	0.549	0.339	0																			CDCP1	0.472903	0.285314	0.411	0.21	1
						PPDPF	0	1.09319	0.983	0.796	0																			ADRB2	0.516119	0.349814	0.476	0.41	1
						ADORA2B	0	0.61511	0.681	0.289	0																			GALNT6	0.529312	0.300492	0.349	0.094	1
						PPIF	0	0.284844	0.739	0.478	0																			CXCL1	0.852056	0.866619	0.396	0.278	1
						DUSP5	6.07014e-305	0.490829	0.768	0.563	1.60009e-301
						EDN1	1.34248e-303	0.911478	0.342	0.223	3.53877e-300
						SLC52A3	1.26919e-301	0.266108	0.356	0.158	3.3456e-298
						BHLHE41	5.73248e-300	0.302101	0.613	0.46	1.51108e-296
						MMP7	1.22705e-293	0.36319	0.317	0.137	3.23451e-290
						TMEM97	5.57795e-285	0.451926	0.469	0.383	1.47035e-281
						ABHD17C	1.06274e-282	0.30505	0.415	0.284	2.80137e-279
						BRIX1	6.26847e-276	0.323136	0.836	0.622	1.65237e-272
						PRSS3	2.22432e-273	0.296126	0.379	0.219	5.8633e-270
						BATF	5.43693e-272	0.316738	0.447	0.323	1.43317e-268
						ERBB3	5.91749e-266	0.269941	0.345	0.177	1.55985e-262
						MSMO1	8.22593e-258	0.307269	0.437	0.344	2.16835e-254
						PLAU	4.37395e-256	0.428725	0.553	0.426	1.15297e-252
						GJB6	3.83874e-250	0.25664	0.364	0.211	1.01189e-246
						NRARP	1.70063e-246	0.469735	0.429	0.328	4.48285e-243
						SLC6A6	7.35194e-239	0.251086	0.462	0.355	1.93797e-235
						CDCP1	8.09471e-228	0.261062	0.361	0.189	2.13377e-224
						TSPAN8	7.84116e-227	0.398324	0.517	0.447	2.06693e-223
						MGST1	5.81749e-226	0.410008	0.952	0.769	1.53349e-222
						TFF1	2.80879e-220	0.549107	0.365	0.225	7.40398e-217
						NRG1	5.34671e-218	0.260429	0.483	0.384	1.40939e-214
						SYTL2	5.88048e-208	0.273387	0.46	0.412	1.55009e-204
						ZNF165	9.64907e-180	0.40831	0.435	0.375	2.5435e-176
						MACC1	3.12658e-158	0.278016	0.324	0.25	8.24166e-155
						AL121944.1	9.06301e-149	0.373347	0.452	0.43	2.38901e-145
						PHLDA2	2.96752e-137	0.593352	0.778	0.683	7.82238e-134
						AREG	3.88488e-134	0.748895	0.577	0.591	1.02406e-130
						GOLGB1	2.14097e-130	0.261853	0.834	0.752	5.64361e-127
						AVPI1	2.89855e-109	0.300706	0.513	0.513	7.64058e-106
						CYP1A1	1.48019e-106	0.389207	0.344	0.298	3.90178e-103
						OVOL1	4.66256e-93	0.364983	0.309	0.231	1.22905e-89
						HES1	1.34452e-92	0.393227	0.917	0.84	3.54415e-89
						GDF15	5.85796e-86	1.03428	0.578	0.622	1.54416e-82
						IL1A	2.00198e-78	0.454725	0.32	0.28	5.27723e-75
						EPHA2	7.01098e-66	0.32371	0.403	0.432	1.84809e-62
						TFAP2A	8.98657e-63	0.256086	0.339	0.317	2.36886e-59
						GADD45A	2.38633e-50	0.428646	0.905	0.897	6.29036e-47
						RNF39	1.14059e-37	0.257805	0.257	0.211	3.00659e-34
						UPK1A	6.57002e-34	0.676209	0.323	0.32	1.73186e-30
						BPGM	0.000461576	0.266672	0.352	0.47	1
						SERPINB2	0.0424817	0.616402	0.245	0.332	1
						UPK3A	0.0997387	0.367488	0.27	0.336	1
[truncated: 22 more columns]
