# Supplementary material for: Single‐cell profiling reveals various types of interstitial cells in the bladder
Source: Cell Prolif. 2023 Feb 23;56(9):e13431. doi: 10.1111/cpr.13431 (PMC10472517; doi:10.1111/cpr.13431)
Supplement: Supplementary file 8 — TABLE S3. Expression of marker gene in rat bladder [file CPR-56-e13431-s006.xlsx]

## Sheet: Table_S3
Table S3. Expression of marker gene in rat bladder
Epithelial cells						Fibroblasts						Myofibroblast						Smooth muscle cells						Macrophages						Endothelial cells						Neuron						Adipocytes
Gene	p_val	avg_log2FC	pct.1	pct.2	p_val_adj	Gene	p_val	avg_log2FC	pct.1	pct.2	p_val_adj	Gene	p_val	avg_log2FC	pct.1	pct.2	p_val_adj	Gene	p_val	avg_log2FC	pct.1	pct.2	p_val_adj	Gene	p_val	avg_log2FC	pct.1	pct.2	p_val_adj	Gene	p_val	avg_log2FC	pct.1	pct.2	p_val_adj	Gene	p_val	avg_log2FC	pct.1	pct.2	p_val_adj	Gene	p_val	avg_log2FC	pct.1	pct.2	p_val_adj
Hopx	0	1.58991	0.759	0.449	0	Pla2g2a	0	5.35746	0.946	0.672	0	Cxcl14	0	4.503	0.921	0.286	0	P2rx1	0	2.05999	0.68	0.033	0	Lyve1	0	2.22415	0.808	0.07	0	Sele	0	2.61309	0.658	0.007	0	Flt4	0	1.72289	0.92	0.004	0	Igfbp6	8.33091e-85	0.463994	0.956	0.498	2.00692e-81
Fam25a	0	2.43588	0.9	0.53	0	Ccl7	0	1.26915	0.65	0.29	0	Cryab	0	3.27162	0.887	0.329	0	Pln	0	1.96739	0.737	0.034	0	Clec10a	0	3.62154	0.906	0.123	0	Emcn	0	3.17064	0.966	0.06	0	Klhl4	0	1.63896	0.76	0.003	0	Fbln1	2.10259e-78	0.286084	0.911	0.451	5.06515e-75
Upk2	0	2.69142	0.899	0.52	0	Igfbp3	0	2.15782	0.679	0.219	0	Car3	0	3.2174	0.715	0.191	0	Spink8	0	2.34755	0.853	0.075	0	F13a1	0	2.9174	0.675	0.05	0	Cdh5	0	2.23781	0.886	0.064	0	Gimap5	0	1.16542	0.76	0.006	0	Gsn	2.13859e-68	0.273001	0.985	0.945	5.15187e-65
S100a5	0	1.20527	0.739	0.368	0	Gadd45g	0	1.87781	0.778	0.423	0	Tgfbi	0	3.63355	0.892	0.291	0	Ckm	0	1.29772	0.517	0.016	0	Csf1r	0	2.6997	0.853	0.081	0	Fam110d	0	2.28402	0.846	0.011	0	Btnl9	0	0.398132	0.52	0	0	Ltbp4	9.13145e-59	0.302005	0.867	0.459	2.19977e-55
Clu	0	1.74661	0.673	0.439	0	Tnfaip6	0	3.86029	0.901	0.258	0	Tnc	0	2.2993	0.741	0.178	0	Pcp4l1	0	1.08665	0.494	0.018	0	Asgr2	0	2.23494	0.724	0.051	0	Gpihbp1	0	1.36475	0.409	0.001	0	AC099444.2	0	0.78625	0.68	0.005	0	Igfbp3	1.79386e-42	0.359273	0.618	0.311	4.32141e-39
Rbp7	0	1.34271	0.721	0.367	0	Ptn	0	3.39284	0.677	0.317	0	Col12a1	0	2.46314	0.747	0.245	0	Apobec2	0	0.80843	0.39	0.007	0	Ccl24	0	2.05405	0.734	0.051	0	Tmem252	0	2.16236	0.785	0.032	0	Meox1	4.513e-277	1.08836	0.8	0.009	1.08718e-273	Id1	1.20607e-12	0.252279	0.801	0.638	2.90542e-09
Acer2	0	1.57543	0.827	0.39	0	Ptx3	0	2.32616	0.58	0.214	0	Ptgs2	0	2.35999	0.906	0.341	0	Sntg2	0	0.697815	0.375	0.015	0	Rtp3	0	1.35865	0.664	0.048	0	Ecscr	0	2.18888	0.933	0.06	0	Mmrn1	1.43843e-261	3.77108	1	0.019	3.46517e-258	Msln	8.72264e-10	0.614717	0.631	0.51	2.10128e-06
Gdpd3	0	0.913009	0.633	0.306	0	Eln	0	1.82173	0.786	0.296	0	Ifitm1	0	1.81327	0.971	0.463	0	Slc2a4	0	1.12982	0.61	0.013	0	Cybb	0	2.59099	0.881	0.062	0	Fam167b	0	2.61682	0.872	0.017	0	Cytl1	3.12076e-226	2.2155	0.92	0.018	7.51791e-223	Sbsn	0.011884	0.511658	0.32	0.281	1
Dnajb3	0	1.17335	0.709	0.315	0	Ccl2	0	3.52906	0.912	0.439	0	Rgs5	0	0.593654	0.336	0.026	0	Synpo2	2.14416e-285	1.42742	0.672	0.06	5.16528e-282	Laptm5	0	2.7849	0.969	0.055	0	AABR07005821.1	0	1.59887	0.664	0.006	0	Gimap4	2.41031e-191	1.99491	1	0.022	5.80644e-188	Wfdc21	0.0709832	1.74009	0.272	0.227	1
Krt18	0	3.15519	0.994	0.646	0	Lbp	0	1.6658	0.539	0.177	0	Cyp1b1	0	2.87858	0.954	0.339	0	Lmod1	1.90635e-244	2.50968	0.857	0.145	4.59239e-241	Alox5ap	0	2.65096	0.916	0.037	0	Sox17	0	1.27779	0.611	0.006	0	Cldn5	1.47311e-164	4.31557	1	0.024	3.54873e-161
Upk3bl1	0	0.920814	0.57	0.228	0	Mgp	0	4.48226	1	0.637	0	Igfbp4	0	3.07015	0.882	0.352	0	Pdlim3	6.2596e-238	2.79251	0.849	0.176	1.50794e-234	Plek	0	1.96593	0.741	0.023	0	Adgrf5	0	1.68279	0.752	0.047	0	Slc45a3	1.03412e-157	1.11036	0.76	0.014	2.49119e-154
Sptssb	0	2.15355	0.944	0.429	0	Postn	0	2.08289	0.732	0.248	0	Dkk2	0	2.13889	0.827	0.151	0	Itga1	7.40955e-229	1.66151	0.803	0.1	1.78496e-225	Nlrp3	0	1.30542	0.566	0.007	0	Erg	0	1.72749	0.826	0.01	0	Car4	3.4473e-142	1.61352	0.76	0.018	8.30455e-139
Gpx2	0	0.62101	0.547	0.207	0	Tfpi2	0	1.80339	0.661	0.271	0	Col8a1	0	1.80196	0.771	0.18	0	Myh11	2.94842e-216	5.21828	0.969	0.257	7.10276e-213	Rac2	0	1.54072	0.664	0.021	0	Adgrl4	0	1.41201	0.671	0.008	0	Pkhd1l1	2.98247e-134	1.29746	0.76	0.005	7.18477e-131
Areg	0	1.51411	0.95	0.454	0	RGD1564664	0	1.34197	0.786	0.361	0	Vim	0	2.39826	1	0.543	0	Acta2	2.15285e-213	6.06645	1	0.344	5.18622e-210	Cd7	0	0.794686	0.455	0.003	0	Clec1a	0	1.40531	0.678	0.011	0	Erg	5.26726e-133	1.2394	0.72	0.017	1.26888e-129
Fabp4	0	2.43328	0.978	0.694	0	Rgcc	0	1.38534	0.687	0.296	0	Timp1	0	2.26275	0.996	0.789	0	Myl9	3.68939e-212	5.69851	1	0.368	8.88775e-209	Cd163	0	1.67287	0.559	0.026	0	RGD1565355	0	1.2494	0.664	0.017	0	Myct1	4.33469e-132	0.736477	0.6	0.012	1.04423e-128
Upk1a	0	2.99193	0.981	0.671	0	Sfrp2	0	2.11936	0.642	0.27	0	Notum	0	0.783876	0.421	0.022	0	Des	2.92859e-211	6.37707	0.992	0.36	7.05497e-208	Ptprc	0	1.69235	0.829	0.032	0	Tmem255b	0	1.30213	0.644	0.006	0	Gimap6	1.26939e-121	0.533396	0.6	0.008	3.05795e-118
Krt23	0	1.73869	0.759	0.279	0	Cxcl1	0	2.50347	0.949	0.602	0	C1qtnf5	0	1.90648	0.951	0.413	0	Nexn	5.82143e-204	2.26717	0.9	0.221	1.40238e-200	Spi1	0	1.79735	0.811	0.021	0	Rasgrp3	0	0.99307	0.577	0.012	0	Lypd6	4.38358e-121	0.53429	0.52	0.008	1.056e-117
LOC102556347	0	1.652	0.8	0.329	0	Cst3	0	1.15854	0.982	0.859	0	Plagl1	0	2.20947	0.845	0.319	0	Tagln	1.6716e-196	7.17707	0.996	0.424	4.02688e-193	Ly86	0	1.25363	0.626	0.027	0	Clec14a	0	1.65681	0.799	0.019	0	Sox18	4.57073e-108	0.419963	0.4	0.001	1.10109e-104
AABR07012307.1	0	0.610766	0.577	0.124	0	Col1a1	0	4.18946	1	0.633	0	Htra1	0	2.46845	0.935	0.435	0	Cald1	7.40709e-195	3.18446	0.996	0.351	1.78437e-191	Cd4	0	1.5064	0.776	0.014	0	Myct1	0	0.905043	0.57	0.007	0	Clec1a	1.20709e-101	0.958279	0.76	0.016	2.90788e-98
Hsd17b2	0	1.17144	0.712	0.302	0	Fgl2	0	2.52876	0.739	0.253	0	Lgals1	0	2.2373	1	0.702	0	Mylk	2.23115e-187	3.67936	0.958	0.322	5.37485e-184	Adgre1	0	1.05453	0.538	0.01	0	Nos3	0	1.1169	0.604	0.004	0	Scarf1	6.13759e-99	1.0042	0.8	0.016	1.47855e-95
Sprr1a	0	3.2485	0.999	0.775	0	Fbn1	0	3.3952	0.977	0.336	0	Wfdc1	0	1.55541	0.914	0.392	0	Synm	1.31766e-183	2.17128	0.757	0.141	3.17425e-180	Pld4	0	1.51201	0.71	0.038	0	Chp2	0	1.0207	0.57	0.014	0	Spns2	1.50203e-96	1.56828	0.84	0.028	3.61839e-93
Krt8	0	3.05135	1	0.624	0	Col3a1	0	4.18955	1	0.642	0	Bgn	0	1.80233	0.986	0.457	0	Mrvi1	3.10815e-177	1.33433	0.676	0.114	7.48754e-174	Hcst	0	1.17724	0.633	0.03	0	Gimap5	0	0.493577	0.436	0.003	0	Gimap9	3.88539e-96	0.600813	0.6	0.019	9.35991e-93
Fam3d	0	1.44806	0.662	0.386	0	Ptgs2	0	1.14616	0.659	0.294	0	C1s	0	2.02863	0.964	0.416	0	Cnn1	2.11545e-173	5.33185	0.876	0.292	5.09612e-170	Ccr1	0	1.21467	0.668	0.009	0	AABR07001389.1	0	0.512689	0.436	0.001	0	Fam110d	3.13322e-86	0.625626	0.56	0.018	7.54793e-83
Upk1b	0	2.17297	0.983	0.44	0	Sparc	0	3.84001	1	0.645	0	Enc1	0	1.83475	0.913	0.496	0	Sh3bgr	2.5592e-173	1.98781	0.672	0.128	6.1651e-170	C5ar1	0	0.939909	0.577	0.006	0	Cyyr1	0	0.858262	0.611	0	0	Ramp3	2.38779e-84	0.929498	0.72	0.028	5.75218e-81
AABR07006089.1	0	1.47055	0.804	0.371	0	Pi16	0	2.7313	0.879	0.314	0	Mmp2	0	1.47756	0.93	0.414	0	Actg2	9.55792e-170	7.52122	0.938	0.412	2.3025e-166	Fcgr3a	0	0.63924	0.517	0.001	0	Ly6c	2.03262e-303	2.90485	0.906	0.066	4.89659e-300	Rasgrp3	4.56868e-80	1.25265	0.68	0.016	1.10059e-76
Il1rn	0	0.329728	0.592	0.169	0	Penk	0	0.701857	0.534	0.101	0	Plac9	0	1.74758	0.988	0.533	0	Smtn	1.05448e-169	3.17394	0.803	0.198	2.54024e-166	Ccl12	0	0.597776	0.353	0.005	0	Lrg1	1.66555e-299	2.72022	0.866	0.061	4.01231e-296	Ecscr	4.50464e-78	2.24407	1	0.067	1.08517e-74
Rhov	0	1.72007	0.847	0.371	0	Ifitm1	0	1.52151	0.91	0.375	0	C1r	0	1.66113	0.983	0.399	0	Ppp1r14a	1.49553e-164	3.35276	0.965	0.365	3.60272e-161	Gpr183	0	0.701291	0.524	0.008	0	Csf2rb	4.37746e-286	0.487876	0.403	0.007	1.05453e-282	Tie1	8.60453e-75	0.937061	0.76	0.033	2.07283e-71
Fam3b	0	0.282656	0.482	0.173	0	Vcam1	0	2.45375	0.84	0.246	0	Ifi27	0	1.64131	0.997	0.508	0	Tpm2	2.7066e-161	5.46306	1	0.815	6.52021e-158	Cd53	0	1.29103	0.647	0.002	0	Cytl1	4.20172e-237	0.859878	0.403	0.016	1.0122e-233	Angpt2	1.06333e-73	0.630326	0.56	0.015	2.56155e-70
Cbr3	0	1.21116	0.845	0.522	0	Mfap5	0	4.00458	0.996	0.405	0	Foxf1	0	1.60827	0.843	0.244	0	Fbxl22	4.17594e-160	3.22755	0.826	0.221	1.00598e-156	Fcgr1a	0	1.22712	0.612	0.019	0	Selp	3.48281e-234	3.78016	0.819	0.081	8.39008e-231	Emcn	7.49065e-73	2.4372	1	0.067	1.8045e-69
Krt15	0	3.19961	0.959	0.601	0	LOC500712	0	0.9124	0.535	0.254	0	Bmp5	0	0.974979	0.573	0.057	0	Flna	2.92747e-156	2.90742	0.954	0.415	7.05228e-153	Samsn1	0	0.729039	0.573	0.001	0	Kdr	8.42271e-234	1.33911	0.658	0.048	2.02903e-230	Gatm	2.05225e-72	0.616115	0.64	0.025	4.94388e-69
Gstm1	0	2.23433	0.989	0.628	0	Has1	0	2.80174	0.938	0.288	0	Rhoj	0	1.61581	0.91	0.405	0	Cav1	3.84681e-147	2.01919	0.892	0.313	9.26696e-144	Clec4e	0	0.553877	0.483	0	0	Gatm	1.27445e-230	0.609655	0.477	0.021	3.07014e-227	Kdr	1.43022e-70	1.5982	0.88	0.052	3.44539e-67
Arpc5l	0	0.960762	0.925	0.673	0	RGD1305645	0	2.05417	0.637	0.242	0	C1qtnf7	0	1.78194	0.837	0.202	0	Rasgrp2	8.16772e-147	1.63296	0.784	0.185	1.9676e-143	Gvin1	0	0.279427	0.402	0.003	0	Gimap4	6.92897e-221	0.654215	0.483	0.019	1.66919e-217	Ttyh1	7.83841e-67	0.693882	0.6	0.029	1.88827e-63
Upk3a	0	3.32734	1	0.761	0	Ces1d	0	1.71985	0.647	0.138	0	Cpq	0	1.60148	0.921	0.372	0	Speg	3.34957e-145	1.17967	0.606	0.095	8.06912e-142	Fxyd2	0	1.35436	0.752	0.072	0	Mmrn2	4.00698e-212	1.98646	0.839	0.105	9.65282e-209	Lrg1	5.70563e-65	3.19159	0.96	0.067	1.37449e-61
Fdps	0	1.69473	0.982	0.671	0	Fst	0	0.905975	0.506	0.186	0	Hhip	0	0.659181	0.469	0.063	0	Tpm1	2.33186e-144	3.77583	1	0.906	5.61744e-141	Clec4a1	0	1.17608	0.664	0.01	0	Gimap9	1.08004e-210	0.624924	0.43	0.016	2.60182e-207	Adgrl4	3.1726e-64	0.903459	0.64	0.014	7.64279e-61
Prss22	0	2.00335	0.937	0.375	0	Smoc2	0	0.705081	0.485	0.166	0	Ppic	0	1.91173	0.974	0.59	0	Acta1	9.29925e-144	3.36511	0.598	0.12	2.24019e-140	Spic	0	0.477549	0.381	0.001	0	Icam2	2.24817e-210	2.48654	0.96	0.11	5.41585e-207	Il2rg	2.28782e-63	1.1063	0.64	0.015	5.51136e-60
Pinlyp	0	1.13687	0.781	0.322	0	Ifi27l2b	0	1.98138	0.887	0.476	0	Ncam1	0	1.01111	0.644	0.124	0	Hspb7	1.23756e-143	0.38205	0.266	0.019	2.98128e-140	Il10	0	0.548313	0.357	0	0	RGD1310587	5.77728e-209	1.87841	0.859	0.092	1.39175e-205	Lyve1	2.39582e-62	4.87576	1	0.083	5.77153e-59
Nrarp	0	0.895389	0.759	0.348	0	Igfbp6	0	3.1307	0.988	0.378	0	Pdpn	0	1.70305	0.955	0.636	0	Fhl1	1.38111e-143	3.28614	0.857	0.316	3.32709e-140	Cndp1	0	0.897527	0.455	0	0	Flt1	2.54392e-205	2.76146	0.96	0.126	6.1283e-202	Cdh5	5.27046e-55	1.5332	0.84	0.071	1.26965e-51
Lgals4	0	0.616007	0.623	0.24	0	Igf1	0	2.69738	0.919	0.262	0	Ifitm2	0	1.86183	0.996	0.612	0	Csrp1	2.52479e-143	3.82585	0.988	0.781	6.08222e-140	Nrros	0	1.1114	0.671	0.029	0	Gpr4	1.85066e-204	1.46854	0.765	0.058	4.45825e-201	Gpm6a	4.17229e-54	1.22095	0.72	0.048	1.00511e-50
Msln	0	0.667601	0.64	0.29	0	Il13ra2	0	0.411352	0.401	0.092	0	Sod2	0	1.62194	0.992	0.937	0	Mcam	6.24209e-143	1.49044	0.672	0.143	1.50372e-139	Tnfaip8l2	0	1.25412	0.654	0.02	0	Arhgef15	4.72985e-176	0.535279	0.416	0.022	1.13942e-172	Dysf	7.4498e-54	1.06159	0.64	0.041	1.79466e-50
Idi1	0	0.990269	0.952	0.678	0	Spon2	0	2.4813	0.801	0.246	0	Arl4a	0	1.83626	0.967	0.795	0	Pcp4	3.27717e-142	4.22188	0.795	0.243	7.8947e-139	Lcp2	0	0.941267	0.608	0.035	0	Aqp1	3.98478e-163	3.55534	0.913	0.166	9.59933e-160	Nsg1	3.18534e-53	1.77212	0.84	0.065	7.67348e-50
Fabp5	0	2.00366	0.999	0.846	0	Vim	0	1.93133	1	0.448	0	Ptms	0	1.34347	0.994	0.932	0	Ppp1r1a	7.90448e-142	0.573763	0.363	0.033	1.90419e-138	Ly49si1	0	0.961087	0.647	0.018	0	Rasip1	6.53405e-154	1.6697	0.752	0.104	1.57405e-150	Cldn11	2.13185e-52	1.1528	0.64	0.037	5.13563e-49
Hbegf	0	1.41209	0.845	0.347	0	Id3	0	1.99695	0.944	0.475	0	Stmn2	1.61094e-307	3.101	0.574	0.152	3.88075e-304	RGD1564664	1.38899e-140	3.42358	0.958	0.446	3.34607e-137	Msr1	0	0.865685	0.643	0.005	0	Stc1	1.58189e-149	1.10723	0.557	0.046	3.81078e-146	Apold1	7.70773e-52	2.32265	0.92	0.079	1.85679e-48
Sptlc3	0	0.344217	0.48	0.16	0	Gap43	0	0.715689	0.49	0.041	0	Olfml3	3.61214e-301	1.36711	0.89	0.383	8.70165e-298	Hspb6	3.44744e-135	2.81906	0.788	0.199	8.30487e-132	Evi2a	0	0.593673	0.517	0.006	0	Esam	1.56109e-148	2.79666	0.96	0.178	3.76067e-145	Cyp4b1	2.07265e-44	1.0048	0.8	0.048	4.99301e-41
Ctla2a	0	1.40806	0.877	0.383	0	Timp1	0	2.03478	0.995	0.747	0	Ier3	2.32184e-298	1.80743	0.988	0.862	5.59331e-295	Flnc	1.23621e-134	2.0659	0.71	0.175	2.97803e-131	Trem1	0	0.28042	0.524	0	0	Plvap	5.12846e-145	5.21795	0.919	0.187	1.23544e-141	Rgs16	8.11817e-43	2.88838	0.92	0.085	1.95567e-39
Glrx	0	2.61593	0.994	0.54	0	Ccdc80	0	3.67579	0.99	0.34	0	Emp1	4.74082e-298	1.61952	0.983	0.792	1.14206e-294	Rims1	4.78352e-133	0.68262	0.409	0.047	1.15235e-129	Slc11a1	0	0.516916	0.479	0.002	0	Tie1	2.55381e-143	0.953095	0.544	0.029	6.15214e-140	Zap70	2.22259e-41	0.343183	0.52	0.032	5.35422e-38
Cysrt1	0	0.261098	0.466	0.13	0	Cavin2	0	0.654314	0.618	0.194	0	Pcolce	3.32919e-294	1.41787	0.984	0.493	8.02002e-291	Cavin3	4.24994e-130	2.22928	0.996	0.596	1.02381e-126	Themis2	0	0.727228	0.552	0.02	0	Cd200	1.0984e-140	1.80466	0.819	0.128	2.64605e-137	Pcp4l1	9.62456e-41	0.554697	0.48	0.026	2.31856e-37
Krt7	0	3.12366	1	0.694	0	Thbs2	0	1.04271	0.699	0.262	0	Emp3	4.66442e-292	1.39916	0.989	0.516	1.12366e-288	Ppp1r12c	7.03188e-130	1.93441	0.869	0.339	1.69398e-126	Arl11	0	0.536659	0.476	0.007	0	Akr1cl	1.57395e-139	1.66736	0.792	0.103	3.79164e-136	Mmrn2	1.26254e-36	1.35028	0.84	0.111	3.04146e-33
Fbp2	0	0.524493	0.538	0.238	0	Fn1	0	2.47849	0.952	0.355	0	Ifitm3	2.22099e-291	1.50525	1	0.771	5.35037e-288	Filip1l	1.97287e-129	1.7995	0.865	0.356	4.75264e-126	RGD1563400	0	0.514776	0.416	0.001	0	Cysltr1	7.64816e-139	0.484612	0.403	0.019	1.84244e-135	Icam2	2.2856e-36	2.1173	0.96	0.117	5.50602e-33
Tmem54	0	1.29093	0.866	0.336	0	Gsn	0	3.94903	1	0.931	0	Icos	3.42656e-287	0.302741	0.343	0.031	8.25458e-284	Enho	2.36568e-124	1.14248	0.514	0.07	5.69892e-121	RGD1565785	0	0.369591	0.448	0	0	Upp1	2.60626e-137	2.91288	0.966	0.215	6.27847e-134	Lcn2	3.41515e-36	1.17042	0.68	0.054	8.22711e-33
Abhd14a	0	1.18873	0.85	0.367	0	Crip1	0	2.17507	0.984	0.649	0	Thbs2	9.16864e-287	1.82798	0.802	0.331	2.20872e-283	Rras	3.8975e-120	2.08169	0.919	0.522	9.38908e-117	Was	0	0.890151	0.563	0.005	0	Aplnr	6.10478e-137	0.426568	0.376	0.019	1.47064e-133	Reln	3.10103e-33	1.14836	0.68	0.056	7.47038e-30
Gjb2	0	0.659965	0.521	0.211	0	A2m	0	1.29341	0.493	0.135	0	Oaf	1.56608e-286	1.43408	0.938	0.472	3.77269e-283	Ppp1r12a	1.07992e-119	2.49669	0.958	0.742	2.60153e-116	Pou2f2	3.95909e-300	0.251304	0.444	0.019	9.53745e-297	Tm4sf1	1.23636e-130	5.6567	1	0.244	2.97839e-127	Ctgf	1.66588e-32	1.72077	0.8	0.111	4.01311e-29
Snrnp25	0	1.55269	0.892	0.482	0	Adamts4	0	0.936827	0.605	0.176	0	Efemp1	3.37083e-286	1.69309	0.91	0.513	8.12034e-283	Cryab	3.59374e-119	2.46826	0.927	0.353	8.65732e-116	Lilrb3a	5.58697e-298	0.381242	0.339	0.007	1.3459e-294	Rtn1	1.92446e-126	1.72058	0.805	0.108	4.63602e-123	Il18	3.0604e-31	0.451735	0.56	0.029	7.37249e-28
LOC684871	0	1.55886	0.953	0.606	0	Igfbp7	0	2.27775	0.958	0.736	0	Myh10	9.18437e-280	1.25942	0.74	0.264	2.21252e-276	Actn1	4.77395e-118	2.08347	0.888	0.396	1.15004e-114	Hck	7.86209e-296	1.20635	0.664	0.031	1.89398e-292	Vwf	5.78568e-123	0.946288	0.517	0.043	1.39377e-119	Adgrf5	4.25582e-31	0.654116	0.56	0.054	1.02523e-27
Ppfibp2	0	0.580838	0.663	0.358	0	Cthrc1	0	1.2285	0.647	0.161	0	App	2.05983e-276	1.55822	0.972	0.751	4.96213e-273	Rasl11a	1.3979e-117	2.36773	0.726	0.206	3.36753e-114	Itga4	2.57292e-293	0.359551	0.444	0.017	6.19816e-290	Thbd	1.34242e-120	2.49521	0.872	0.154	3.23388e-117	RGD1310587	1.02615e-30	0.997161	0.8	0.099	2.472e-27
Lmo1	0	0.808611	0.649	0.354	0	Ecm1	0	2.55338	0.934	0.475	0	Sorcs2	1.87376e-275	0.844393	0.572	0.126	4.5139e-272	Lims2	9.78287e-117	1.1778	0.514	0.085	2.35669e-113	LOC24906	1.40467e-283	0.288747	0.28	0.008	3.38385e-280	Lcn2	2.48367e-117	0.954591	0.537	0.05	5.98316e-114	Cd40	1.84933e-30	1.24714	0.84	0.092	4.45504e-27
Cldn4	0	2.9029	1	0.58	0	Dpt	0	3.14002	0.993	0.389	0	Col6a2	3.95516e-272	1.3495	0.997	0.49	9.52797e-269	Tmem176b	9.12078e-114	1.55549	0.803	0.206	2.1972e-110	Fcer1g	2.66384e-282	4.12712	0.944	0.148	6.4172e-279	Slc28a2	7.06063e-116	1.77051	0.745	0.116	1.70091e-112	Gngt2	6.32385e-30	2.67792	1	0.17	1.52342e-26
Prdx5	0	1.35778	0.992	0.831	0	Ifi30	0	0.513397	0.755	0.529	0	Lum	4.81652e-272	1.45416	0.982	0.493	1.1603e-268	Ckb	2.02033e-111	2.73304	0.981	0.938	4.86698e-108	Runx3	2.24259e-275	1.10363	0.531	0.023	5.4024e-272	Gngt2	5.85343e-113	1.95195	0.846	0.165	1.41009e-109	AABR07050652.1	1.35574e-29	0.939784	0.68	0.056	3.26597e-26
Clic3	0	1.00972	0.764	0.38	0	Cpz	0	1.78961	0.726	0.261	0	Col6a1	1.41241e-271	1.28455	0.95	0.426	3.4025e-268	Dmpk	2.26939e-109	1.42072	0.734	0.212	5.46695e-106	Ms4a7	3.41294e-271	1.46375	0.601	0.014	8.22178e-268	Jam2	4.88311e-112	2.10119	0.893	0.209	1.17634e-108	Duoxa2	4.42962e-29	0.556881	0.56	0.03	1.06709e-25
Gcnt3	0	1.1715	0.793	0.297	0	Tppp3	0	2.00791	0.782	0.227	0	Ifi27l2b	1.97638e-265	1.62093	0.926	0.544	4.76109e-262	Rhoc	6.11256e-109	1.7126	0.965	0.501	1.47252e-105	Trem2	1.31708e-270	2.32058	0.654	0.07	3.17285e-267	Tmem176b	1.48935e-111	2.67071	0.973	0.208	3.58785e-108	Prox1	1.01648e-28	1.96528	0.76	0.076	2.4487e-25
LOC100910200	0	0.948988	0.912	0.642	0	C7	0	3.05022	0.934	0.218	0	Rgs10	8.48603e-262	1.27497	0.837	0.388	2.04428e-258	Mustn1	6.39479e-107	2.91744	0.803	0.284	1.54051e-103	Snx20	1.37229e-269	1.47045	0.762	0.069	3.30583e-266	AC141102.1	5.06598e-108	1.11892	0.631	0.083	1.22039e-104	Galnt18	1.02438e-28	1.13278	0.8	0.106	2.46773e-25
Cd59	0	0.824567	0.918	0.675	0	Fhl1	0	0.478245	0.629	0.239	0	Aldh3a1	5.73162e-261	1.98612	0.667	0.216	1.38075e-257	Tgfb1i1	5.96518e-105	1.60072	0.768	0.272	1.43701e-101	Aif1	4.34854e-264	3.90727	0.93	0.156	1.04756e-260	Srgn	5.3905e-108	2.56764	0.926	0.263	1.29857e-104	Aqp1	1.6262e-26	1.82885	0.88	0.172	3.91752e-23
Krt78	0	0.577001	0.614	0.132	0	Serpine1	0	1.16439	0.707	0.399	0	Rarres2	7.57199e-261	1.21655	0.98	0.471	1.82409e-257	Foxs1	2.11111e-104	0.778766	0.367	0.045	5.08567e-101	Ifnb1	1.43887e-261	1.43456	0.462	0.017	3.46624e-258	Tmem176a	1.90926e-106	2.67902	0.98	0.24	4.5994e-103	Pde2a	9.14714e-26	0.804756	0.72	0.074	2.20355e-22
Cela1	0	1.18663	0.838	0.342	0	Gfpt2	0	2.65951	0.901	0.215	0	Dpt	1.00152e-258	1.32544	0.975	0.493	2.41267e-255	Atp2b4	7.70201e-104	1.61011	0.811	0.34	1.85541e-100	Tyrobp	2.43651e-261	4.83565	0.962	0.185	5.86955e-258	Dnm3	1.41792e-105	0.856505	0.523	0.033	3.41576e-102	Plekho1	2.11367e-25	1.51922	0.84	0.13	5.09184e-22
Gata2	0	0.529935	0.684	0.32	0	Tekt3	0	0.944957	0.525	0.129	0	Prrx2	3.64256e-254	1.10956	0.767	0.284	8.77493e-251	Cacna2d1	3.45931e-103	0.975531	0.556	0.129	8.33349e-100	Alox5	1.04824e-259	0.388247	0.423	0.009	2.52521e-256	Dysf	1.1264e-104	0.441866	0.423	0.038	2.7135e-101	Lmcd1	2.65834e-25	1.29649	0.84	0.142	6.40394e-22
Cda	0	0.719957	0.683	0.319	0	Tcf21	0	1.38016	0.803	0.258	0	Ecm1	4.54916e-253	1.53943	0.94	0.553	1.09589e-249	Filip1	4.31194e-102	0.980724	0.587	0.148	1.03875e-98	Gng2	9.24082e-256	1.87961	0.853	0.14	2.22611e-252	Il2rg	4.92478e-103	0.701599	0.389	0.012	1.18638e-99	Ccl21	5.59479e-25	9.14916	1	0.244	1.34778e-21
Chmp4c	0	0.886905	0.764	0.36	0	Ppp1r14a	0	0.734696	0.721	0.278	0	Prelp	3.79166e-252	1.19049	0.878	0.408	9.1341e-249	Lmcd1	3.00109e-101	1.923	0.571	0.136	7.22962e-98	Cd83	3.35538e-239	2.9905	0.86	0.145	8.08311e-236	Akap2	3.63086e-102	1.87288	0.879	0.215	8.74674e-99	Sh3gl3	1.73853e-24	1.09709	0.84	0.133	4.18813e-21
Igfbp2	0	1.84869	0.956	0.452	0	Lum	0	3.11593	0.997	0.388	0	Dcn	1.20294e-251	1.58653	0.999	0.566	2.89787e-248	Cfl2	1.08146e-100	2.09809	0.819	0.356	2.60524e-97	Mrc1	3.38879e-239	2.87005	0.717	0.055	8.1636e-236	Cxcl9	6.91171e-101	1.74434	0.564	0.078	1.66503e-97	Clic2	2.43687e-24	1.64485	1	0.204	5.87041e-21
Mycl	0	0.943158	0.739	0.24	0	Gadd45b	0	1.34825	0.914	0.621	0	Tcf21	3.91643e-249	1.6575	0.813	0.351	9.43467e-246	Pdlim7	4.50255e-99	1.57081	0.795	0.338	1.08466e-95	RGD1559482	7.60076e-236	3.84554	0.923	0.203	1.83102e-232	Eng	6.98411e-101	2.29978	0.966	0.323	1.68247e-97	Gchfr	3.48978e-24	1.94014	1	0.155	8.40688e-21
Degs2	0	1.54951	0.891	0.368	0	C1qtnf1	0	0.869459	0.624	0.17	0	Colec12	9.59721e-249	1.36767	0.794	0.344	2.31197e-245	Arhgef25	9.36392e-97	1.18584	0.737	0.246	2.25577e-93	Bcl2a1	2.04564e-230	4.63116	0.937	0.236	4.92794e-227	Rnd1	1.87466e-100	2.72534	0.919	0.225	4.51605e-97	Cavin2	4.08984e-24	3.57836	1	0.286	9.85242e-21
Gmnn	0	1.02287	0.843	0.382	0	Mnda	0	1.96199	0.804	0.147	0	Nfkbia	2.12169e-242	1.28828	0.993	0.917	5.11116e-239	Sparcl1	5.2467e-95	1.78329	0.907	0.431	1.26393e-91	Fcna	5.90414e-223	4.68635	0.85	0.169	1.42231e-219	Cav1	4.25142e-100	2.30752	0.933	0.317	1.02417e-96	Tspan18	7.76676e-24	1.25943	0.72	0.089	1.87101e-20
Ndrg2	0	1.08662	0.902	0.419	0	Dcn	0	3.53525	1	0.477	0	Col16a1	5.22306e-241	1.23314	0.757	0.305	1.25824e-237	Ccdc107	9.81537e-95	1.95013	0.869	0.491	2.36452e-91	Hpgds	2.69718e-216	1.66486	0.633	0.051	6.4975e-213	Apln	2.56775e-99	0.265118	0.369	0.031	6.18571e-96	Gucy1b1	8.02425e-24	1.02744	0.64	0.079	1.93304e-20
Cd24	0	1.32444	0.884	0.341	0	Col6a2	0	2.93795	0.997	0.386	0	Creb3l1	5.5954e-231	1.18484	0.825	0.392	1.34793e-227	Col4a1	2.90258e-94	1.65441	0.919	0.449	6.9923e-91	Lyz2	2.83816e-214	4.02081	0.864	0.132	6.83712e-211	Ramp2	1.96524e-96	2.95868	0.993	0.582	4.73427e-93	Dusp2	1.03451e-23	3.58123	0.96	0.211	2.49213e-20
Cst6	0	1.92034	0.961	0.438	0	Gpc3	0	1.17158	0.524	0.105	0	Serpinh1	3.35631e-230	1.13115	0.986	0.549	8.08534e-227	Fam129a	5.03104e-93	1.38847	0.695	0.224	1.21198e-89	Ms4a6a	2.29843e-213	0.782646	0.479	0.012	5.53692e-210	Csf3	1.90456e-95	2.29631	0.577	0.078	4.58808e-92	Enpep	1.53617e-23	1.45183	0.8	0.137	3.70063e-20
Elf3	0	2.23298	0.985	0.397	0	Csf1	0	1.41392	0.657	0.191	0	Id3	4.44838e-229	1.29511	0.933	0.556	1.07162e-225	Tinagl1	1.10678e-92	1.73675	0.865	0.473	2.66624e-89	Rassf4	5.68317e-210	1.07147	0.577	0.045	1.36908e-206	Ly6e	9.58151e-95	2.76416	1	0.599	2.30819e-91	Layn	3.17294e-23	0.69062	0.72	0.097	7.64362e-20
Phb	0	0.832526	0.945	0.784	0	Gpx3	0	2.60511	0.953	0.345	0	Frzb	4.57938e-228	0.64814	0.44	0.081	1.10317e-224	Tnnt2	2.69189e-92	5.58171	0.722	0.301	6.48476e-89	Scimp	4.58756e-209	1.02817	0.427	0.01	1.10514e-205	Scarf1	1.57784e-92	0.462517	0.376	0.014	3.80101e-89	Scn1b	4.79801e-23	1.88838	1	0.224	1.15584e-19
Tmem254	0	1.70719	0.954	0.527	0	Vcan	0	2.19288	0.881	0.153	0	Fstl1	5.12367e-228	0.942388	0.949	0.444	1.23429e-224	Gadd45g	6.39473e-91	2.47164	0.884	0.495	1.54049e-87	Havcr2	2.51157e-208	0.910528	0.409	0.009	6.05038e-205	Il33	2.38893e-92	2.17228	0.839	0.213	5.75494e-89	Fxyd6	4.93558e-23	1.27646	0.72	0.093	1.18898e-19
Pmaip1	0	0.572147	0.64	0.331	0	Col14a1	0	3.09066	0.954	0.238	0	Anxa1	1.14359e-227	1.28785	0.998	0.793	2.75491e-224	Pgm5	1.29251e-88	0.61792	0.344	0.049	3.11366e-85	Ctss	5.45309e-204	1.0093	0.556	0.034	1.31365e-200	Spns2	1.31277e-91	0.693682	0.409	0.026	3.16247e-88	Pdlim4	6.28713e-23	2.76926	1	0.329	1.51457e-19
Tacstd2	0	2.78011	0.999	0.47	0	C1qtnf5	0	1.88849	0.89	0.319	0	Efemp2	9.8935e-226	1.09093	0.773	0.323	2.38334e-222	AC141102.1	1.37331e-86	0.685149	0.456	0.082	3.3083e-83	Gatm	2.90534e-202	0.405784	0.441	0.018	6.99897e-199	Msn	5.57636e-89	2.28234	0.973	0.482	1.34335e-85	Cav1	6.31822e-23	2.8459	1	0.322	1.52206e-19
Cldn23	0	1.05169	0.768	0.341	0	Col4a1	0	1.53183	0.846	0.347	0	Nrp2	5.01577e-223	1.20174	0.731	0.339	1.2083e-219	Ptms	2.93382e-86	1.47836	1	0.934	7.06756e-83	Slamf9	1.51686e-190	0.791917	0.42	0.004	3.65412e-187	Cst3	6.54975e-89	3.47839	0.993	0.885	1.57784e-85	Egfl7	7.58857e-22	2.22364	0.92	0.269	1.82809e-18
Ctse	0	1.79586	0.942	0.32	0	Medag	0	2.23155	0.878	0.284	0	Sfrp2	3.15432e-222	0.91818	0.795	0.324	7.59875e-219	Lgals1	8.36224e-86	1.67382	1	0.715	2.01446e-82	Ncf4	2.55353e-189	1.74018	0.776	0.107	6.15147e-186	Cd320	3.3113e-88	2.5748	0.946	0.471	7.97692e-85	Pard6g	1.15526e-21	1.646	0.96	0.284	2.78302e-18
Pparg	0	1.22763	0.868	0.382	0	AABR07054614.1	0	1.42084	0.703	0.139	0	Ctsh	9.04203e-218	1.14583	0.96	0.61	2.17823e-214	Idh2	2.96237e-83	1.57517	0.803	0.41	7.13634e-80	Cass4	3.14375e-188	0.678274	0.587	0.064	7.5733e-185	Apoe	3.46472e-87	4.09687	0.987	0.615	8.34651e-84	Scn5a	2.2555e-21	0.518209	0.4	0.01	5.43349e-18
Ldhb	0	1.36055	0.961	0.509	0	Hsd11b1	0	1.49543	0.694	0.19	0	Cnn3	3.34224e-217	1.3388	0.797	0.401	8.05146e-214	Tspan2	4.22079e-83	0.875236	0.564	0.155	1.01679e-79	Il1b	8.08359e-188	2.40468	0.619	0.066	1.94734e-184	Angpt2	3.43746e-86	0.59641	0.336	0.013	8.28084e-83	Mustn1	5.40386e-21	2.87119	1	0.292	1.30179e-17
Calml3	0	1.51272	0.876	0.358	0	Spon1	0	0.854601	0.501	0.139	0	Gadd45b	1.4118e-214	1.41462	0.935	0.67	3.40102e-211	Tubb6	2.45707e-82	1.55153	0.903	0.472	5.91908e-79	Pf4	4.7002e-187	4.95724	0.86	0.225	1.13228e-183	Ifi27	8.91234e-86	2.72962	0.993	0.532	2.14698e-82	Tbx1	9.75516e-21	1.43644	0.84	0.207	2.35002e-17
Stmn1	0	1.69575	0.996	0.527	0	Cald1	0	1.03269	0.817	0.233	0	Selenom	1.71296e-214	1.12488	0.909	0.454	4.12653e-211	Rrad	2.5902e-82	2.96185	0.436	0.073	6.23979e-79	Cd68	3.80576e-184	2.84794	0.885	0.174	9.16807e-181	Uaca	1.57751e-85	2.2392	0.893	0.292	3.80022e-82	S1pr1	1.15861e-20	0.869733	0.64	0.078	2.7911e-17
Cdh1	0	1.38627	0.898	0.339	0	Col6a1	0	2.45029	0.974	0.311	0	Tgm2	1.49636e-213	1.38861	0.741	0.303	3.60473e-210	Casq2	4.73213e-82	0.649535	0.332	0.039	1.13997e-78	Fcgr2b	4.62938e-184	1.13157	0.647	0.084	1.11522e-180	Plekho1	2.81295e-85	1.38545	0.705	0.126	6.77641e-82	Rasip1	4.90535e-20	1.32612	0.72	0.11	1.1817e-16
Rab11fip1	0	1.76175	0.954	0.367	0	Has2	0	0.816323	0.515	0.075	0	Sparc	6.16716e-213	1.10718	1	0.706	1.48567e-209	Kcnj8	1.8375e-80	0.962182	0.44	0.087	4.42653e-77	C1qa	7.74481e-183	6.00295	0.853	0.22	1.86572e-179	Epas1	5.0046e-85	1.71676	0.799	0.185	1.20561e-81	Lmo2	6.06698e-20	2.20145	1	0.363	1.46153e-16
Spint1	0	1.20853	0.822	0.341	0	Clec3b	0	3.06149	0.993	0.331	0	Cavin3	1.99173e-212	1.02739	0.955	0.581	4.79808e-209	AABR07025295.1	1.9496e-79	1.28075	0.745	0.324	4.69659e-76	C1qc	1.25307e-182	5.65971	0.857	0.228	3.01864e-179	Vtn	1.41064e-82	0.723852	0.262	0.02	3.39824e-79	Mgll	7.15298e-20	1.47825	0.84	0.217	1.72315e-16
Dhcr24	0	0.895575	0.778	0.414	0	Serpinf1	0	3.14223	0.997	0.345	0	Islr	6.33229e-212	0.865256	0.661	0.249	1.52545e-208	Hspb1	2.30726e-79	2.19293	0.992	0.974	5.55818e-76	Gmfg	5.06704e-182	2.78085	0.976	0.429	1.22065e-178	RT1-T24-3	1.401e-81	1.58985	0.718	0.1	3.375e-78	Stc1	7.63526e-20	0.313424	0.48	0.05	1.83934e-16
Mid1ip1	0	1.28929	0.927	0.463	0	Htra3	0	1.73414	0.767	0.213	0	Col5a2	1.16614e-210	0.922495	0.887	0.408	2.80924e-207	Igfbp7	7.13121e-77	1.64556	1	0.782	1.71791e-73	Osm	5.41235e-181	0.39324	0.538	0.037	1.30383e-177	Fli1	6.16981e-81	1.03608	0.611	0.111	1.48631e-77	Lrrn4cl	1.17134e-19	1.83901	0.88	0.242	2.82175e-16
Wfdc2	0	1.71101	0.964	0.455	0	Itm2a	0	1.03515	0.584	0.076	0	Mxra8	4.61765e-208	1.08613	0.746	0.293	1.11239e-204	Rhoj	8.09414e-76	1.27586	0.857	0.427	1.94988e-72	LOC498276	1.98777e-178	3.05639	0.86	0.22	4.78855e-175	Ifit3	8.46327e-81	2.59254	0.832	0.192	2.0388e-77	Ttk	8.21618e-19	0.270601	0.48	0.059	1.97928e-15
Lgalsl	0	0.89829	0.795	0.39	0	Fstl1	0	2.73964	0.987	0.329	0	Tmem176a	2.38425e-207	1.18223	0.674	0.22	5.74366e-204	Dact3	5.65835e-75	0.968082	0.544	0.134	1.3631e-71	Tmem176a	2.94481e-174	3.07519	0.923	0.234	7.09405e-171	Rgs5	2.06607e-80	0.642923	0.389	0.041	4.97716e-77	2022-09-04	1.22868e-18	1.31138	0.76	0.112	2.95988e-15
Rab25	0	2.10955	0.989	0.411	0	Tnfsf9	0	0.701041	0.512	0.151	0	Gpx8	2.38523e-207	0.975708	0.884	0.447	5.74601e-204	Cspg4	2.82192e-74	0.526109	0.297	0.046	6.798e-71	Cd37	5.10379e-173	0.713998	0.451	0.015	1.2295e-169	Ifitm3	7.51317e-80	2.22962	1	0.783	1.80992e-76	Ramp2	2.54237e-18	3.40545	1	0.586	6.12458e-15
Smagp	0	1.8199	0.974	0.436	0	Tgm2	0	1.16683	0.631	0.243	0	Pitx1	3.45839e-207	0.779921	0.582	0.196	8.33125e-204	Mt1	2.04431e-73	1.79266	0.958	0.733	4.92473e-70	Tmem176b	5.33342e-169	2.47743	0.895	0.203	1.28482e-165	Vim	2.12744e-79	2.42364	1	0.566	5.12501e-76	Gucy1a1	3.76666e-18	0.560233	0.56	0.08	9.07388e-15
Mgst2	0	2.03264	0.997	0.511	0	Ackr3	0	1.31077	0.721	0.318	0	C1qtnf3	3.92701e-207	0.602523	0.482	0.119	9.46017e-204	Rbfox3	4.27147e-70	0.456063	0.251	0.038	1.029e-66	Il18	2.69123e-168	0.993881	0.545	0.02	6.48317e-165	Inmt	2.73211e-78	0.500576	0.342	0.03	6.58165e-75	Abi3bp	5.11195e-18	2.29948	1	0.391	1.23147e-14
Ei24	0	0.552281	0.788	0.462	0	Pcolce	0	2.54565	0.981	0.392	0	RGD1564664	7.83077e-206	1.40293	0.822	0.432	1.88643e-202	Slmap	2.97381e-69	1.46223	0.714	0.372	7.1639e-66	Arhgdib	2.4016e-167	2.31152	0.962	0.447	5.78545e-164	Mgll	1.21904e-77	1.37332	0.732	0.213	2.93667e-74	Nfkbid	5.90341e-18	0.321321	0.44	0.037	1.42213e-14
Tm7sf2	0	0.362144	0.619	0.283	0	Plagl1	0	0.85649	0.689	0.255	0	Mustn1	3.10029e-203	1.09449	0.677	0.268	7.4686e-200	Tmem176a	4.10056e-67	1.01834	0.695	0.239	9.87825e-64	Hcls1	1.43656e-163	1.25066	0.745	0.166	3.46068e-160	Apold1	1.10404e-75	1.0337	0.537	0.076	2.65964e-72	Nrp2	1.93958e-17	2.19502	0.96	0.362	4.67245e-14
Gjb6	0	1.27704	0.879	0.312	0	Gem	0	1.13343	0.779	0.325	0	Cxcl1	8.56989e-203	1.58384	0.95	0.661	2.06449e-199	Art3	3.24933e-66	0.866252	0.382	0.074	7.82763e-63	Jaml	3.04247e-163	0.350105	0.427	0.03	7.32932e-160	Lmo2	2.71869e-74	2.05731	0.886	0.358	6.54932e-71	Col18a1	2.53722e-17	1.51936	0.92	0.283	6.11217e-14
LOC498222	0	0.636949	0.614	0.289	0	Ier3	0	1.62062	0.945	0.848	0	Col1a1	1.10639e-202	0.796588	0.999	0.696	2.6653e-199	Plekho1	3.6545e-66	0.730853	0.494	0.125	8.80368e-63	Klrb1a	3.3666e-163	0.342673	0.353	0.01	8.11014e-160	Rhoc	2.85839e-74	1.91498	0.966	0.504	6.88587e-71	Hhex	4.25468e-17	0.767779	0.64	0.099	1.02495e-13
Lamc2	0	0.643822	0.595	0.316	0	Nr4a1	0	0.896236	0.655	0.302	0	Igfbp6	1.17968e-200	1.01299	0.932	0.486	2.84184e-197	Hspa2	7.14408e-66	1.07867	0.676	0.261	1.72101e-62	C1qb	1.06908e-161	5.71074	0.843	0.233	2.57541e-158	Ifitm2	4.52449e-73	1.96911	1	0.631	1.08995e-69	Ifi27	6.30817e-17	2.3189	1	0.536	1.51964e-13
Hs3st1	0	0.915844	0.801	0.382	0	Lpl	0	1.26365	0.667	0.294	0	Cd48	1.84211e-199	1.03796	0.823	0.445	4.43764e-196	Il33	1.03433e-65	2.08211	0.602	0.213	2.49169e-62	Lcp1	1.14433e-161	1.71786	0.832	0.205	2.75669e-158	Fgl2	7.41264e-73	2.3961	0.933	0.355	1.7857e-69	Ednrb	7.7879e-17	1.39179	0.72	0.13	1.87611e-13
Cds1	0	0.822759	0.746	0.261	0	Gas6	0	2.43098	0.916	0.294	0	Aldh1a2	1.44337e-198	1.06528	0.621	0.259	3.47708e-195	Hspb8	1.49297e-65	1.20405	0.788	0.389	3.59656e-62	Cxcl2	9.8233e-160	4.44451	0.93	0.282	2.36643e-156	Galnt18	1.20329e-70	0.695363	0.55	0.102	2.89873e-67	Nnat	8.22891e-17	0.996416	0.6	0.101	1.98235e-13
Gltp	0	1.35251	0.924	0.456	0	Sfrp1	0	2.27554	0.911	0.246	0	Chpf	1.18873e-196	1.0286	0.742	0.347	2.86366e-193	Id3	2.06315e-64	1.63924	0.923	0.573	4.97013e-61	Ifi30	1.61659e-156	3.41384	0.955	0.571	3.89438e-153	Gbp2	1.37619e-70	2.34955	0.859	0.289	3.31523e-67	Fhl1	8.96559e-17	1.34689	0.92	0.324	2.15981e-13
Ptprr	0	1.35446	0.885	0.37	0	Egr1	0	1.73671	0.907	0.649	0	Tfpi2	1.63287e-196	2.03712	0.741	0.333	3.93359e-193	Rcan1	9.6428e-64	1.62272	0.664	0.293	2.32295e-60	Ctsz	1.44598e-155	2.97402	0.913	0.422	3.48337e-152	Plac8	3.2804e-69	2.73353	0.725	0.193	7.90248e-66	Ifitm2	9.17907e-17	2.36987	1	0.634	2.21124e-13
Ripk4	0	1.1604	0.845	0.324	0	Cd248	0	1.50486	0.766	0.24	0	Hspb8	1.25688e-193	1.29145	0.744	0.374	3.02781e-190	Bcr	1.6114e-62	1.58351	0.649	0.285	3.88186e-59	Tf	1.42382e-154	2.9373	0.941	0.315	3.42998e-151	Scn1b	1.77374e-68	1.54712	0.765	0.22	4.27295e-65	Itga1	1.12002e-16	0.805139	0.68	0.111	2.69812e-13
Macc1	0	0.954869	0.787	0.246	0	Pltp	0	1.71094	0.882	0.327	0	Wnt2	7.1323e-192	0.683596	0.501	0.127	1.71817e-188	Fxyd1	1.63388e-61	1.00858	0.911	0.472	3.93601e-58	Cd14	1.46197e-152	2.89794	0.892	0.291	3.52188e-149	Ptprb	2.69746e-68	1.3431	0.691	0.195	6.49819e-65	Mef2c	1.14314e-16	0.626088	0.64	0.114	2.75382e-13
Snx31	0	0.592422	0.626	0.187	0	Aoc3	0	1.35634	0.699	0.227	0	Fn1	1.21313e-190	0.895969	0.897	0.461	2.92243e-187	Sspn	8.37844e-61	0.836257	0.672	0.265	2.01837e-57	Ccl17	8.53341e-152	0.687358	0.262	0.021	2.0557e-148	Procr	1.34173e-66	2.07958	0.866	0.31	3.23223e-63	Slco2b1	1.2232e-16	0.715096	0.6	0.079	2.94668e-13
Gsta4	0	2.38627	0.997	0.597	0	Htra1	0	1.25249	0.86	0.352	0	Serpinf1	3.71502e-190	0.948274	0.95	0.459	8.94948e-187	Glipr1	8.75567e-61	0.574641	0.386	0.074	2.10924e-57	Tlr2	2.06034e-149	1.90449	0.776	0.167	4.96335e-146	Ptn	2.14442e-66	1.45895	0.926	0.391	5.16591e-63	Vim	1.81509e-16	2.80859	1	0.569	4.37255e-13
Ilvbl	0	0.591393	0.714	0.387	0	Pxdc1	0	1.52741	0.796	0.321	0	Ctsk	4.7157e-188	1.13982	0.768	0.365	1.13601e-184	Bgn	9.57622e-61	0.889409	0.954	0.48	2.30691e-57	Map4k1	1.84958e-148	1.32468	0.755	0.165	4.45565e-145	Depp1	1.28204e-65	0.603841	0.45	0.075	3.08844e-62	Igfbp7	1.85034e-16	2.91878	1	0.785	4.45746e-13
Pkib	0	1.10924	0.829	0.331	0	Fbln1	0	2.49624	0.971	0.322	0	Chodl	1.25472e-187	0.841882	0.469	0.124	3.02262e-184	Khdrbs3	1.41935e-60	0.614708	0.375	0.07	3.4192e-57	Folr2	7.34203e-145	3.32871	0.689	0.123	1.76869e-141	Tf	5.78897e-65	1.92107	0.832	0.322	1.39456e-61	Cenpa	2.99041e-16	0.326303	0.4	0.03	7.20389e-13
S100a6	0	2.2424	1	1	0	Serpinh1	0	2.8731	0.998	0.455	0	Pltp	6.70559e-187	0.876578	0.856	0.423	1.61538e-183	Ifi27	1.18811e-59	1.02579	0.973	0.529	2.86216e-56	Icam2	1.07509e-143	1.10713	0.668	0.107	2.58988e-140	Tll1	6.09324e-65	0.841118	0.403	0.017	1.46786e-61	Prss23	3.70865e-16	2.67579	1	0.553	8.93414e-13
Tmem184a	0	0.649483	0.658	0.231	0	Lgals1	0	2.12763	0.998	0.641	0	Sdc2	7.64708e-187	0.985121	0.885	0.492	1.84218e-183	Arid5a	3.82715e-58	0.905585	0.66	0.279	9.21959e-55	Ccl4	3.14888e-143	6.25056	0.822	0.187	7.58564e-140	Fxyd5	7.56396e-65	1.93306	0.926	0.547	1.82216e-61	Tgm2	1.35311e-15	1.66373	1	0.328	3.25965e-12
Me1	0	0.581775	0.728	0.386	0	Wfdc1	0	1.67488	0.819	0.311	0	Rcn3	6.2306e-186	1.07031	0.823	0.411	1.50095e-182	Msrb3	2.21476e-56	0.863553	0.517	0.17	5.33536e-53	Tnfsf13	3.60933e-142	1.272	0.727	0.115	8.69487e-139	Cavin3	1.66977e-64	1.73736	0.993	0.599	4.02247e-61	Tgfb1	1.60443e-15	1.48722	0.92	0.325	3.86508e-12
LOC688459	0	1.15245	0.816	0.278	0	Serpine2	0	0.931477	0.628	0.265	0	Col4a1	3.79784e-185	0.834428	0.815	0.434	9.149e-182	Bag2	8.27861e-56	1.40533	0.683	0.391	1.99432e-52	Arhgap25	3.04051e-135	0.280907	0.346	0.003	7.32458e-132	Adamts9	1.1321e-63	0.922591	0.611	0.151	2.72722e-60	Gdf15	4.45536e-15	2.39513	0.84	0.246	1.0733e-11
Uchl1	0	2.931	1	0.61	0	Plpp3	0	2.5338	0.968	0.369	0	Map1b	9.66939e-184	1.1713	0.726	0.376	2.32936e-180	Crem	7.27211e-53	1.53083	0.788	0.537	1.75185e-49	Rgs10	1.25906e-133	1.95018	0.927	0.405	3.03307e-130	S1pr1	1.13578e-63	0.974202	0.51	0.074	2.73609e-60	Tubb2a	5.02065e-15	2.18632	1	0.617	1.20948e-11
Tmprss2	0	0.776744	0.756	0.363	0	Dpep1	0	2.02581	0.846	0.275	0	Clec11a	1.75259e-183	1.06817	0.734	0.311	4.222e-180	Popdc2	1.47545e-52	0.6691	0.382	0.087	3.55437e-49	Tbxas1	2.20842e-133	0.727501	0.503	0.045	5.32008e-130	Sod2	1.63036e-63	1.92118	1	0.939	3.92753e-60	Filip1	5.19599e-15	0.762082	0.68	0.154	1.25171e-11
Pgrmc1	0	0.874826	0.921	0.658	0	Efemp1	0	1.63594	0.872	0.442	0	Junb	4.11601e-183	1.02762	0.98	0.941	9.91547e-180	Gem	2.22938e-52	1.38905	0.761	0.42	5.37059e-49	Lilrb2	4.78818e-130	0.473538	0.388	0.016	1.15347e-126	Mef2c	8.18837e-63	0.790929	0.537	0.111	1.97258e-59	Cnn3	5.58562e-15	1.43573	1	0.424	1.34558e-11
Grhl3	0	1.35679	0.881	0.311	0	Fbln2	0	1.00273	0.57	0.147	0	Thy1	5.54767e-183	0.396133	0.397	0.089	1.33643e-179	Foxf1	2.76246e-52	0.815382	0.668	0.273	6.65477e-49	Cfp	1.64572e-129	1.41486	0.692	0.136	3.96454e-126	Meox2	3.46003e-62	0.620245	0.456	0.082	8.3352e-59	Ptx3	1.36127e-14	1.63688	0.92	0.294	3.2793e-11
Ugt1a9	0	1.89895	0.993	0.517	0	Lrat	0	0.434394	0.423	0.05	0	Ugdh	1.29898e-182	1.20161	0.932	0.838	3.12924e-179	Rbpms2	7.46356e-52	0.47293	0.328	0.07	1.79797e-48	Epsti1	4.85218e-128	1.23287	0.703	0.166	1.16889e-124	Gimap6	4.21352e-62	0.486957	0.309	0.006	1.01504e-58	Lif	1.37992e-14	0.604325	0.52	0.066	3.32422e-11
Syt8	0	1.25129	0.83	0.323	0	Mfap2	0	2.12832	0.904	0.276	0	Avpr1a	9.15469e-182	0.633338	0.469	0.125	2.20537e-178	AABR07054614.1	1.50746e-51	1.4673	0.614	0.258	3.63146e-48	Cst3	3.74894e-125	3.24052	0.955	0.885	9.03119e-122	Col18a1	4.9342e-61	1.30465	0.765	0.279	1.18865e-57	Lgals9	1.59858e-14	0.911886	0.76	0.202	3.85098e-11
Spint2	0	2.38899	1	0.785	0	Selenom	0	2.2009	0.946	0.349	0	Crip1	1.36687e-180	1.02939	0.96	0.708	3.29279e-177	Fhod3	1.51198e-51	0.546073	0.286	0.057	3.64236e-48	Ccl3	7.49642e-125	3.77995	0.752	0.14	1.80589e-121	Mfge8	9.71122e-61	1.82054	0.926	0.588	2.33943e-57	Timp3	1.99706e-14	1.6627	0.92	0.288	4.81092e-11
Tmcc3	0	0.606799	0.649	0.338	0	Scara5	0	1.23436	0.596	0.108	0	Col3a1	3.5656e-179	0.671377	1	0.703	8.58954e-176	Rgs2	2.56033e-51	1.66975	0.602	0.306	6.16784e-48	LOC308990	7.06747e-124	0.295377	0.35	0.001	1.70255e-120	Scarb1	5e-60	1.9013	0.772	0.307	1.2045e-56	Cyr61	2.22099e-14	2.44961	0.88	0.265	5.35037e-11
Mtus1	0	0.700677	0.761	0.4	0	Ctsk	0	1.44241	0.786	0.276	0	Tagln	5.29103e-179	0.703087	0.711	0.417	1.27461e-175	Cpxm2	1.3726e-50	0.611035	0.359	0.076	3.30659e-47	Dab2	8.58022e-121	2.52053	0.888	0.401	2.06697e-117	Ebf1	9.19538e-59	0.740939	0.611	0.141	2.21517e-55	Ptpre	2.62074e-14	1.11519	0.76	0.19	6.31336e-11
Akr1b10	0	0.377916	0.618	0.403	0	Rbp1	0	2.354	0.942	0.248	0	Aebp1	7.80502e-179	1.05222	0.881	0.45	1.88023e-175	Mt-nd1	2.68449e-50	1.29871	0.996	0.978	6.46695e-47	Rcsd1	1.32796e-119	0.29673	0.479	0.061	3.19906e-116	Tgm2	3.71613e-58	1.42762	0.872	0.324	8.95215e-55	Adgrg3	2.81419e-14	1.28421	0.56	0.047	6.77939e-11
Nes	0	0.807946	0.738	0.337	0	Bgn	0	1.9912	0.962	0.354	0	Rgcc	1.1932e-177	1.56968	0.736	0.36	2.87443e-174	Cntfr	8.43604e-48	0.501558	0.309	0.068	2.03224e-44	Smap2	2.18943e-119	2.01853	0.892	0.497	5.27435e-116	Tubb6	6.63591e-58	1.61852	0.933	0.475	1.59859e-54	Fxyd2	5.98318e-14	0.285571	0.52	0.084	1.44135e-10
Epcam	0	2.98266	1	0.56	0	Col5a3	0	1.13788	0.712	0.162	0	Tubb6	2.84881e-177	0.986149	0.841	0.457	6.86277e-174	Tnnc2	2.43907e-46	4.87909	0.552	0.273	5.87571e-43	Ccrl2	3.79015e-119	2.15487	0.731	0.177	9.13047e-116	Bcr	8.2736e-57	1.55974	0.772	0.287	1.99311e-53	Casc4	6.60692e-14	1.02253	0.88	0.279	1.59161e-10
Msmo1	0	1.27202	0.918	0.486	0	Stmn4	0	0.281178	0.408	0.021	0	Rhoc	6.35049e-177	0.956869	0.846	0.487	1.52983e-173	Itga5	2.97304e-46	1.13598	0.575	0.253	7.16206e-43	St8sia4	6.07634e-116	0.438457	0.465	0.049	1.46379e-112	St8sia4	8.57335e-57	0.355032	0.383	0.054	2.06532e-53	Fgl2	6.65559e-14	1.76519	1	0.359	1.60333e-10
Vsig2	0	1.57887	0.946	0.425	0	Col15a1	0	1.41287	0.728	0.244	0	Cav1	3.61272e-176	1.05526	0.672	0.301	8.70305e-173	Pde4b	2.66935e-45	0.955445	0.602	0.29	6.43046e-42	Igsf6	4.05158e-115	0.654604	0.462	0.032	9.76025e-112	Parp14	8.81844e-57	1.64724	0.839	0.405	2.12436e-53	Gadd45b	6.66652e-14	3.42689	0.96	0.686	1.60597e-10
Tspan8	0	1.95642	0.992	0.478	0	Aebp1	0	2.34472	0.962	0.338	0	Gem	8.20036e-175	1.07725	0.773	0.403	1.97547e-171	Timp1	3.00511e-45	1.18391	0.961	0.799	7.23932e-42	Klhl41	5.11712e-114	0.678133	0.339	0.024	1.23272e-110	RT1-S3	1.32331e-56	1.44331	0.805	0.282	3.18784e-53	Nfkbia	1.24776e-13	2.24509	1	0.921	3.00585e-10
Itm2b	0	1.25573	1	0.998	0	Serping1	0	2.13884	0.904	0.251	0	Icam1	1.65703e-174	1.09783	0.835	0.49	3.9918e-171	Ehd2	6.15446e-45	0.971396	0.722	0.449	1.48261e-41	Fyb1	2.05956e-112	0.796821	0.58	0.099	4.96148e-109	Apol9a	4.43732e-56	1.61003	0.779	0.247	1.06895e-52	Arhgdib	1.44998e-13	1.6598	0.92	0.456	3.49301e-10
Plet1	0	2.19217	0.995	0.432	0	Pmp22	0	2.69533	0.992	0.35	0	Lmcd1	5.87029e-173	0.796313	0.465	0.123	1.41415e-169	Lix1l	2.2487e-44	0.83169	0.591	0.28	5.41713e-41	Fcmr	1.01057e-110	2.44345	0.689	0.162	2.43446e-107	Rhoj	6.62274e-56	1.52184	0.899	0.43	1.59542e-52	Cald1	1.55738e-13	1.21174	0.96	0.361	3.75174e-10
Gcc2	0	0.781707	0.776	0.421	0	Uap1	0	1.68816	0.852	0.404	0	Ltbp4	1.15746e-172	1.04303	0.822	0.45	2.78833e-169	Map1b	2.34643e-44	1.1156	0.691	0.392	5.65256e-41	Plekho1	1.01907e-110	1.11845	0.601	0.122	2.45494e-107	Csrp2	2.17262e-55	1.88967	0.919	0.663	5.23385e-52	Ccnd1	2.49191e-13	1.91559	0.92	0.634	6.003e-10
Polr3g	0	0.480537	0.618	0.323	0	Clec11a	0	1.42808	0.775	0.212	0	Lrrc8c	2.87045e-171	0.737656	0.485	0.108	6.91491e-168	Pitx1	2.72906e-43	0.885742	0.521	0.214	6.5743e-40	Tgfb1	1.53087e-108	1.53202	0.829	0.316	3.68785e-105	Ifi47	5.51248e-55	1.26941	0.732	0.248	1.32796e-51	Actn1	3.46569e-13	1.13375	0.92	0.403	8.34884e-10
Mpzl2	0	1.45298	0.927	0.322	0	C1s	0	1.64655	0.913	0.317	0	Serpine1	6.1615e-171	1.3754	0.756	0.448	1.4843e-167	Akap2	2.80727e-43	0.805085	0.517	0.216	6.76271e-40	Adam19	3.43325e-108	0.656155	0.643	0.152	8.2707e-105	Ptms	9.35538e-55	1.39112	1	0.935	2.25371e-51	Ltbp4	3.60594e-13	1.84713	0.96	0.471	8.68671e-10
Fdft1	0	1.01293	0.859	0.433	0	Abi3bp	0	1.99343	0.916	0.243	0	Plpp1	1.82624e-169	1.00263	0.773	0.434	4.39942e-166	Pdlim4	4.85975e-43	1.16415	0.614	0.326	1.17071e-39	Ankrd33b	6.07576e-108	1.01007	0.601	0.094	1.46365e-104	Lmcd1	8.35002e-54	0.692218	0.564	0.139	2.01152e-50	Dmtn	4.20267e-13	0.719743	0.6	0.136	1.01242e-09
RGD1560394	0	1.11607	0.817	0.336	0	Fndc1	0	1.0755	0.69	0.156	0	Kcnma1	5.56918e-168	0.445874	0.388	0.103	1.34162e-164	Selenom	5.42393e-43	0.944807	0.838	0.475	1.30663e-39	Cmtm7	1.79888e-106	1.68511	0.822	0.324	4.3335e-103	Ednrb	2.95053e-53	1.07276	0.55	0.127	7.10782e-50	Pdpn	4.76252e-13	1.68077	1	0.654	1.14729e-09
Sqle	0	0.795932	0.853	0.49	0	Lox	0	1.27143	0.723	0.125	0	Tmem176b	3.81544e-167	1.29728	0.622	0.19	9.1914e-164	Csrp2	1.08051e-42	1.26174	0.834	0.663	2.60295e-39	Lgmn	1.80883e-106	2.90378	0.881	0.413	4.35748e-103	Rtp4	3.28828e-53	1.00615	0.617	0.151	7.92147e-50	Fxyd5	5.72202e-13	1.63322	0.96	0.55	1.37844e-09
Myh14	0	0.474216	0.586	0.213	0	Klf4	0	2.43685	0.989	0.74	0	Myl9	1.43446e-165	0.298619	0.659	0.361	3.45562e-162	Ifitm3	1.25801e-41	0.856875	0.992	0.781	3.03055e-38	Mafb	3.48651e-106	1.68515	0.78	0.27	8.39899e-103	Slc9a3r2	2.00329e-52	1.77446	0.758	0.356	4.82593e-49	RT1-S3	6.94536e-13	1.3206	0.88	0.287	1.67314e-09
Coq7	0	0.761305	0.793	0.404	0	Cadm3	0	1.28622	0.596	0.134	0	NEWGENE-1308171	7.77365e-165	0.841196	0.701	0.291	1.87267e-161	Mt-atp6	6.60586e-41	0.999382	1	0.995	1.59135e-37	Ncf1	3.50877e-106	0.509249	0.437	0.027	8.45264e-103	Adam15	5.58371e-52	1.25889	0.725	0.258	1.34512e-48	Msn	9.05998e-13	1.60797	0.92	0.486	2.18255e-09
Hmgcs1	0	0.737622	0.897	0.577	0	Itgbl1	0	1.59847	0.798	0.159	0	Bmp4	8.15864e-164	1.07872	0.611	0.246	1.96542e-160	Gucy1b1	1.94657e-40	0.669997	0.301	0.076	4.68928e-37	Rgs1	3.84597e-106	1.48301	0.535	0.053	9.26494e-103	Fbln2	1.12871e-51	1.21436	0.698	0.236	2.71907e-48	Ifitm3	1.23462e-12	1.92285	1	0.785	2.9742e-09
Dsc2	0	0.290226	0.437	0.124	0	Hspb8	0	1.10066	0.71	0.307	0	P3h3	8.37392e-163	0.941716	0.837	0.486	2.01728e-159	Cavin2	5.70291e-40	0.815919	0.583	0.282	1.37383e-36	Rin3	9.12778e-106	0.524711	0.538	0.11	2.19888e-102	Lgals9	2.19284e-51	1.08415	0.651	0.198	5.28255e-48	Rps6ka2	1.28026e-12	0.631789	0.64	0.155	3.08415e-09
Lmo7	0	0.709002	0.684	0.309	0	Gda	0	2.11418	0.915	0.291	0	S100b	7.42035e-161	0.940439	0.6	0.233	1.78756e-157	Crispld2	6.62658e-40	1.22019	0.606	0.28	1.59634e-36	Fmnl1	1.9493e-104	0.613613	0.49	0.041	4.69587e-101	Egfl7	4.88876e-51	1.50488	0.685	0.266	1.1777e-47	Irf1	2.49722e-12	1.5333	0.96	0.524	6.01581e-09
Mal	0	2.92582	1	0.478	0	Mmp2	0	1.87473	0.926	0.309	0	Plau	1.08961e-160	1.6997	0.771	0.466	2.62487e-157	Sorbs2	7.95253e-40	1.05461	0.556	0.289	1.91576e-36	Cfd	4.67789e-104	3.86141	0.745	0.162	1.1269e-100	Isg15	8.7079e-51	1.60025	0.772	0.263	2.09773e-47	RT1-T24-3	3.45943e-12	1.42519	0.72	0.105	8.33376e-09
Sc5d	0	1.01339	0.869	0.403	0	Col5a2	0	2.33639	0.96	0.289	0	Actn1	1.34484e-159	1.04576	0.695	0.385	3.23973e-156	Map1a	1.02577e-38	0.608219	0.517	0.212	2.47108e-35	Csf2ra	3.23929e-97	1.42783	0.808	0.368	7.80345e-94	Emp1	1.35047e-50	1.58802	0.98	0.802	3.25328e-47	Rhoj	3.60222e-12	1.27591	0.96	0.434	8.67775e-09
Anxa8	0	2.57445	0.997	0.486	0	Loxl1	0	1.60048	0.832	0.222	0	Lrrc32	2.86674e-159	0.820259	0.547	0.181	6.90597e-156	Gadd45b	5.66732e-38	1.00033	0.884	0.683	1.36526e-34	Sdf2l1	5.38824e-97	1.58339	0.885	0.538	1.29803e-93	Cd48	2.60824e-50	1.39829	0.872	0.464	6.28325e-47	Ptms	3.91906e-12	1.43117	1	0.935	9.44102e-09
Evpl	0	0.85171	0.793	0.335	0	Sparcl1	0	2.0047	0.911	0.305	0	Dll1	2.64076e-156	0.834149	0.516	0.202	6.36159e-153	Egr1	1.06159e-37	1.25025	0.838	0.704	2.55736e-34	Arhgap18	5.87795e-94	1.30492	0.762	0.289	1.416e-90	Lrrc32	9.41814e-50	0.93223	0.664	0.198	2.26883e-46	Lbp	4.75689e-12	1.10844	0.88	0.256	1.14593e-08
S100a16	0	1.94448	0.999	0.856	0	Srpx	0	2.20695	0.929	0.258	0	Timp2	1.00195e-152	0.556575	0.999	0.877	2.4137e-149	Junb	1.04987e-36	0.889207	0.969	0.943	2.52915e-33	Ccr5	1.09471e-92	0.388758	0.357	0.008	2.63715e-89	Adamts4	1.55219e-48	1.43851	0.725	0.266	3.73923e-45	Mfge8	5.14699e-12	1.29218	0.96	0.591	1.23991e-08
Lrpap1	0	0.806993	0.905	0.659	0	Col16a1	0	0.946727	0.606	0.255	0	Nbl1	5.56666e-150	0.868128	0.808	0.447	1.34101e-146	Msn	3.5412e-36	0.784717	0.753	0.482	8.53074e-33	Ctsb	1.59855e-92	3.14035	0.934	0.837	3.85091e-89	Rapgef5	2.73979e-48	0.592532	0.49	0.114	6.60016e-45	Rassf9	7.58812e-12	1.81266	0.76	0.268	1.82798e-08
Gstt3	0	1.00743	0.909	0.42	0	Islr	0	0.85241	0.664	0.163	0	Fkbp10	1.28091e-148	0.752033	0.681	0.322	3.08571e-145	Il11ra1	1.55313e-35	0.993397	0.668	0.366	3.74149e-32	Cxcr4	1.38962e-90	1.32285	0.615	0.151	3.34761e-87	Clu	3.04611e-48	1.35389	0.993	0.584	7.33808e-45	Ccrl2	7.81031e-12	0.908888	0.68	0.187	1.8815e-08
Zfp703	0	0.56236	0.716	0.335	0	Plac9	0	2.29385	0.975	0.442	0	Msn	2.34117e-148	0.91838	0.77	0.469	5.63988e-145	Asb2	1.42627e-34	0.551209	0.363	0.135	3.4359e-31	Ccl6	2.54838e-90	1.92327	0.598	0.081	6.13904e-87	Ada	8.19992e-48	0.83306	0.57	0.152	1.97536e-44	Ackr3	8.65304e-12	1.79226	0.88	0.407	2.08452e-08
Nqo1	0	0.598974	0.936	0.618	0	NEWGENE-1308171	0	1.43662	0.771	0.186	0	Vkorc1	2.12263e-145	0.632816	0.936	0.655	5.11343e-142	Emp3	1.90858e-34	0.620376	0.9	0.538	4.59776e-31	Clec4d	8.21935e-90	0.334089	0.339	0.001	1.98004e-86	Oas1k	8.6204e-48	0.92211	0.584	0.173	2.07665e-44	Cd48	8.78433e-12	1.25988	0.96	0.467	2.11615e-08
Rsph9	0	0.515802	0.565	0.231	0	Tuba1a	0	1.69844	0.958	0.866	0	Kazald1	9.29938e-145	0.925528	0.736	0.385	2.24022e-141	Esam	2.68754e-34	0.819095	0.436	0.182	6.47429e-31	Gm2a	9.86551e-90	2.05046	0.797	0.401	2.3766e-86	Lrrc8c	2.61612e-47	0.751422	0.557	0.126	6.30224e-44	Tgfbi	8.81834e-12	0.656061	0.88	0.326	2.12434e-08
Serpinb1a	0	2.13115	0.996	0.529	0	Lsp1	0	0.928771	0.651	0.164	0	Prnp	1.02513e-143	0.9715	0.768	0.466	2.46953e-140	Ifitm2	9.74015e-34	0.614081	0.938	0.63	2.3464e-30	Crip1	6.78993e-89	2.30335	0.99	0.718	1.63569e-85	Rgs16	3.06345e-47	0.907551	0.463	0.083	7.37985e-44	Ly6e	1.63327e-11	1.21168	1	0.602	3.93455e-08
Tspan13	0	1.02773	0.836	0.304	0	Sapcd1	0	0.685646	0.544	0.13	0	Pam	4.20152e-143	0.984978	0.716	0.418	1.01215e-139	Tnnc1	2.04159e-33	0.918777	0.332	0.105	4.9182e-30	Pltp	3.88473e-88	2.26739	0.885	0.441	9.35831e-85	LOC103692984	1.8536e-46	0.351372	0.322	0.031	4.46532e-43	Ddit4	2.00261e-11	1.29466	0.88	0.392	4.82428e-08
Klf5	0	2.06122	0.99	0.409	0	Cyp7b1	0	0.474063	0.468	0.101	0	Pdgfrb	1.81964e-141	0.643101	0.459	0.127	4.38352e-138	Fez1	7.32721e-33	0.682845	0.405	0.145	1.76512e-29	Pla2g2d	4.29342e-87	0.355589	0.364	0.009	1.03429e-83	Ifit2	5.55767e-46	1.13883	0.678	0.218	1.33884e-42	Ehd2	2.12591e-11	1.14601	0.88	0.453	5.12131e-08
Crabp2	0	1.45487	0.954	0.415	0	Sdc2	0	2.16418	0.934	0.397	0	Itga11	6.09203e-141	0.383558	0.381	0.093	1.46757e-137	Gjc1	9.72491e-33	1.16292	0.494	0.216	2.34273e-29	Ebi3	4.60462e-86	1.75113	0.657	0.129	1.10925e-82	Cenpf	6.33062e-46	0.638825	0.403	0.084	1.52505e-42	Sgk1	2.32668e-11	1.60701	0.92	0.546	5.60498e-08
Lamb3	0	0.587136	0.576	0.232	0	C1r	0	2.29737	0.992	0.276	0	Gjc1	4.13089e-140	0.853146	0.566	0.199	9.95132e-137	Adamts1	1.45857e-32	0.999655	0.575	0.317	3.51369e-29	Rarres1	6.94895e-83	2.44775	0.675	0.274	1.674e-79	Uap1	7.66884e-46	1.31001	0.906	0.499	1.84742e-42	Fndc1	3.31491e-11	0.975054	0.8	0.274	7.98561e-08
Frk	0	0.56116	0.598	0.288	0	Ifi27	0	2.06157	0.998	0.406	0	Fxyd5	1.41035e-139	0.916591	0.792	0.535	3.39754e-136	Cdc42ep3	1.88291e-31	1.22522	0.741	0.581	4.53593e-28	Inpp5d	8.3141e-83	0.688981	0.5	0.061	2.00287e-79	Igfbp7	2.50341e-45	1.78878	0.973	0.783	6.03072e-42	Synm	3.37429e-11	0.565899	0.6	0.151	8.12867e-08
Bcl2l14	0	0.26989	0.444	0.088	0	Spry1	0	1.2075	0.734	0.398	0	Klf4	3.3926e-139	0.859646	0.948	0.786	8.17277e-136	Gucy1a1	3.75729e-31	0.56306	0.27	0.078	9.05132e-28	Coro1a	9.03583e-83	2.21819	0.647	0.183	2.17673e-79	Cavin2	4.99945e-45	1.39089	0.711	0.283	1.20437e-41	Id3	3.7584e-11	2.21736	0.96	0.578	9.05399e-08
Tdrp	0	0.656658	0.664	0.223	0	Cercam	0	1.41582	0.754	0.231	0	Fxyd1	1.33725e-137	0.795403	0.824	0.458	3.22144e-134	AABR07026112.1	7.29585e-31	0.827475	0.579	0.345	1.75757e-27	Gbp5	3.46917e-82	0.931841	0.622	0.156	8.35723e-79	Bmp4	1.97672e-44	1.4989	0.678	0.264	4.76191e-41	Ccnb1	4.48594e-11	0.49665	0.4	0.063	1.08066e-07
Bicdl2	0	0.511706	0.625	0.195	0	Kdelr3	0	1.94573	0.921	0.349	0	Mfap2	1.12483e-136	0.659924	0.776	0.392	2.70971e-133	Nkd1	9.21395e-31	0.552272	0.471	0.204	2.21964e-27	Oasl	3.71144e-82	2.58491	0.689	0.153	8.94085e-79	Ehd2	6.39134e-44	1.24413	0.805	0.45	1.53967e-40	Pde4b	4.48757e-11	1.19936	0.8	0.295	1.08106e-07
Krt19	0	1.2845	0.89	0.31	0	Fibin	0	0.38744	0.462	0.048	0	Eng	1.05363e-135	0.66797	0.641	0.31	2.5382e-132	Tuba1a	2.54128e-30	0.862279	0.927	0.886	6.12195e-27	Arhgap9	1.34306e-81	0.65316	0.563	0.133	3.23544e-78	Entpd1	9.26871e-44	1.20443	0.604	0.179	2.23283e-40	Serpine2	4.92997e-11	1.53043	0.84	0.344	1.18763e-07
Irf6	0	1.09109	0.835	0.283	0	Adamts1	0	1.02153	0.668	0.223	0	Cpxm1	3.15128e-135	0.980644	0.663	0.308	7.59144e-132	Fos	2.97158e-30	1.36833	0.915	0.878	7.15853e-27	Hba-a2	1.81084e-81	0.807383	0.406	0.051	4.3623e-78	Slfn2	1.02037e-43	1.32835	0.98	0.743	2.45807e-40	Gja1	6.69124e-11	1.45208	0.84	0.437	1.61192e-07
Chka	0	0.799989	0.797	0.324	0	Fosb	0	1.5694	0.944	0.906	0	Maged2	6.74021e-135	0.842776	0.745	0.426	1.62372e-131	Lhfpl6	1.08801e-29	0.749112	0.61	0.365	2.62101e-26	Cdkn2c	3.22954e-80	0.41637	0.559	0.148	7.77996e-77	Pdlim1	2.15477e-43	1.10664	0.993	0.835	5.19084e-40	Cenpf	6.91018e-11	1.23994	0.44	0.087	1.66466e-07
Pllp	0	0.646995	0.667	0.203	0	Angptl1	0	0.465422	0.414	0.028	0	Gpx3	3.1468e-134	0.562972	0.826	0.458	7.58064e-131	Prrx1	3.54489e-29	0.42522	0.332	0.115	8.53964e-26	Dok2	9.02693e-80	0.520542	0.451	0.047	2.17459e-76	Pde2a	1.11891e-42	0.696249	0.456	0.071	2.69546e-39	Nt5e	8.04704e-11	0.599825	0.64	0.161	1.93853e-07
Rassf7	0	0.284413	0.486	0.154	0	Cygb	0	1.40051	0.773	0.202	0	Arhgef25	3.60766e-130	0.6306	0.574	0.234	8.69085e-127	Tgm2	6.2629e-29	0.507203	0.629	0.324	1.50873e-25	Ccl2	1.31305e-78	2.17086	0.909	0.536	3.16314e-75	LOC500712	5.59956e-42	2.81424	0.664	0.313	1.34893e-38	Cav2	1.11197e-10	1.15429	0.76	0.322	2.67874e-07
Rnf186	0	0.437774	0.568	0.151	0	Map1b	0	0.756231	0.66	0.322	0	Cebpd	5.47878e-128	0.854403	0.934	0.735	1.31984e-124	Gja4	6.49056e-29	1.17416	0.324	0.133	1.56358e-25	Ccl7	5.06221e-78	4.65667	0.78	0.362	1.21949e-74	Tuba1a	1.84068e-41	1.27665	0.966	0.885	4.4342e-38	Eng	1.18516e-10	1.13185	0.84	0.329	2.85506e-07
Acsl3	0	0.88875	0.867	0.506	0	Prss23	0	0.992597	0.76	0.496	0	Smim3	1.22759e-126	0.876844	0.648	0.325	2.95727e-123	Aebp1	8.93842e-29	0.377504	0.819	0.47	2.15326e-25	Cytip	7.94555e-78	1.71942	0.469	0.044	1.91408e-74	Ddit4	2.3046e-41	1.52903	0.765	0.389	5.55178e-38	Rhoc	1.53497e-10	1.15388	0.96	0.508	3.69775e-07
Ankrd9	0	0.671232	0.752	0.349	0	Ltbp4	0	1.74035	0.911	0.348	0	Otulinl	1.9467e-126	0.646685	0.46	0.143	4.68961e-123	Eno3	1.9235e-28	0.859326	0.421	0.215	4.63372e-25	Arhgap45	2.45342e-77	0.522729	0.462	0.046	5.9103e-74	RGD1309362	2.4089e-41	0.880745	0.557	0.133	5.80303e-38	Slc9a3r2	2.11585e-10	1.23152	0.76	0.359	5.09707e-07
Sytl1	0	0.883093	0.769	0.312	0	Foxf1	0	0.716842	0.619	0.184	0	Sema3c	1.40178e-125	0.842667	0.622	0.309	3.37689e-122	Isca1	2.62649e-28	1.25512	0.726	0.624	6.32722e-25	Cited2	3.26328e-77	1.87597	0.892	0.59	7.86124e-74	Arhgdib	2.58046e-41	1.30587	0.785	0.454	6.21634e-38	Thsd7a	2.37829e-10	0.3394	0.48	0.099	5.7293e-07
Xk	0	0.294414	0.496	0.156	0	Nexn	0	0.413898	0.527	0.149	0	Il1rl1	2.13659e-125	0.465287	0.334	0.073	5.14703e-122	Rhob	4.80847e-28	0.759295	0.811	0.622	1.15836e-24	Gpr171	2.34707e-76	0.696106	0.304	0.007	5.65408e-73	Angptl4	3.43726e-40	2.05769	0.705	0.36	8.28035e-37	Tuba1a	4.31369e-10	1.36907	1	0.886	1.03917e-06
Dsp	0	1.46904	0.939	0.383	0	Rprml	0	1.26792	0.754	0.174	0	Flna	2.6912e-125	0.860528	0.68	0.408	6.48311e-122	Klf9	9.39104e-28	0.582075	0.71	0.46	2.2623e-24	Vim	4.09105e-75	1.51972	0.99	0.562	9.85533e-72	Cd274	4.27555e-40	0.952364	0.617	0.242	1.02998e-36	Crip2	4.76463e-10	1.23923	0.92	0.737	1.1478e-06
Gipc1	0	0.887817	0.901	0.55	0	Rgs10	0	0.778762	0.735	0.324	0	Spon1	3.42772e-125	0.850268	0.555	0.198	8.25739e-122	Chchd10	2.93047e-27	1.07326	0.788	0.758	7.05951e-24	Tfec	1.4358e-74	0.386408	0.325	0	3.45884e-71	Podxl	6.5296e-40	1.05551	0.523	0.136	1.57298e-36	Arg1	4.92037e-10	0.343644	0.68	0.16	1.18532e-06
Kctd5	0	0.777525	0.716	0.344	0	Kazald1	0	1.51823	0.819	0.289	0	Cst3	1.75414e-123	0.619429	0.944	0.882	4.22572e-120	Tnc	6.4391e-27	0.581495	0.436	0.208	1.55118e-23	Gch1	2.32324e-74	1.12776	0.766	0.343	5.59668e-71	Oaf	1.58937e-39	1.33254	0.872	0.496	3.82879e-36	Junb	5.15229e-10	2.00745	1	0.943	1.24119e-06
St14	0	0.665313	0.675	0.252	0	Rhoj	0	1.17782	0.843	0.319	0	Kcnd3	1.99447e-123	0.333616	0.31	0.043	4.80468e-120	Galnt18	9.96076e-27	0.355626	0.29	0.104	2.39955e-23	Cfh	2.75015e-74	2.06231	0.717	0.25	6.62511e-71	Arl4a	2.59141e-39	1.30755	0.94	0.804	6.2427e-36	Rnd1	5.44153e-10	0.964883	0.72	0.231	1.31086e-06
Nectin4	0	0.697492	0.712	0.251	0	Nbl1	0	1.88215	0.905	0.345	0	Rbp4	1.61489e-122	1.62928	0.576	0.271	3.89028e-119	Scn1b	4.58509e-26	0.578157	0.471	0.221	1.10455e-22	Tmem37	2.10976e-73	1.76249	0.629	0.141	5.08241e-70	Gch1	2.89866e-39	1.08444	0.738	0.347	6.98288e-36	Slc31a2	1.83044e-09	0.858043	0.8	0.343	4.40953e-06
Hsd11b2	0	0.464079	0.612	0.27	0	Olfml3	0	1.61764	0.874	0.283	0	Cyp7b1	2.42916e-121	0.716427	0.484	0.163	5.85184e-118	RGD1305645	6.75668e-26	0.350591	0.583	0.325	1.62769e-22	Fgl2	8.65735e-73	1.46723	0.822	0.351	2.08556e-69	Cd40	3.99534e-38	0.355406	0.409	0.09	9.62477e-35	Rhob	1.9918e-09	1.48774	0.92	0.625	4.79826e-06
Ttc38	0	0.334223	0.526	0.198	0	Plod2	0	1.0158	0.655	0.113	0	Kdelr3	1.54595e-120	0.675769	0.777	0.457	3.7242e-117	Id2	7.23752e-26	1.13801	0.653	0.494	1.74352e-22	Lgals9	6.6437e-70	0.557387	0.587	0.195	1.60047e-66	Crip1	1.92707e-37	1.27345	0.96	0.721	4.64232e-34	Flnc	2.00694e-09	0.999373	0.6	0.183	4.83471e-06
Pdk4	0	0.882173	0.712	0.268	0	Adamts2	0	1.8445	0.883	0.262	0	Cacna2d1	3.54289e-119	0.269489	0.394	0.119	8.53482e-116	Rassf3	2.18803e-25	0.734342	0.653	0.494	5.27097e-22	Zfat	1.28763e-69	0.955857	0.619	0.205	3.1019e-66	Ncoa7	4.42182e-37	1.29337	0.812	0.533	1.06522e-33	Cd200	2.17819e-09	0.437598	0.52	0.134	5.24726e-06
Tmem50b	0	0.542592	0.649	0.351	0	Fam180a	0	0.760719	0.531	0.07	0	Asb5	1.13278e-117	0.259348	0.351	0.11	2.72886e-114	Id1	1.01084e-24	0.936744	0.78	0.641	2.43511e-21	Neurl3	8.74409e-67	1.10639	0.776	0.314	2.10645e-63	Cnn3	1.27002e-36	1.02638	0.799	0.421	3.05949e-33	Tspan2	2.67161e-09	0.582411	0.56	0.162	6.4359e-06
Urod	0	1.52888	0.979	0.542	0	P4ha2	0	1.65109	0.837	0.296	0	Csrp1	2.32654e-117	0.662085	0.867	0.779	5.60464e-114	Klhl23	1.30896e-24	0.675364	0.378	0.163	3.15329e-21	Cxcl10	3.11128e-65	3.34053	0.766	0.361	7.49506e-62	Pdlim4	2.77307e-36	1.01236	0.685	0.327	6.68032e-33	Cxcl2	2.81789e-09	1.84575	0.8	0.293	6.7883e-06
Tmem134	0	0.810398	0.961	0.746	0	C1qtnf7	0	0.301199	0.527	0.159	0	Egr1	2.16478e-116	0.825315	0.88	0.695	5.21495e-113	Rgs10	1.99328e-24	0.733883	0.637	0.411	4.80182e-21	Ap1s2	1.1068e-63	0.540211	0.5	0.136	2.66627e-60	Ripk3	3.16624e-36	1.22166	0.611	0.261	7.62747e-33	Podxl	3.13413e-09	0.903747	0.6	0.139	7.55012e-06
Ocln	0	0.859257	0.749	0.295	0	Gpx8	0	2.03879	0.954	0.336	0	Crem	3.24838e-116	0.953167	0.756	0.527	7.82535e-113	Tspan18	3.55994e-24	0.391008	0.266	0.087	8.5759e-21	Siglec1	6.22419e-63	0.527438	0.294	0.023	1.49941e-59	Dlc1	5.05591e-36	0.995247	0.678	0.287	1.21797e-32	Procr	3.31976e-09	1.23806	0.76	0.314	7.99731e-06
Acadl	0	1.52459	0.993	0.588	0	Gjc1	0	0.430077	0.511	0.139	0	RT1-S3	4.97794e-116	0.70621	0.598	0.268	1.19919e-112	Rbm38	1.57852e-23	0.644259	0.382	0.182	3.80264e-20	Gadd45b	1.21439e-62	1.20356	0.913	0.682	2.92548e-59	Col4a1	7.99935e-36	1.84165	0.799	0.454	1.92704e-32	Itga5	4.40388e-09	0.88145	0.72	0.258	1.0609e-05
Lypd3	0	0.906907	0.78	0.244	0	Prelp	0	1.765	0.914	0.3	0	Akap12	5.18407e-116	1.03787	0.971	0.937	1.24884e-112	Prc1	1.94481e-23	1.00889	0.452	0.257	4.68504e-20	Srgn	1.65163e-61	1.55811	0.668	0.262	3.97877e-58	Rasa4	4.6904e-35	1.20836	0.557	0.145	1.12992e-31	Pxdc1	4.47221e-09	1.12522	0.88	0.425	1.07736e-05
Gsta3	0	0.273361	0.464	0.093	0	Timp2	0	2.83537	1	0.851	0	Ptch1	1.77121e-115	1.22614	0.545	0.24	4.26684e-112	Igfbp5	3.1543e-23	0.912237	0.73	0.548	7.59872e-20	Layn	3.73978e-61	0.270618	0.437	0.091	9.00912e-58	Cav2	7.00173e-35	1.00317	0.638	0.319	1.68672e-31	Jun	4.64457e-09	2.04806	1	0.941	1.11888e-05
Alcam	0	0.718942	0.775	0.346	0	Igsf10	0	1.39728	0.755	0.168	0	Abcg5	2.6236e-114	0.480761	0.34	0.068	6.32026e-111	Ptp4a3	7.55556e-23	0.663215	0.324	0.136	1.82013e-19	Slfn2	3.74821e-61	1.1821	0.948	0.742	9.02943e-58	Sult1a1	8.1516e-35	0.858451	0.55	0.179	1.96372e-31	Ifi27l2b	4.79481e-09	1.32431	0.96	0.566	1.15507e-05
Psca	0	0.340078	0.54	0.176	0	Jam2	0	0.69815	0.542	0.123	0	Cpz	6.20512e-114	0.57874	0.671	0.345	1.49481e-110	Id4	1.25666e-22	0.914199	0.772	0.708	3.0273e-19	Lst1	4.86472e-60	1.00775	0.465	0.043	1.17191e-56	Neurl3	1.30463e-34	1.21969	0.711	0.319	3.14286e-31	Tm4sf1	4.87562e-09	2.06764	0.72	0.251	1.17454e-05
Dsg2	0	0.447826	0.528	0.208	0	Adamts5	0	0.633788	0.499	0.058	0	Txnrd1	1.16764e-113	1.10219	0.813	0.663	2.81283e-110	Mt-cyb	1.50851e-22	0.76944	1	0.999	3.63401e-19	RT1-Bb	5.41784e-60	4.4965	0.531	0.218	1.30516e-56	Slfn4	1.76369e-34	0.516849	0.443	0.118	4.24874e-31	Atf3	5.24206e-09	2.00535	0.96	0.903	1.26281e-05
Sdr42e1	0	0.257969	0.494	0.187	0	Myh10	0	0.786103	0.648	0.192	0	Bdkrb2	1.74316e-112	0.733626	0.434	0.103	4.19927e-109	Epas1	4.20646e-22	0.958127	0.375	0.188	1.01334e-18	Ifitm2	9.96566e-60	1.1743	0.937	0.629	2.40073e-56	Igf2	2.03133e-34	1.37215	0.389	0.09	4.89348e-31	Rasgrp2	6.11522e-09	1.23431	0.64	0.194	1.47316e-05
Wasl	0	1.346	0.977	0.663	0	Cpq	0	1.66828	0.903	0.263	0	Ogn	9.88769e-112	0.515611	0.538	0.201	2.38194e-108	Rnd3	1.01244e-21	0.652947	0.78	0.625	2.43897e-18	Gdf15	2.67979e-59	2.8173	0.668	0.239	6.4556e-56	Itga1	2.137e-34	0.532537	0.463	0.108	5.14804e-31	Msrb3	6.16955e-09	0.511384	0.6	0.175	1.48624e-05
Ezr	0	2.16502	0.997	0.513	0	S100b	0	1.14071	0.692	0.131	0	Lix1l	5.05729e-111	0.649336	0.573	0.267	1.2183e-107	Rasl11b	1.43767e-20	0.644765	0.363	0.176	3.46334e-17	Rgs2	6.48265e-59	0.823707	0.654	0.305	1.56167e-55	Icam1	7.0285e-34	1.43666	0.859	0.507	1.69317e-30	Arl5c	7.32237e-09	0.295966	0.52	0.113	1.76396e-05
Acbd6	0	0.656836	0.815	0.481	0	Cavin3	0	1.75863	0.973	0.498	0	Col5a1	5.5187e-111	0.55063	0.643	0.322	1.32945e-107	Cebpd	7.08102e-20	0.460605	0.896	0.744	1.70582e-16	Tgfbi	5.80832e-58	0.727404	0.72	0.32	1.39922e-54	Fyn	1.9752e-33	0.817175	0.617	0.257	4.75825e-30	Lrrc32	8.38563e-09	1.11724	0.68	0.202	2.0201e-05
Capn5	0	0.699113	0.757	0.322	0	Col5a1	0	1.32671	0.775	0.218	0	Ikbip	7.00142e-111	0.656811	0.702	0.408	1.68664e-107	Procr	2.72095e-19	2.07555	0.456	0.313	6.55476e-16	Slc28a2	6.21055e-58	0.878126	0.521	0.114	1.49612e-54	RGD1564664	1.15172e-32	1.98492	0.819	0.451	2.77449e-29	Cenpw	8.91148e-09	0.343015	0.44	0.094	2.14677e-05
Prrg4	0	0.772035	0.72	0.203	0	Ogn	0	1.04072	0.64	0.103	0	Pmp22	5.44365e-110	0.838506	0.816	0.471	1.31138e-106	LOC108348172.1	3.07322e-19	0.58469	0.305	0.142	7.40338e-16	Apbb1ip	1.68141e-55	0.843549	0.612	0.18	4.05053e-52	2022-09-04	1.40817e-32	0.504292	0.43	0.11	3.39228e-29	Tc2n	8.97069e-09	1.03134	0.88	0.555	2.16104e-05
Depdc7	0	0.963636	0.841	0.368	0	Twist1	0	0.809771	0.527	0.153	0	Nid1	1.35203e-109	0.6223	0.695	0.407	3.25704e-106	Cnn3	4.10733e-19	0.501103	0.618	0.421	9.89455e-16	Plbd1	2.76639e-55	0.687984	0.441	0.042	6.66423e-52	Tcf15	8.63146e-32	0.311234	0.262	0.033	2.07932e-28	Klf4	1.14082e-08	1.60349	0.96	0.795	2.74825e-05
Krtcap3	0	1.32652	0.926	0.332	0	Dact1	0	0.788645	0.571	0.097	0	Fez1	5.61326e-108	0.302436	0.384	0.134	1.35223e-104	Nr4a1	1.14006e-18	0.61979	0.548	0.377	2.7464e-15	Emp3	9.99542e-55	0.917754	0.944	0.536	2.4079e-51	Lims2	3.83903e-31	0.312316	0.369	0.09	9.24824e-28	Col4a1	1.2685e-08	0.889781	0.88	0.457	3.05582e-05
Dusp10	0	0.864306	0.777	0.265	0	Serpinb7	0	0.534744	0.522	0.037	0	Casc4	7.75194e-108	0.627717	0.593	0.26	1.86744e-104	Lamb2	1.24934e-18	0.599641	0.587	0.401	3.00967e-15	Napsa	1.02201e-53	1.70098	0.308	0.071	2.46202e-50	Col4a2	6.59446e-31	0.620529	0.53	0.201	1.58861e-27	Cdkn2c	1.29394e-08	0.624144	0.56	0.155	3.1171e-05
Tuba4a	0	1.15334	0.906	0.417	0	Cebpd	0	1.56234	0.943	0.691	0	Qpct	1.61309e-107	0.39908	0.463	0.168	3.88594e-104	Errfi1	3.24419e-18	0.652962	0.695	0.553	7.81526e-15	Ctsh	1.62846e-53	0.907342	0.93	0.625	3.92297e-50	Mcam	6.69187e-31	0.609275	0.463	0.149	1.61207e-27	Ier3	1.31434e-08	1.70932	0.96	0.87	3.16624e-05
Cblc	0	0.581088	0.667	0.186	0	Rcn3	0	1.7381	0.9	0.304	0	Copz2	1.45376e-106	0.744685	0.774	0.506	3.5021e-103	Cox4i2	4.20922e-18	1.55098	0.371	0.222	1.014e-14	Cst7	7.93793e-53	0.766343	0.301	0.029	1.91225e-49	Nrp1	9.16972e-31	0.937416	0.644	0.303	2.20899e-27	Fos	1.37431e-08	2.66876	0.92	0.878	3.31071e-05
Atp6v1d	0	0.556275	0.889	0.631	0	Lamb2	0	1.30181	0.723	0.314	0	P4ha2	2.4731e-106	0.651563	0.709	0.397	5.9577e-103	Mfge8	3.04324e-17	1.45706	0.683	0.59	7.33116e-14	Apoe	9.39933e-53	4.23453	0.815	0.615	2.2643e-49	Sectm1b	1.35128e-30	0.518369	0.423	0.129	3.25523e-27	Gas6	1.85979e-08	1.07461	0.96	0.431	4.48023e-05
Sdc1	0	2.42633	1	0.483	0	Adh6	0	1.48428	0.804	0.177	0	Col15a1	7.73406e-105	0.772334	0.654	0.331	1.86314e-101	Col4a2	3.83596e-17	0.560556	0.371	0.202	9.24084e-14	Slc16a3	1.01904e-52	0.339061	0.259	0.042	2.45486e-49	Pgm5	2.01264e-30	0.39644	0.315	0.051	4.84846e-27	Mx2	1.9085e-08	0.454958	0.48	0.136	4.59759e-05
Bcar3	0	0.761096	0.655	0.236	0	Prrx2	0	1.11924	0.725	0.196	0	Pxdc1	1.16193e-103	0.819705	0.697	0.409	2.79908e-100	Wfdc1	2.17469e-15	0.491234	0.618	0.42	5.23883e-12	Ltc4s	1.06239e-52	1.02088	0.43	0.089	2.5593e-49	Htra1	2.66917e-30	0.71566	0.846	0.461	6.43003e-27	Gja4	2.37791e-08	0.538381	0.56	0.136	5.72839e-05
Atp10b	0	0.297229	0.471	0.128	0	C1qtnf2	0	1.41306	0.806	0.177	0	Plpp3	1.67508e-101	0.498195	0.815	0.482	4.03527e-98	Shroom3	5.3528e-15	0.68367	0.421	0.311	1.28949e-11	Lpxn	2.25939e-52	0.647581	0.5	0.097	5.44288e-49	Fabp4	3.67353e-30	1.82197	0.953	0.874	8.84952e-27	Tubb5	2.57501e-08	1.52699	0.92	0.883	6.20319e-05
Cldn7	0	1.71047	0.957	0.34	0	Rarres2	0	2.42897	0.995	0.361	0	Rnd3	1.78143e-100	0.851521	0.805	0.616	4.29147e-97	Jun	7.39933e-15	0.453652	0.969	0.94	1.7825e-11	Lyn	2.27314e-52	1.03957	0.64	0.267	5.47598e-49	Cd34	1.78187e-29	0.59814	0.53	0.179	4.29253e-26	Lyn	2.77768e-08	0.797311	0.68	0.273	6.69143e-05
Clec2dl1	0	0.315012	0.481	0.201	0	Fxyd5	0	1.01468	0.794	0.481	0	Crispld2	4.51557e-100	0.812129	0.583	0.267	1.0878e-96	Pde3a	8.13049e-15	0.493055	0.251	0.099	1.95863e-11	Selenop	1.01361e-51	1.98735	0.619	0.288	2.44179e-48	Gbp5	2.16354e-29	0.698339	0.503	0.162	5.21198e-26	Cthrc1	3.29115e-08	0.834525	0.72	0.268	7.92837e-05
Smim22	0	1.14164	0.882	0.303	0	Tent5a	0	1.15196	0.745	0.278	0	AC108576.1	5.03915e-100	0.510079	0.362	0.092	1.21393e-96	Ctgf	8.19287e-15	0.490868	0.259	0.109	1.97366e-11	Slco2b1	6.47479e-51	0.601022	0.392	0.073	1.55978e-47	Pmp22	5.66877e-29	0.830797	0.906	0.488	1.36561e-25	Ch25h	3.83381e-08	0.850746	0.64	0.18	9.23565e-05
Mvd	0	0.326245	0.59	0.332	0	Tnfrsf11b	0	0.358427	0.477	0.056	0	Mrvi1	1.93147e-99	0.282193	0.365	0.108	4.65292e-96	Prnp	4.34565e-14	0.488408	0.622	0.482	1.04687e-10	Creg1	7.70299e-51	1.47366	0.713	0.427	1.85565e-47	Plpp3	3.13274e-28	0.816031	0.879	0.498	7.54677e-25	Oaf	4.18649e-08	1.25869	0.88	0.499	0.000100853
Dyrk3	0	0.338641	0.529	0.132	0	Emp3	0	2.17688	0.989	0.418	0	RT1-T24-3	2.66029e-98	0.311108	0.346	0.091	6.40863e-95	Kctd14	2.1269e-13	0.768629	0.483	0.36	5.1237e-10	Cdkn3	8.02328e-51	0.368452	0.479	0.17	1.93281e-47	Lipe	5.28687e-28	0.854003	0.517	0.224	1.27361e-24	Jdp2	4.78692e-08	0.381265	0.64	0.227	0.000115317
Ubl7	0	0.630621	0.761	0.386	0	Lama2	0	1.13449	0.678	0.069	0	Gadd45g	7.91916e-97	1.02201	0.739	0.486	1.90773e-93	Olfml2b	5.33865e-13	0.740336	0.421	0.27	1.28608e-09	Ogfrl1	1.44178e-50	0.610787	0.605	0.245	3.47325e-47	Cxcl12	5.98436e-28	1.11517	0.43	0.118	1.44163e-24	Sema3d	5.84524e-08	0.798554	0.48	0.084	0.000140812
Aktip	0	0.450039	0.661	0.307	0	Fmo2	0	0.706554	0.451	0.052	0	Tent5a	1.4762e-96	0.706986	0.633	0.365	3.55617e-93	Adamts9	5.55728e-13	0.517236	0.29	0.153	1.33875e-09	Pik3r5	4.33839e-50	0.522326	0.378	0.024	1.04512e-46	Tfpi2	7.76541e-28	1.47961	0.711	0.354	1.87069e-24	Gem	6.95068e-08	1.50551	0.8	0.425	0.000167442
Dennd2d	0	0.350976	0.542	0.222	0	Pdgfrl	0	1.34961	0.755	0.491	0	Ackr3	2.21795e-95	0.961832	0.652	0.392	5.34305e-92	Calml4	6.34322e-13	0.510683	0.386	0.227	1.52808e-09	Cd302	7.89502e-50	1.13182	0.759	0.382	1.90191e-46	Txnrd1	1.88979e-27	0.998476	0.879	0.67	4.5525e-24	Tsc22d3	7.15731e-08	0.703434	0.72	0.311	0.00017242
Emb	0	0.42241	0.558	0.163	0	Ramp2	0	0.942112	0.806	0.524	0	Slc1a5	4.03334e-95	0.671662	0.544	0.259	9.71631e-92	Pkdcc	1.15751e-12	0.399805	0.409	0.258	2.78844e-09	Cd48	1.77661e-49	0.955816	0.801	0.461	4.27985e-46	Pam	2.36104e-27	0.805848	0.738	0.433	5.68774e-24	Clu	9.87794e-08	0.886463	1	0.588	0.00023796
Tc2n	0	0.628468	0.71	0.284	0	Fbln5	0	0.958995	0.585	0.266	0	Axl	5.30297e-94	0.673755	0.609	0.336	1.27749e-90	Cyr61	3.52404e-12	0.287709	0.394	0.263	8.4894e-09	Cwc25	4.37562e-49	1.10269	0.762	0.456	1.05409e-45	Maob	3.28076e-27	0.753328	0.456	0.119	7.90336e-24	Nr4a2	1.10738e-07	1.00563	0.68	0.31	0.000266768
Fam110c	0	0.849571	0.682	0.194	0	Fkbp7	0	1.56807	0.834	0.241	0	Tpm2	1.38108e-93	0.448325	0.887	0.813	3.32703e-90	Cpe	8.70467e-12	0.638857	0.344	0.219	2.09696e-08	Ifitm1	1.17646e-48	2.55719	0.79	0.487	2.8341e-45	Hs3st1	7.58765e-27	1.25753	0.879	0.647	1.82786e-23	Cd320	1.18463e-07	1.10673	0.8	0.475	0.000285378
Sfn	0	0.577807	0.68	0.244	0	Fxyd1	0	2.01814	0.961	0.343	0	Ctsb	2.79309e-93	0.55708	0.861	0.838	6.72854e-90	Sphk1	1.34702e-11	0.372595	0.463	0.34	3.24498e-08	Otulinl	2.34719e-47	0.575746	0.521	0.155	5.65439e-44	Ifi27l2b	1.14401e-26	1.11026	0.846	0.564	2.75592e-23	Nr4a1	1.19945e-07	1.11468	0.76	0.38	0.000288947
Pof1b	0	0.801308	0.745	0.229	0	Ctsh	0	2.31528	0.985	0.53	0	Gas6	3.99861e-92	0.311229	0.765	0.41	9.63264e-89	Tm4sf1	1.46448e-11	0.474114	0.355	0.25	3.52794e-08	Jdp2	4.46141e-45	0.744297	0.577	0.221	1.07475e-41	Nfkbia	2.38813e-26	0.863614	0.987	0.921	5.75299e-23	Cxcl1	1.21413e-07	1.55126	0.92	0.678	0.000292485
Spag1	0	0.554271	0.66	0.281	0	Icam1	0	1.40579	0.822	0.422	0	P4ha1	4.21054e-91	0.621117	0.702	0.465	1.01432e-87	Gch1	1.71143e-11	0.463973	0.456	0.349	4.12285e-08	Slc15a3	7.11699e-45	0.829776	0.535	0.194	1.71448e-41	Oasl2	2.87247e-26	0.866559	0.765	0.598	6.91979e-23	Ctsl	1.35768e-07	1.08042	1	0.97	0.000327064
Itgb6	0	0.768714	0.733	0.278	0	Anxa1	0	1.90321	0.998	0.751	0	Igfbp7	9.18931e-91	0.746173	0.91	0.777	2.21371e-87	Odc1	1.26606e-10	0.363698	0.579	0.483	3.04994e-07	Gchfr	1.55411e-44	0.256538	0.507	0.15	3.74385e-41	Timp3	7.30192e-26	0.752674	0.604	0.286	1.75903e-22	Ucp2	1.42194e-07	0.986112	0.96	0.739	0.000342546
Fxyd3	0	2.95625	1	0.608	0	Lrrc17	0	0.734748	0.55	0.076	0	Lgals3bp	1.46467e-90	0.724526	0.67	0.442	3.52838e-87	Cd48	2.49983e-10	0.416426	0.595	0.466	6.02209e-07	Gbp2	2.44242e-44	0.780461	0.657	0.288	5.8838e-41	Cxcl11	2.16232e-25	2.12943	0.477	0.133	5.20904e-22	Hoxd10	1.45422e-07	0.838118	0.56	0.103	0.000350321
Cers3	0	0.364996	0.534	0.163	0	Tsc22d3	0	0.719163	0.596	0.231	0	Acta2	2.84876e-90	0.45402	0.554	0.343	6.86266e-87	Smim3	4.16875e-10	0.499766	0.463	0.343	1.00425e-06	Itgb7	2.55634e-42	0.679529	0.301	0.062	6.15822e-39	Sulf1	3.44481e-25	0.415964	0.436	0.136	8.29855e-22	Csrp1	1.52303e-07	0.652847	0.96	0.784	0.000366899
Cmbl	0	0.592773	0.599	0.294	0	Aspn	0	0.628172	0.547	0.056	0	Clec3b	3.3574e-89	1.31144	0.692	0.464	8.08798e-86	Prrx2	1.10702e-09	0.331421	0.456	0.311	2.66682e-06	Cxcl1	2.63827e-42	1.54021	0.878	0.675	6.35559e-39	Actn1	4.78782e-25	0.837819	0.705	0.401	1.15339e-21	Crip1	1.64778e-07	1.15667	1	0.723	0.00039695
Car5b	0	1.09989	0.907	0.405	0	Enpp3	0	1.24154	0.735	0.188	0	Il11ra1	3.42275e-88	0.616437	0.628	0.354	8.24541e-85	Timp3	1.41608e-09	0.589379	0.386	0.288	3.41133e-06	Ptpre	5.98502e-42	0.603811	0.517	0.184	1.44179e-38	MGC105649	9.83638e-25	0.992014	0.57	0.272	2.36958e-21	Gmfg	1.74861e-07	0.979133	0.76	0.439	0.000421241
Fer1l4	0	0.432973	0.589	0.196	0	Sod3	0	1.24134	0.74	0.153	0	Apol9a	9.0324e-87	0.841796	0.522	0.235	2.17591e-83	Tuba1b	1.71881e-09	0.566024	0.822	0.853	4.14061e-06	Nfkbia	1.58961e-41	0.84139	0.979	0.92	3.82938e-38	Herc6	9.99061e-25	0.485918	0.423	0.133	2.40674e-21	Btg2	1.81366e-07	1.60384	1	0.963	0.000436911
Serinc5	0	0.488437	0.693	0.314	0	Msn	0	0.931786	0.772	0.406	0	AABR07026112.1	1.23277e-85	0.648743	0.575	0.335	2.96973e-82	Zeb2	1.31307e-08	0.413447	0.394	0.285	3.16318e-05	Oaf	1.66991e-41	0.751974	0.853	0.493	4.0228e-38	Plpp1	1.28623e-24	0.89259	0.745	0.452	3.09853e-21	Mid2	1.87199e-07	0.503996	0.52	0.168	0.000450963
Got2	0	0.85602	0.9	0.509	0	Pam	0	0.802777	0.679	0.367	0	Sspn	2.72953e-85	0.501486	0.528	0.256	6.57544e-82	Entpd1	2.35496e-08	0.339461	0.274	0.182	5.6731e-05	Atp1b1	5.06856e-41	1.1108	0.661	0.32	1.22102e-37	Prss23	1.49041e-24	0.890471	0.832	0.551	3.59039e-21	Icam1	2.21067e-07	1.79034	0.84	0.51	0.000532551
Nipal1	0	0.389051	0.53	0.182	0	Eng	0	0.70872	0.654	0.237	0	Col4a5	4.93231e-85	0.777392	0.595	0.384	1.18819e-81	Aoc3	6.29609e-08	0.404744	0.448	0.33	0.000151673	Clec7a	3.69207e-40	0.470192	0.318	0.012	8.8942e-37	Lrat	3.38399e-24	0.473519	0.436	0.129	8.15202e-21	F11r	2.32916e-07	0.909611	0.92	0.691	0.000561094
Rab27a	0	0.542031	0.699	0.283	0	Pkdcc	0	0.867007	0.565	0.174	0	Rbp1	1.10919e-84	0.838326	0.664	0.385	2.67204e-81	Gadd45a	1.34456e-07	0.652065	0.757	0.787	0.000323905	Rasgrp2	5.56474e-40	0.421075	0.517	0.189	1.34055e-36	Eln	3.77717e-24	0.838155	0.685	0.402	9.0992e-21	Nudt4	2.45998e-07	1.55847	0.96	0.849	0.000592609
Hebp2	0	0.567853	0.7	0.283	0	Plpp1	0	1.25895	0.799	0.357	0	Csrp2	1.1945e-84	1.07473	0.734	0.661	2.87755e-81	Ltbp1	1.72015e-07	0.497322	0.32	0.254	0.000414384	Zeb2	2.25642e-39	0.758153	0.64	0.28	5.43571e-36	Cdh13	5.50853e-24	0.728066	0.564	0.256	1.327e-20	Tst	3.05884e-07	0.762756	0.6	0.253	0.000736874
Slc25a1	0	0.589638	0.773	0.447	0	Maged2	0	1.24599	0.779	0.351	0	Nog	3.17877e-84	0.460758	0.337	0.087	7.65766e-81	Col4a5	2.67511e-07	0.587105	0.456	0.396	0.000644435	Cks2	1.12094e-37	1.12713	0.685	0.374	2.70034e-34	Csrp1	1.53173e-23	0.589807	0.899	0.783	3.68994e-20	Ccl2	3.17883e-07	0.695015	0.96	0.543	0.000765779
Fbxo3	0	0.390766	0.632	0.305	0	Ppic	0	1.76409	0.97	0.512	0	Gbp2	3.34544e-83	0.512861	0.524	0.28	8.05917e-80	Tubb5	2.69515e-07	0.560574	0.807	0.884	0.000649262	Blnk	2.41435e-37	0.649392	0.542	0.193	5.81617e-34	Ubd	1.66692e-23	1.97962	0.624	0.389	4.0156e-20	Dusp1	3.29358e-07	1.50393	0.88	0.824	0.000793425
Wdr33	0	0.655175	0.685	0.354	0	RT1-S3	0	0.767521	0.619	0.193	0	Mmp23	3.74971e-83	0.531037	0.656	0.403	9.03305e-80	Atf3	3.48001e-07	0.314918	0.915	0.902	0.000838333	Gas6	2.73752e-37	0.856576	0.783	0.425	6.59468e-34	Filip1	1.96067e-23	0.394289	0.43	0.153	4.72324e-20	Asrgl1	3.35855e-07	0.301438	0.56	0.213	0.000809076
Avpi1	0	0.49423	0.863	0.589	0	Ptger3	0	0.783531	0.596	0.104	0	Pla1a	6.4438e-83	0.443558	0.462	0.184	1.55231e-79	Prss23	5.66982e-07	0.313161	0.618	0.553	0.00136586	Pcsk1	1.08253e-36	0.252256	0.29	0.003	2.60782e-33	Tuba1b	2.79341e-23	1.11116	0.899	0.852	6.72934e-20	Cavin3	3.95197e-07	0.78257	1	0.603	0.00095203
Aqp3	0	2.27342	0.998	0.368	0	Pcsk5	0	0.991447	0.665	0.089	0	Nkd1	1.54295e-82	0.746396	0.479	0.192	3.71697e-79	Ccnd1	9.50539e-07	0.460156	0.625	0.635	0.00228985	Cd74	1.37073e-36	6.11523	0.507	0.161	3.30209e-33	Ogfrl1	3.37383e-23	0.613101	0.557	0.249	8.12756e-20	Arl4a	4.30988e-07	1.1205	0.96	0.805	0.00103825
Ttc9	0	0.361441	0.524	0.199	0	Idh2	0	0.584928	0.655	0.349	0	Rasl11b	4.29821e-82	0.340208	0.38	0.166	1.03544e-78	Clmp	1.03075e-06	0.351531	0.405	0.339	0.00248308	Olr1	3.84378e-36	0.47112	0.437	0.133	9.25965e-33	Odc1	6.11666e-23	0.88526	0.738	0.482	1.4735e-19	Hspa2	4.90676e-07	1.07786	0.64	0.268	0.00118204
LOC298795	0	0.662745	0.663	0.179	0	Fyn	0	0.656711	0.584	0.169	0	Uap1	7.15339e-82	0.580018	0.722	0.489	1.72325e-78	Prph	1.18068e-06	0.687703	0.259	0.176	0.00284425	Rtp4	9.42969e-36	0.630216	0.497	0.149	2.27161e-32	Emp3	6.45584e-23	0.591623	0.94	0.54	1.55521e-19	Tmpo	5.22018e-07	0.62879	0.76	0.385	0.00125754
Nudt9	0	0.539939	0.831	0.461	0	Dclk1	0	0.903303	0.664	0.165	0	Atp2b4	3.10925e-80	0.617097	0.563	0.335	7.49017e-77	Nr4a2	5.91987e-06	0.540903	0.347	0.31	0.014261	Slamf1	1.93051e-35	0.72003	0.35	0.008	4.6506e-32	Gchfr	6.5404e-23	0.767632	0.477	0.153	1.57558e-19	Ifit2	5.86467e-07	0.671909	0.6	0.222	0.0014128
Cyp51	0	0.864119	0.921	0.591	0	Cgref1	0	1.22011	0.764	0.494	0	Tuba1a	6.58521e-80	0.647826	0.903	0.885	1.58638e-76	Itpkc	7.5336e-06	0.434885	0.529	0.513	0.0181485	Chrne	3.976e-35	0.347344	0.441	0.184	9.57818e-32	Gadd45g	9.43107e-23	0.653068	0.799	0.498	2.27194e-19	Sncg	5.89174e-07	1.57487	0.72	0.481	0.00141932
Hmgcr	0	0.882521	0.879	0.46	0	Loxl2	0	1.07434	0.703	0.14	0	Slfn2	1.39322e-77	0.641663	0.841	0.74	3.35628e-74	C1qtnf1	7.86484e-06	1.09307	0.336	0.269	0.0189464	Ifit2	1.28733e-33	1.40605	0.549	0.216	3.10117e-30	Spc24	9.59588e-23	0.567586	0.45	0.19	2.31165e-19	Cdh13	6.9115e-07	0.528114	0.64	0.259	0.00166498
Slc14a1	0	1.00019	0.81	0.297	0	Steap3	0	0.832622	0.582	0.257	0	Map1a	1.87595e-76	0.487242	0.457	0.202	4.51916e-73	Slit3	9.52898e-06	0.436809	0.382	0.325	0.0229553	Naaa	2.33142e-33	1.16704	0.556	0.226	5.6164e-30	Efna1	1.04564e-22	0.853549	0.765	0.562	2.51894e-19	Ttc9	7.14131e-07	0.964864	0.8	0.406	0.00172034
Elovl1	0	0.72814	0.897	0.62	0	Pola2	0	0.659201	0.512	0.201	0	Sphk1	1.73112e-75	0.75057	0.572	0.327	4.17026e-72	Cst3	1.3056e-05	0.299797	0.849	0.887	0.0314518	Mtss1	3.28953e-33	0.875128	0.678	0.431	7.92449e-30	Gja1	3.65917e-22	0.998053	0.664	0.435	8.81494e-19	Lgmn	7.33203e-07	0.646046	0.8	0.422	0.00176629
Tmem51	0	0.704832	0.709	0.254	0	Apbb1ip	0	0.609734	0.504	0.099	0	AABR07025295.1	3.1177e-75	0.762211	0.546	0.317	7.51053e-72	Hmgb2l1	1.55979e-05	0.666558	0.483	0.493	0.0375753	Isg15	7.01845e-33	2.1302	0.605	0.261	1.69074e-29	Sparcl1	4.4181e-22	0.676446	0.765	0.436	1.06432e-18	Tgfb2	7.95898e-07	0.557686	0.6	0.243	0.00191732
Bnipl	0	0.682678	0.715	0.204	0	Fkbp10	0	1.13526	0.704	0.241	0	Steap4	3.52427e-74	0.693624	0.458	0.251	8.48996e-71	Tent5b	2.01229e-05	0.437613	0.375	0.33	0.048476	Slfn4	7.45698e-33	0.687702	0.448	0.115	1.79639e-29	Itgb4	5.7102e-22	0.844554	0.624	0.366	1.37559e-18	Upp1	8.26591e-07	0.465898	0.56	0.222	0.00199126
Mgat4a	0	0.858546	0.782	0.33	0	Bcat1	0	0.616876	0.503	0.16	0	Prdx4	3.59211e-74	0.396453	0.857	0.704	8.65339e-71	Pawr	2.87343e-05	0.267446	0.598	0.573	0.069221	Top2a	4.07029e-32	0.270613	0.262	0.079	9.80532e-29	Cyp1b1	1.40485e-21	1.14916	0.658	0.373	3.38427e-18	Gbp7	9.25105e-07	0.433777	0.6	0.217	0.00222858
Tnfrsf21	0	0.922927	0.825	0.296	0	Nol3	0	0.979284	0.671	0.113	0	Lamb1	1.2171e-72	0.571979	0.642	0.418	2.932e-69	Siva1	2.96939e-05	0.254107	0.456	0.419	0.0715326	RT1-S3	8.81559e-32	0.78035	0.612	0.281	2.12368e-28	Mt1	1.68942e-21	0.830622	0.906	0.735	4.06982e-18	Haus4	9.33289e-07	0.475809	0.56	0.22	0.00224829
Psapl1	0	0.475665	0.613	0.166	0	Sult1a1	0	0.39413	0.454	0.106	0	Fgf7	1.66931e-72	0.53493	0.363	0.087	4.02138e-69	Igfbp2	7.70357e-05	0.916095	0.734	0.774	0.185579	Ifi27	1.96089e-31	0.392947	0.906	0.53	4.72379e-28	Adamts1	1.77337e-21	0.756246	0.611	0.319	4.27205e-18	Arl6ip1	9.54285e-07	1.03841	0.96	0.733	0.00229887
Paqr5	0	0.995085	0.84	0.298	0	Slit3	0	0.993775	0.664	0.23	0	Fbln1	2.8622e-72	1.37687	0.645	0.454	6.89505e-69	Tsc22d3	8.70718e-05	0.328965	0.344	0.312	0.209756	Idh2	2.64102e-31	0.625214	0.692	0.412	6.36223e-28	Ppp1r12a	2.89588e-21	0.698131	0.859	0.744	6.97618e-18	Dlc1	1.01085e-06	0.555884	0.68	0.291	0.00243514
Ptges	0	0.611032	0.777	0.361	0	Ar	0	0.803969	0.525	0.096	0	Rhob	1.35247e-71	0.734587	0.771	0.616	3.25809e-68	Ifitm1	0.000122316	0.706462	0.537	0.492	0.294658	Il1r2	5.63671e-30	0.834257	0.402	0.132	1.35788e-26	Sncg	6.98047e-21	1.06014	0.664	0.479	1.6816e-17	Ccdc107	1.19527e-06	0.639001	0.84	0.497	0.0028794
Dctn3	0	0.547759	0.905	0.63	0	Colec12	0	1.08524	0.778	0.255	0	Nqo1	5.73683e-71	0.869473	0.883	0.816	1.382e-67	Emd	0.000261338	0.468804	0.591	0.634	0.629562	Gngt2	1.00592e-29	0.879249	0.472	0.166	2.42325e-26	AABR07018078.1	1.76244e-20	0.493709	0.416	0.18	4.24572e-17	Zfp36	1.82837e-06	1.70016	0.88	0.71	0.00440454
Ptprf	0	1.18455	0.927	0.452	0	Nid1	0	1.36411	0.821	0.311	0	Dpep1	1.13476e-69	0.659281	0.621	0.387	2.73363e-66	Tmsb15b2	0.000301619	0.331166	0.255	0.222	0.726599	Sod2	1.16714e-29	0.945406	0.934	0.94	2.81164e-26	Ch25h	1.94639e-20	0.41191	0.45	0.178	4.68886e-17	Col4a2	1.91255e-06	0.283786	0.56	0.204	0.00460732
Scnn1g	0	0.436228	0.579	0.206	0	Ifitm3	0	2.18576	1	0.724	0	Penk	6.21713e-69	0.756687	0.405	0.183	1.49771e-65	Nov	0.000473371	0.546179	0.274	0.281	1	Tent5a	1.65554e-29	0.445709	0.668	0.376	3.98818e-26	Arid5a	4.26127e-20	0.794986	0.577	0.282	1.02654e-16	Kif4a	1.91586e-06	0.273977	0.4	0.086	0.00461532
Ucp2	0	0.907889	0.903	0.45	0	Vkorc1	0	2.4405	0.991	0.582	0	Batf	3.98005e-68	0.394468	0.397	0.213	9.58795e-65	Pgp	0.000485379	0.30325	0.575	0.61	1	Arl5c	2.62894e-29	0.902242	0.462	0.107	6.33313e-26	Ctsz	5.45759e-20	0.614937	0.651	0.429	1.31473e-16	Cst3	2.13205e-06	0.841754	0.96	0.886	0.00513611
Mgst3	0	2.76165	1	0.591	0	Tubb6	0	1.25032	0.86	0.372	0	Gbp7	2.07689e-66	0.513986	0.427	0.204	5.00323e-63	Tfpi2	0.000579971	0.828362	0.375	0.357	1	Lilrb4	1.68998e-28	0.36378	0.322	0.009	4.07116e-25	Mt2A	8.51144e-20	0.933512	0.758	0.563	2.05041e-16	Aebp1	2.22963e-06	0.521009	0.96	0.475	0.00537118
Lcmt1	0	0.509311	0.74	0.407	0	Oaf	0	1.61384	0.938	0.375	0	Thsd7a	2.90058e-66	0.356561	0.311	0.086	6.98749e-63	Mt2A	0.00106747	0.453311	0.541	0.565	1	Gas7	2.20933e-28	0.33612	0.605	0.287	5.32228e-25	Abi3bp	3.31011e-19	1.03621	0.685	0.389	7.97404e-16	Tpx2	2.25686e-06	0.385454	0.4	0.102	0.00543678
Tubb4b	0	0.996083	0.979	0.697	0	Clec2l	0	0.663432	0.489	0.126	0	Ramp1	3.72727e-65	0.855966	0.891	0.816	8.97899e-62	Adamts4	0.00159774	0.787376	0.309	0.27	1	Gpnmb	5.99102e-27	1.78828	0.647	0.463	1.44324e-23	Gbp7	5.75394e-19	0.335393	0.477	0.215	1.38612e-15	Ogfrl1	3.03344e-06	0.509818	0.6	0.251	0.00730755
Vamp5	0	0.404001	0.619	0.335	0	Ifitm2	0	1.70866	0.995	0.533	0	Nfkbiz	6.32418e-64	0.656178	0.652	0.477	1.5235e-60	Med21	0.00484831	0.263399	0.529	0.557	1	RT1-Da	2.60168e-25	6.07658	0.469	0.173	6.26745e-22	Vwa1	7.32461e-19	0.344486	0.396	0.176	1.7645e-15	Tppp3	3.45851e-06	0.916065	0.76	0.349	0.00833156
Naxd	0	0.593904	0.751	0.351	0	P3h3	0	1.74327	0.911	0.393	0	Fam114a1	1.33879e-63	0.425338	0.544	0.325	3.22515e-60	Fgl2	0.00496499	0.331734	0.375	0.36	1	Cxcl3	5.4537e-25	0.920169	0.72	0.411	1.3138e-21	Pde4b	1.88721e-18	0.676274	0.557	0.293	4.54628e-15	Hmmr	3.96141e-06	0.285237	0.4	0.11	0.00954303
Ap1s3	0	0.807604	0.753	0.271	0	Creb3l1	0	1.37422	0.833	0.3	0	Adamts2	8.11466e-62	0.462531	0.65	0.383	1.95482e-58	Angptl4	0.00867939	0.867511	0.332	0.364	1	Junb	1.05821e-24	0.596344	0.962	0.943	2.54924e-21	Tspan2	5.65836e-18	0.344675	0.383	0.16	1.3631e-14	Pam	4.28049e-06	0.697425	0.76	0.435	0.0103117
Igsf5	0	0.328944	0.502	0.148	0	Pid1	0	1.20988	0.745	0.162	0	Lhfpl6	2.44931e-61	0.595094	0.576	0.356	5.90038e-58	Lgalsl	0.0282084	0.314712	0.459	0.651	1	Arid5a	1.48616e-24	0.786617	0.58	0.279	3.58016e-21	Nsg1	1.00776e-17	0.49251	0.302	0.063	2.42769e-14	Nectin2	4.33314e-06	0.922782	0.88	0.645	0.0104385
Ehf	0	1.28884	0.914	0.296	0	Pitx1	0	0.364992	0.525	0.132	0	Ly6e	3.32956e-61	0.477718	0.747	0.593	8.0209e-58	Tcf21	0.0376338	0.278185	0.378	0.379	1	Colec12	1.67273e-24	0.769701	0.591	0.367	4.0296e-21	Cdc42ep3	1.11562e-17	1.02751	0.732	0.582	2.68754e-14	Rab11a	4.34901e-06	0.752205	1	0.859	0.0104768
Tmem45b	0	1.39912	0.94	0.326	0	Cd302	0	1.49923	0.826	0.266	0	Fkbp7	5.42008e-61	0.375072	0.602	0.358	1.3057e-57	Mrpl34	0.0414427	0.254559	0.587	0.66	1	Nr4a2	2.65387e-24	0.49135	0.542	0.306	6.39317e-21	Enpp3	1.26408e-17	0.706601	0.604	0.306	3.04517e-14	Thbd	4.90399e-06	0.563444	0.56	0.161	0.0118137
Tspan6	0	0.739538	0.903	0.584	0	Mxra8	0	1.14856	0.72	0.206	0	Tubb2a	1.56627e-59	0.605081	0.746	0.61	3.77315e-56	Cav2	0.0710217	0.439319	0.313	0.323	1	RT1-Db1	3.56434e-24	5.94987	0.479	0.2	8.5865e-21	Tubb5	1.37581e-17	1.09804	0.906	0.883	3.31433e-14	Ckap2	5.03751e-06	0.259569	0.4	0.105	0.0121354
RGD1309350	0	0.372106	0.557	0.208	0	Ddah2	0	1.94164	0.941	0.356	0	Ifrd1	3.51414e-59	0.791702	0.87	0.849	8.46556e-56	Sncg	0.0910715	2.30096	0.398	0.483	1	Sdc4	4.2229e-24	1.08327	0.846	0.844	1.0173e-20	Ccl7	3.67926e-17	0.61027	0.611	0.367	8.86335e-14	Pros1	5.78627e-06	0.479299	0.72	0.331	0.0139391
Nectin2	0	0.633747	0.767	0.433	0	Gas7	0	0.828365	0.606	0.204	0	Pgf	6.44196e-59	0.359141	0.308	0.084	1.55187e-55	Fbxo32	0.12282	0.356233	0.448	0.506	1	P2ry6	5.13371e-24	0.688332	0.357	0.024	1.23671e-20	Ifih1	7.25664e-17	0.398308	0.456	0.237	1.74813e-13	Rcan1	6.13001e-06	0.609522	0.64	0.299	0.0147672
Perp	0	2.28131	0.998	0.399	0	Lamc1	0	1.19513	0.719	0.318	0	Gadd45a	1.02583e-56	1.06133	0.8	0.786	2.47123e-53	Rarres1	0.174362	0.424602	0.181	0.283	1	Msn	7.93569e-24	0.857839	0.699	0.483	1.91171e-20	LOC100909595	9.12597e-17	0.359656	0.423	0.178	2.19845e-13	Pgf	6.26474e-06	0.87886	0.52	0.097	0.0150918
Abcd3	0	0.471135	0.679	0.422	0	Nucb2	0	1.97454	0.94	0.368	0	Ppp1r14a	1.57669e-56	0.307489	0.556	0.364	3.79826e-53	Ddit4	0.186845	0.366508	0.355	0.394	1	Tnfsf9	3.17911e-23	0.420036	0.479	0.226	7.65848e-20	Rras	1.21524e-16	0.80815	0.698	0.527	2.92751e-13	Zfp36l2	7.21608e-06	0.817474	0.96	0.774	0.0173835
Syngr1	0	0.578483	0.678	0.254	0	Mmp23	0	1.3566	0.825	0.303	0	Cxcl10	6.26313e-56	1.7946	0.564	0.357	1.50879e-52	Hmgn2	0.232872	0.385622	0.622	0.727	1	Cd86	1.03931e-22	1.02704	0.462	0.187	2.50371e-19	Ctgf	2.03888e-16	0.872022	0.356	0.11	4.91165e-13	Gadd45g	8.34831e-06	1.22232	0.8	0.501	0.0201111
Chchd10	0	1.33873	0.965	0.395	0	Efemp2	0	1.11794	0.737	0.24	0	Adora2b	1.23955e-55	0.463707	0.352	0.13	2.98609e-52	Cdh13	0.234635	0.262794	0.236	0.26	1	RT1-Ba	1.71449e-22	5.00025	0.451	0.149	4.13021e-19	Mx2	2.18368e-16	0.362826	0.362	0.134	5.26048e-13	Efna1	9.20427e-06	0.84034	0.84	0.564	0.0221731
Ebp	0	0.805002	0.866	0.403	0	Lrp1	0	1.82571	0.908	0.375	0	Nexn	3.05164e-55	0.44316	0.457	0.218	7.35141e-52	Nudt4	0.253273	0.287549	0.73	0.851	1	Hmgb2l1	8.39234e-21	1.41137	0.713	0.488	2.02171e-17	Lyn	4.46335e-16	0.514386	0.49	0.272	1.07522e-12	Pim3	9.47405e-06	0.945438	0.8	0.534	0.022823
Serpinb5	0	1.58945	0.961	0.408	0	Cpxm1	0	1.08956	0.698	0.224	0	Nr4a2	5.64801e-55	0.530624	0.467	0.301	1.36061e-51	Crip1	0.268931	1.45497	0.587	0.726	1	Pde4b	8.61353e-21	0.310188	0.538	0.291	2.075e-17	Selenom	1.10207e-15	0.404429	0.792	0.478	2.65489e-12	Akap12	1.23979e-05	0.796225	1	0.939	0.0298665
Ankrd22	0	0.984829	0.791	0.315	0	Qpct	0	0.408555	0.503	0.095	0	Fyn	5.85777e-54	0.332296	0.462	0.248	1.41114e-50	Eln	0.296728	0.56777	0.309	0.406	1	Dusp1	1.20099e-20	0.761915	0.906	0.822	2.8932e-17	Haus4	1.3737e-15	0.380007	0.423	0.219	3.30925e-12	Adam15	1.30903e-05	0.36432	0.6	0.262	0.0315344
Parm1	0	1.16692	0.902	0.363	0	Camk2n1	0	1.14389	0.726	0.241	0	Irf1	1.50619e-53	0.741723	0.667	0.515	3.62842e-50	Cox6b2	0.435473	0.286159	0.236	0.282	1	Ifit3	1.9149e-20	2.51533	0.517	0.192	4.61299e-17	Ceacam1	1.49604e-15	0.262717	0.342	0.152	3.60397e-12	Dapk2	1.43741e-05	0.596719	0.56	0.241	0.0346272
Kcnk1	0	1.52971	0.956	0.368	0	Gstm3	0	1.01935	0.64	0.245	0	Zeb2	2.10735e-53	0.572055	0.495	0.273	5.0766e-50	AABR07021544.1	0.47089	0.261071	0.278	0.369	1	Rilpl2	4.27306e-20	0.892134	0.563	0.356	1.02938e-16	Irgm	2.55362e-15	0.338932	0.463	0.244	6.15167e-12	Tubb6	1.51033e-05	0.951485	0.84	0.479	0.0363839
Gata3	0	0.504375	0.611	0.157	0	Rhoc	0	1.13189	0.861	0.409	0	Fjx1	1.26146e-51	0.459369	0.428	0.246	3.03885e-48	Nrtn	0.47755	0.250813	0.212	0.276	1	Hmox1	4.84905e-20	1.01661	0.727	0.574	1.16814e-16	Tgfb1	5.07999e-15	0.625611	0.557	0.323	1.22377e-11	Fosb	1.97192e-05	1.35235	0.88	0.915	0.0475037
Crip2	0	0.554608	0.843	0.551	0	Tubb2a	0	1.36792	0.869	0.546	0	Cercam	1.71206e-51	0.261164	0.55	0.334	4.12436e-48	G0s2	0.573685	0.258486	0.263	0.311	1	Crem	8.21927e-20	0.906308	0.682	0.538	1.98002e-16	Fam241a	5.37843e-15	0.660666	0.644	0.48	1.29566e-11	Ctsz	2.01255e-05	0.85401	0.72	0.431	0.0484822
Slc20a1	0	0.9554	0.921	0.478	0	Il11ra1	0	1.03347	0.723	0.271	0	Ehd2	8.21906e-51	0.492885	0.608	0.444	1.97997e-47	Col18a1	0.697699	0.339152	0.228	0.285	1	Plac8	9.65225e-20	2.51799	0.336	0.196	2.32523e-16	Ass1	8.07735e-15	0.678306	0.497	0.238	1.94583e-11	AABR07026112.1	2.74289e-05	0.49856	0.68	0.349	0.0660762
S100a11	0	1.86817	1	0.963	0	Prdx4	0	2.15518	0.971	0.64	0	Igf2	8.27213e-51	0.37965	0.291	0.08	1.99276e-47	Cwc25	0.714102	0.849023	0.351	0.464	1	Itgb2	2.32946e-19	0.767811	0.43	0.105	5.61166e-16	Hspb1	1.02431e-14	1.03239	0.993	0.974	2.46757e-11	Dusp6	3.11733e-05	1.0205	0.76	0.49	0.0750964
Hid1	0	0.27825	0.492	0.176	0	Klf9	0	1.43287	0.838	0.358	0	Ddah2	8.77369e-51	0.417795	0.669	0.474	2.11358e-47							Glipr1	2.39058e-19	0.728772	0.399	0.074	5.7589e-16	Cdkn3	1.04553e-14	0.26013	0.376	0.174	2.51869e-11	Adamts9	3.35233e-05	0.604153	0.48	0.155	0.0807576
Fam177a1	0	0.46127	0.683	0.416	0	Smim3	0	0.886178	0.642	0.26	0	Jun	2.34327e-50	0.497471	0.965	0.939	5.64494e-47							Hist1h1b	3.41246e-19	0.885188	0.42	0.159	8.22061e-16	Mthfd2	1.26259e-14	0.757363	0.517	0.284	3.04157e-11	App	3.85365e-05	0.405968	1	0.764	0.0928345
Sema4a	0	0.572503	0.728	0.341	0	Copz2	0	1.62111	0.891	0.418	0	Kctd14	2.60972e-50	0.582737	0.513	0.352	6.28683e-47							Ube2c	5.82099e-19	0.493177	0.262	0.112	1.40228e-15	Ltbp1	1.29174e-14	0.792181	0.503	0.253	3.11181e-11	Egr1	4.26982e-05	1.54204	0.84	0.706	0.10286
Plcd1	0	0.337113	0.672	0.357	0	Casc4	0	0.967819	0.719	0.155	0	Akap2	4.97733e-50	0.597961	0.426	0.208	1.19904e-46							Smim3	7.43378e-19	0.466371	0.608	0.339	1.7908e-15	Hhex	1.57397e-14	0.356641	0.329	0.097	3.79169e-11	Selenom	4.56391e-05	0.646695	0.84	0.481	0.109945
Trim16	0	0.372131	0.583	0.218	0	Cd48	0	1.14929	0.815	0.369	0	Errfi1	5.64187e-50	0.688191	0.649	0.549	1.35913e-46							Rin2	2.01199e-18	0.64313	0.503	0.254	4.84689e-15	Mafb	1.68082e-14	0.435894	0.477	0.278	4.04909e-11	Cmtm7	5.37779e-05	0.582128	0.64	0.333	0.129551
Pard6b	0	0.53171	0.555	0.173	0	AABR07026112.1	0	0.731333	0.638	0.267	0	Spry1	7.88108e-50	0.8133	0.598	0.465	1.89855e-46							Mt-nd1	3.66349e-18	0.688606	0.986	0.979	8.82535e-15	Igfbp4	5.22468e-14	0.622991	0.611	0.382	1.25863e-10	Fbln5	5.55716e-05	0.447631	0.64	0.336	0.133872
Sys1	0	0.761886	0.917	0.598	0	Olfml1	0	1.13656	0.696	0.125	0	Tmem119	9.28647e-50	0.397645	0.37	0.137	2.23711e-46							Zc3h12a	7.34008e-18	0.644133	0.759	0.61	1.76822e-14	Cnksr3	8.35604e-14	0.594625	0.483	0.276	2.01297e-10	Uaca	5.75868e-05	0.757021	0.56	0.298	0.138727
Pdcd4	0	1.11854	0.973	0.634	0	Ly6e	0	0.924416	0.83	0.538	0	Cald1	9.34323e-50	0.330696	0.569	0.349	2.25079e-46							Gbp7	3.14822e-17	0.330554	0.458	0.213	7.58407e-14	Nrp2	8.41318e-14	0.646175	0.584	0.361	2.02674e-10	RGD1564664	5.86666e-05	0.546387	0.76	0.455	0.141328
Serinc2	0	0.818157	0.75	0.271	0	Tmem100	0	0.373834	0.5	0.061	0	Olfml1	1.13396e-49	0.305305	0.462	0.238	2.73171e-46							Irf8	6.46057e-17	1.19732	0.493	0.276	1.55635e-13	Smap2	8.97593e-14	0.698069	0.638	0.503	2.1623e-10	Slfn2	6.58938e-05	0.717987	0.96	0.745	0.158738
Mgst1	0	1.974	0.995	0.475	0	Clmp	0	0.880963	0.591	0.269	0	Cmtm7	2.42861e-49	0.373265	0.497	0.323	5.85053e-46							Tubb6	6.634e-17	0.463705	0.734	0.475	1.59813e-13	Gja4	1.00155e-13	0.794599	0.282	0.135	2.41273e-10	Smc4	7.40889e-05	0.713803	0.56	0.282	0.17848
Cyb5b	0	0.544905	0.758	0.373	0	Gpx7	0	1.10283	0.726	0.235	0	Rdh10	1.04593e-47	0.479043	0.398	0.237	2.51964e-44							Nucb2	2.66994e-16	0.437542	0.72	0.49	6.43188e-13	Anpep	2.38533e-13	0.316578	0.342	0.13	5.74625e-10	AABR07018078.1	7.59091e-05	0.277191	0.44	0.182	0.182865
Rab11a	0	0.811784	0.956	0.689	0	Fam114a1	0	1.00104	0.724	0.229	0	Gfra2	1.71942e-47	0.604523	0.367	0.143	4.14208e-44							Mki67	3.54977e-16	0.448545	0.392	0.143	8.5514e-13	Trib3	3.24204e-13	0.869381	0.477	0.256	7.81007e-10	Ska2	7.86124e-05	0.372232	0.52	0.271	0.189377
Pls1	0	0.613122	0.679	0.224	0	Lhfpl6	0	0.900824	0.697	0.276	0	Olfml2b	2.49018e-47	0.58552	0.478	0.259	5.99885e-44							Pmp22	5.53868e-16	0.519782	0.759	0.487	1.33427e-12	Il6	3.69234e-13	0.462992	0.396	0.132	8.89485e-10	Spry1	8.31605e-05	0.907241	0.72	0.472	0.200334
Itga6	0	0.873906	0.78	0.319	0	Fmo3	0	0.521307	0.518	0.037	0	Igfbp3	5.09229e-47	1.98292	0.511	0.309	1.22673e-43							Nudt9	4.24999e-15	0.761151	0.731	0.696	1.02382e-11	Mki67	7.41796e-13	0.284507	0.342	0.146	1.78699e-09	Knstrn	8.49633e-05	0.416669	0.4	0.137	0.204677
Akr7a2	0	0.917702	0.95	0.663	0	Slc1a5	0	0.852287	0.615	0.179	0	Cmtm3	1.03915e-46	0.476239	0.47	0.274	2.50331e-43							Mt-atp6	6.57643e-15	0.578093	1	0.995	1.58426e-11	Spsb1	1.42264e-12	0.321327	0.477	0.269	3.42714e-09	Rras	9.68813e-05	0.413116	0.8	0.528	0.233387
Ccng2	0	0.527418	0.698	0.367	0	Siva1	0	0.68435	0.66	0.352	0	Cfh	2.14597e-46	0.345373	0.415	0.249	5.16965e-43							Cd274	6.80003e-15	0.635441	0.455	0.241	1.63813e-11	Rassf9	1.58456e-12	0.687073	0.443	0.267	3.8172e-09	Pdlim3	0.000104249	0.365489	0.44	0.187	0.251135
Phldb2	0	0.525884	0.665	0.275	0	Col4a4	0	0.388122	0.505	0.216	0	Htra3	3.4556e-46	0.51802	0.516	0.324	8.32454e-43							Lmo2	7.08342e-15	0.799936	0.559	0.36	1.7064e-11	Birc5	1.62635e-12	0.30469	0.383	0.205	3.91789e-09	Rtp3	0.000113562	0.34552	0.36	0.06	0.27357
Efna1	0	0.515961	0.681	0.359	0	Calml4	0	0.711244	0.57	0.133	0	F3	2.02154e-45	0.894483	0.452	0.236	4.86988e-42							Nfkbiz	2.10618e-14	0.551472	0.675	0.484	5.0738e-11	LOC100910979.1	3.09978e-12	0.418317	0.289	0.086	7.46738e-09	Spc24	0.000115663	0.730039	0.44	0.192	0.278633
Pex13	0	0.708503	0.859	0.46	0	Wnt2	0	0.282764	0.42	0.073	0	Loxl2	1.57217e-44	0.458975	0.502	0.25	3.78735e-41							Nrp2	2.19626e-14	0.814922	0.573	0.359	5.2908e-11	Ccnd1	3.77419e-12	0.70794	0.718	0.634	9.09202e-09	Pttg1	0.000158769	0.481448	0.4	0.136	0.382475
Rassf3	0	0.369839	0.602	0.312	0	Sspn	0	0.797838	0.658	0.163	0	Nr4a1	3.95619e-43	0.561425	0.532	0.371	9.53046e-40							Icam1	6.33472e-14	0.483777	0.724	0.507	1.52604e-10	Map1b	4.14545e-12	0.502215	0.611	0.395	9.98639e-09	Nfkbiz	0.000201448	0.768231	0.72	0.487	0.485287
Rab27b	0	0.426135	0.594	0.268	0	Tpst1	0	0.930034	0.657	0.115	0	Smad7	9.50684e-42	0.613525	0.493	0.331	2.2902e-38							Tbc1d4	1.12635e-13	0.342012	0.385	0.162	2.71338e-10	Crip2	5.72573e-12	0.734675	0.832	0.736	1.37933e-08	Mapk3	0.000242027	0.614701	0.88	0.669	0.583043
Tmprss13	0	0.615446	0.67	0.214	0	Sod2	0	1.33734	0.985	0.927	0	Btg2	2.91281e-41	0.476014	0.97	0.962	7.01695e-38							Parp14	1.1901e-13	0.452433	0.598	0.406	2.86694e-10	Igfbp3	8.03436e-12	0.320108	0.537	0.319	1.93548e-08	Fjx1	0.000300923	0.35594	0.52	0.257	0.724922
Cyb561	0	0.361254	0.562	0.226	0	Arhgef25	0	0.64157	0.607	0.155	0	LOC108348108	4.14669e-41	0.592295	0.81	0.741	9.98939e-38							Fli1	2.18209e-13	0.319619	0.392	0.111	5.25666e-10	Rnf144b	1.48863e-11	0.345282	0.497	0.286	3.58612e-08	Itgb4	0.000306275	0.552688	0.6	0.368	0.737816
Srd5a1	0	0.897471	0.817	0.299	0	Arl4a	0	1.09873	0.929	0.771	0	Scn1b	4.16862e-40	0.389544	0.402	0.214	1.00422e-36							Zfp36	4.82939e-13	0.612746	0.745	0.709	1.1634e-09	Hmox1	1.99323e-11	1.05151	0.691	0.576	4.8017e-08	Siva1	0.000335843	0.382986	0.72	0.419	0.809046
Tjp2	0	0.647916	0.681	0.25	0	Ctsl	0	0.927878	0.999	0.962	0	Gas7	4.28239e-40	0.26694	0.431	0.284	1.03163e-36							Lsp1	5.04463e-13	0.720565	0.451	0.268	1.21525e-09	Ccl2	2.07526e-11	0.393893	0.732	0.542	4.9993e-08	Cdc20	0.000349211	0.649772	0.4	0.159	0.84125
Sema4b	0	0.654343	0.697	0.206	0	Rnd3	0	1.38446	0.879	0.556	0	Odc1	2.26611e-39	0.647444	0.585	0.478	5.45906e-36							Rgcc	5.69496e-13	0.259047	0.608	0.378	1.37192e-09	Tinagl1	2.87268e-11	0.864057	0.624	0.478	6.92028e-08	Cks2	0.000415168	0.875776	0.6	0.38	1
Capn1	0	0.563592	0.743	0.329	0	Cnn3	0	0.717834	0.7	0.347	0	Pros1	2.68105e-39	0.364386	0.499	0.321	6.45866e-36							Tsc22d3	6.02317e-13	0.398196	0.524	0.308	1.45098e-09	Cadm3	3.65073e-11	0.285665	0.456	0.234	8.7946e-08	Mki67	0.000517611	0.305955	0.4	0.148	1
Abhd2	0	0.372478	0.523	0.233	0	Cd34	0	0.785422	0.532	0.084	0	Cd248	6.58991e-39	0.295328	0.525	0.345	1.58751e-35							RGD1309362	1.21891e-12	0.278768	0.364	0.133	2.93636e-09	Hmgb2l1	4.4287e-11	0.83831	0.651	0.491	1.06687e-07	Igfbp5	0.00051786	1.00187	0.76	0.551	1
Ethe1	0	0.882616	0.895	0.485	0	Nrp1	0	0.613307	0.591	0.225	0	Serping1	8.19686e-39	0.299728	0.591	0.384	1.97462e-35							Herc6	1.71062e-12	0.312725	0.367	0.131	4.12089e-09	Ndufa4l2	4.78341e-11	0.707574	0.268	0.123	1.15232e-07	Tmem140	0.000537694	0.644789	0.84	0.616	1
Homer2	0	0.365326	0.635	0.308	0	Zeb2	0	0.683475	0.6	0.197	0	Gda	9.38709e-39	0.385188	0.582	0.419	2.26135e-35							Cxcl11	7.14173e-12	1.56537	0.378	0.132	1.72044e-08	Dapk2	9.25659e-11	0.31759	0.403	0.24	2.22991e-07	Rassf3	0.000610475	0.461494	0.72	0.497	1
Ddah1	0	0.510808	0.623	0.253	0	Col4a2	0	0.366738	0.511	0.117	0	Adra2a	5.30181e-37	0.303148	0.302	0.175	1.27721e-33							Ripk3	1.07145e-11	0.497146	0.472	0.26	2.58111e-08	Gem	9.41108e-11	0.299389	0.638	0.423	2.26713e-07	Myh10	0.000631133	0.295332	0.6	0.292	1
Vps37b	0	0.634425	0.785	0.408	0	Nkd1	0	0.31986	0.474	0.134	0	Cdc42ep3	1.67639e-36	0.755271	0.642	0.58	4.03843e-33							Mcm6	1.14048e-11	0.256218	0.49	0.313	2.74741e-08	Pxdc1	1.65591e-10	0.313174	0.644	0.424	3.98908e-07	Tifa	0.00069198	0.690595	0.72	0.635	1
Gstp1	0	1.44157	0.999	0.902	0	Pdgfra	0	0.697992	0.576	0.088	0	Nrp1	5.50724e-36	0.315076	0.437	0.298	1.32669e-32							Pdlim4	1.96661e-11	0.501364	0.458	0.328	4.73757e-08	Cited2	3.27575e-10	0.504973	0.698	0.594	7.89127e-07	Cmtm3	0.000733473	0.283164	0.56	0.285	1
Arhgef18	0	0.464352	0.649	0.282	0	Axl	0	0.973705	0.649	0.268	0	Parp14	9.11088e-36	0.478084	0.526	0.402	2.19481e-32							Dapp1	1.09487e-10	0.719763	0.353	0.086	2.63754e-07	Smc4	3.44544e-10	0.465281	0.436	0.281	8.30007e-07	Mcm6	0.000737925	0.28164	0.52	0.316	1
Ckap2l	0	0.390187	0.571	0.187	0	Vegfd	0	0.338436	0.451	0.042	0	Cox6b2	3.75189e-35	0.549701	0.429	0.271	9.03831e-32							Timp2	2.1237e-10	0.269789	0.86	0.885	5.116e-07	Rtp3	6.06489e-10	0.353063	0.295	0.058	1.46103e-06	Klf6	0.000838479	0.901535	0.92	0.795	1
Adi1	0	0.510512	0.76	0.425	0	Prnp	0	0.93074	0.741	0.411	0	Arid5a	1.17875e-34	0.273427	0.419	0.277	2.8396e-31							Ly6e	2.43593e-10	0.437889	0.727	0.6	5.86815e-07	Slc1a5	8.03629e-10	0.439442	0.49	0.274	1.93594e-06	Smad7	0.000879651	0.395105	0.6	0.341	1
Mal2	0	0.522637	0.647	0.213	0	Nfkbia	0	1.30345	0.988	0.903	0	Mfge8	1.55773e-34	0.515772	0.657	0.588	3.75258e-31							Oasl2	3.32339e-10	0.470739	0.696	0.597	8.00605e-07	Tmem140	9.07863e-10	0.585502	0.705	0.615	2.18704e-06	Klf9	0.000928536	0.480028	0.76	0.463	1
Lamtor2	0	0.659343	0.979	0.877	0	Pla1a	0	0.699137	0.605	0.086	0	Tgfb1	6.47241e-34	0.53388	0.464	0.317	1.5592e-30							Rhoc	5.38295e-10	0.526866	0.657	0.506	1.29675e-06	Gadd45b	9.85813e-10	0.816729	0.765	0.685	2.37482e-06	Pdcd4	0.000936633	0.508635	1	0.85	1
Slc22a23	0	0.583663	0.628	0.261	0	Map1a	0	0.606663	0.554	0.122	0	LOC108348172.1	1.64432e-33	0.434318	0.268	0.137	3.96116e-30							Fxyd5	6.16958e-10	0.840212	0.64	0.549	1.48625e-06	Cx3cl1	1.19916e-09	0.545077	0.436	0.273	2.88878e-06	Dlgap5	0.000974373	0.358706	0.44	0.197	1
Eps8l2	0	0.892886	0.809	0.279	0	Lamb1	0	1.09526	0.711	0.351	0	Gngt2	5.01548e-33	0.263731	0.327	0.162	1.20823e-29							Tent5c	9.08338e-10	0.350618	0.395	0.224	2.18819e-06	Lrrfip1	2.97219e-09	0.645896	0.812	0.795	7.16e-06	Rgs2	0.00103121	0.322206	0.52	0.311	1
Hint2	0	1.07685	0.919	0.457	0	App	0	1.83326	0.989	0.7	0	Ereg	1.1035e-32	0.390138	0.28	0.143	2.65833e-29							Lgals3bp	1.18209e-09	0.576762	0.605	0.453	2.84767e-06	Filip1l	3.75155e-09	0.438241	0.49	0.363	9.03749e-06	Cenpe	0.0011571	0.413225	0.4	0.159	1
Prdx3	0	0.314092	0.668	0.42	0	Matn2	0	0.789911	0.575	0.172	0	Hsd11b1	3.37518e-32	0.323199	0.459	0.291	8.13081e-29							Hmgn2	1.43387e-09	0.565899	0.759	0.724	3.45418e-06	Cyp1a1	4.76941e-09	1.49832	0.483	0.352	1.14895e-05	Tuba1b	0.0011685	0.756842	0.84	0.852	1
Wnt4	0	0.765096	0.753	0.367	0	Lix1l	0	0.55394	0.61	0.194	0	Tgfb2	6.75663e-32	0.391162	0.396	0.234	1.62767e-28							Tuba1b	1.622e-09	0.667863	0.801	0.853	3.9074e-06	Lix1l	6.20914e-09	0.389562	0.49	0.284	1.49578e-05	Smc2	0.00120633	0.666258	0.6	0.339	1
Hadh	0	1.07591	0.921	0.389	0	Errfi1	0	1.00949	0.735	0.504	0	Cyr61	1.22736e-31	0.588678	0.419	0.256	2.95671e-28							Lrrc8c	1.84112e-09	0.499251	0.385	0.126	4.43525e-06	AABR07026112.1	7.50782e-09	0.345369	0.51	0.348	1.80863e-05	Ezh2	0.001317	0.445795	0.6	0.383	1
Ndrg1	0	1.1986	0.967	0.532	0	Emp1	0	0.99327	0.941	0.765	0	Cd302	2.09615e-31	0.395809	0.562	0.378	5.04962e-28							Spc24	2.57984e-09	0.421245	0.399	0.188	6.21484e-06	Lmo1	9.68888e-09	0.608134	0.671	0.541	2.33405e-05	Mtus1	0.0013818	0.630815	0.8	0.63	1
Grb7	0	0.387565	0.535	0.176	0	Ddr2	0	0.536901	0.505	0.052	0	Hspa2	2.6266e-31	0.363597	0.399	0.26	6.32749e-28							Ucp2	3.28947e-09	0.403443	0.801	0.738	7.92433e-06	Samd9	1.04063e-08	0.353881	0.336	0.17	2.50688e-05	Ypel3	0.00143368	0.553987	0.84	0.642	1
LOC103693210	0	0.472493	0.759	0.427	0	Ebf1	0	0.529692	0.504	0.044	0	Lrp1	6.45809e-31	0.265492	0.635	0.484	1.55575e-27							Ch25h	6.5359e-09	0.290278	0.374	0.177	1.5745e-05	Arhgap18	1.13685e-08	0.254322	0.443	0.297	2.73866e-05	Rcsd1	0.00154235	0.719285	0.4	0.068	1
Glrx2	0	0.579451	0.843	0.526	0	Maob	0	0.315243	0.397	0.045	0	Pdlim4	7.96799e-31	0.301429	0.45	0.323	1.91949e-27							Nr4a3	3.23807e-08	0.404437	0.451	0.293	7.80052e-05	Klf9	1.78826e-08	0.265915	0.631	0.462	4.30793e-05	Dll4	0.00177795	0.463761	0.28	0.006	1
Crybg2	0	0.466851	0.56	0.199	0	Col4a5	0	0.608232	0.628	0.331	0	Abcc9	1.32447e-30	0.331943	0.287	0.099	3.19064e-27							Pdpn	3.36756e-08	0.681656	0.696	0.654	8.11245e-05	Col15a1	2.05238e-08	0.569414	0.57	0.349	4.94417e-05	Cdkn3	0.0017797	0.529992	0.4	0.176	1
Alpl	0	0.591174	0.623	0.239	0	Tgfb2	0	0.449125	0.506	0.169	0	Zc3h12a	1.59724e-30	0.380797	0.702	0.607	3.84776e-27							Adam15	6.30887e-08	0.363363	0.437	0.259	0.000151981	Cxcl1	2.4634e-08	0.64542	0.785	0.678	5.93433e-05	Birc5	0.00185803	0.674822	0.44	0.207	1
Ech1	0	0.992269	0.971	0.694	0	Lama4	0	0.845083	0.632	0.248	0	Ifi47	2.14048e-30	0.401205	0.378	0.245	5.15642e-27							Lmnb1	7.42468e-08	0.355253	0.329	0.23	0.000178861	Ackr3	2.84661e-08	0.45403	0.584	0.406	6.8575e-05	Gpr4	0.00234794	0.509867	0.36	0.064	1
Lrrfip1	0	0.986622	0.941	0.539	0	Pros1	0	1.10275	0.738	0.217	0	Rasl11a	3.13087e-30	0.36863	0.357	0.206	7.54227e-27							Pttg1	1.14451e-07	0.323513	0.294	0.134	0.000275712	Ppp1r12c	4.1443e-08	0.317684	0.47	0.347	9.98362e-05	Hmgb2l1	0.0026402	1.48949	0.72	0.492	1
Acox1	0	0.76083	0.827	0.384	0	Ugdh	0	1.48317	0.892	0.83	0	Col4a2	4.98303e-30	0.271576	0.37	0.194	1.20041e-26							Birc5	1.21577e-07	0.338416	0.378	0.204	0.000292879	Hbegf	1.23631e-07	0.536634	0.805	0.663	0.000297828	Bcr	0.00319398	0.828807	0.56	0.291	1
Sdc4	0	1.11342	0.989	0.591	0	Dbn1	0	0.494467	0.55	0.215	0	Arg1	1.02783e-29	0.838761	0.315	0.151	2.47604e-26							Il2rg	1.38647e-07	0.317987	0.252	0.012	0.000334	Kctd14	1.30478e-07	0.538088	0.483	0.361	0.000314321	Adamts4	0.00355041	0.561569	0.52	0.27	1
Mien1	0	0.484343	0.83	0.53	0	Cmtm3	0	0.879471	0.598	0.197	0	Csrnp3	3.2588e-29	0.319855	0.303	0.156	7.85045e-26							Jpt1	1.60719e-07	0.343247	0.93	0.898	0.000387172	Crim1	1.9614e-07	0.275382	0.45	0.327	0.0004725	Prkcz	0.00378981	0.587088	0.64	0.419	1
LOC102549542	0	0.452571	0.59	0.308	0	Dlc1	0	0.738722	0.596	0.205	0	Taf4b	6.28164e-29	0.586844	0.458	0.351	1.51325e-25							Il1rn	5.33959e-07	0.785951	0.329	0.441	0.00128631	Rab11a	3.86058e-07	0.397374	0.919	0.858	0.000930013	Cyb5a	0.00392199	0.340828	1	0.894	1
Ica1	0	0.705729	0.726	0.324	0	Svep1	0	0.46612	0.47	0.112	0	Klf9	7.19871e-29	0.419593	0.583	0.456	1.73417e-25							Tubb2a	5.43173e-07	0.261919	0.748	0.615	0.0013085	Cxcl10	4.01761e-07	0.755674	0.544	0.367	0.000967843	Colec12	0.00468037	0.256892	0.64	0.371	1
Fam241a	0	0.501456	0.613	0.251	0	P4ha1	0	1.31283	0.847	0.375	0	Cxcl3	9.95841e-29	0.801035	0.567	0.407	2.39898e-25							Nabp1	6.24894e-07	0.504368	0.517	0.41	0.00150537	Lamb2	7.89326e-07	0.504852	0.55	0.403	0.00190149	Tinagl1	0.00488121	0.356207	0.68	0.479	1
Ipmk	0	0.430642	0.689	0.336	0	Slfn2	0	1.57477	0.923	0.695	0	C1qtnf1	1.41347e-28	0.275345	0.443	0.259	3.40505e-25							Cnksr3	1.07042e-06	0.363627	0.423	0.276	0.00257865	Calml4	7.98253e-07	0.310612	0.389	0.228	0.00192299	Id1	0.00489463	1.24942	0.76	0.643	1
Tmbim1	0	0.602461	0.77	0.342	0	Ptms	0	1.05679	0.988	0.92	0	Gch1	1.61425e-28	0.480276	0.469	0.343	3.88873e-25							Nusap1	2.79553e-06	0.284576	0.395	0.255	0.00673444	Sorbs2	9.38254e-07	0.313846	0.43	0.292	0.00226025	Prc1	0.00524557	0.680328	0.08	0.261	1
Vav3	0	0.564768	0.673	0.284	0	Ehd2	0	0.677825	0.695	0.386	0	Fosb	2.49347e-28	0.479115	0.886	0.917	6.00676e-25							Ckb	2.89928e-06	0.371893	0.927	0.939	0.00698438	Rps4y2	9.80874e-07	0.521532	0.658	0.564	0.00236293	Ptprb	0.00592218	0.808259	0.44	0.199	1
Clpx	0	0.696088	0.816	0.402	0	Ikbip	0	1.20138	0.793	0.321	0	Pawr	3.43956e-28	0.514531	0.643	0.569	8.2859e-25							AABR07027306.1	6.00868e-06	0.25631	0.273	0.022	0.0144749	Ptpre	1.24905e-06	0.652968	0.376	0.189	0.00300896	Nrarp	0.0060224	0.356023	0.8	0.61	1
Cisd1	0	1.0896	0.982	0.709	0	G0s2	2.11686e-307	0.73365	0.544	0.243	5.09952e-304	Gprc5a	4.84257e-28	0.681543	0.514	0.431	1.16657e-24							Tacc3	7.01026e-06	0.349677	0.364	0.118	0.0168877	Gmfg	1.32264e-06	0.603562	0.53	0.439	0.00318624	Esam	0.00607471	0.576558	0.4	0.186	1
Glod4	0	0.828661	0.946	0.622	0	LOC691995	1.24619e-305	0.629741	0.487	0.138	3.00207e-302	Pid1	1.54072e-27	0.293118	0.465	0.28	3.71159e-24							Mt-cyb	7.30541e-06	0.259484	1	0.999	0.0175987	Cdc42ep2	1.75526e-06	0.372358	0.611	0.505	0.00422842	Rapgef5	0.00622316	0.561783	0.4	0.117	1
Cd2ap	0	0.859534	0.901	0.481	0	Gch1	2.90985e-296	0.502779	0.569	0.289	7.00982e-293	Enpp3	3.50935e-27	0.539697	0.438	0.301	8.45403e-24							Acp5	1.08176e-05	1.29169	0.556	0.505	0.0260595	Ndufa8	1.88566e-06	0.486408	0.792	0.816	0.00454254	Lama4	0.00634435	0.363725	0.56	0.333	1
Uqcr10	0	0.863064	0.996	0.922	0	PCOLCE2	1.09479e-295	1.03703	0.469	0.079	2.63735e-292	Il6	1.01471e-26	0.822338	0.313	0.123	2.44444e-23							Esam	1.14156e-05	0.390987	0.385	0.182	0.0275002	Cald1	3.06074e-06	0.534846	0.503	0.361	0.00737332	Fli1	0.00794675	0.644	0.4	0.115	1
Fam213a	0	0.950194	0.863	0.343	0	Enc1	2.08842e-294	0.940521	0.72	0.465	5.031e-291	Dlc1	1.4128e-26	0.329807	0.428	0.282	3.40345e-23							Cyb561a3	1.65797e-05	0.532313	0.318	0.198	0.0399405	Itga5	5.06886e-06	0.552471	0.423	0.257	0.0122109	Kifc1	0.00860385	0.285792	0.4	0.183	1
Lad1	0	1.25044	0.917	0.375	0	Cyr61	1.82478e-291	1.05491	0.538	0.188	4.39588e-288	Ch25h	1.64597e-26	0.359633	0.289	0.174	3.96515e-23							Arl6ip1	1.98838e-05	0.382546	0.741	0.733	0.0479	Rsad2	5.30679e-06	0.50288	0.383	0.246	0.0127841	Plpp1	0.00971088	0.289943	0.68	0.454	1
Pdlim1	0	1.57846	0.994	0.56	0	LOC100909595	2.99643e-291	0.492424	0.44	0.107	7.21839e-288	Arl5c	2.06125e-26	0.331096	0.281	0.103	4.96555e-23							Dusp2	2.59073e-05	0.565459	0.374	0.209	0.0624108	Dctpp1	5.45859e-06	0.385253	0.463	0.35	0.0131497	Plat	0.0124262	0.870758	0.84	0.828	1
Acy1	0	0.374752	0.713	0.432	0	Timp3	1.19515e-284	0.726887	0.539	0.218	2.87912e-281	Igsf10	2.11796e-26	0.440689	0.467	0.287	5.10217e-23							Batf	3.23086e-05	0.374216	0.255	0.224	0.0778314	Abhd17b	8.18274e-06	0.39898	0.631	0.577	0.0197122	Arid5a	0.0144782	0.3802	0.48	0.285	1
Sh3glb2	0	0.515984	0.724	0.405	0	Gchfr	2.23433e-284	0.320474	0.388	0.091	5.38251e-281	LOC691995	2.12295e-26	0.54098	0.397	0.204	5.1142e-23							2022-09-06	3.34275e-05	0.519197	0.353	0.198	0.0805268	H2afx	8.90685e-06	0.535206	0.523	0.432	0.0214566	Plvap	0.0192061	0.613525	0.44	0.194	1
Tmem30b	0	0.730546	0.751	0.186	0	Ifrd1	2.66522e-279	0.937136	0.906	0.835	6.4205e-276	Vegfa	2.69288e-26	0.665116	0.674	0.668	6.48715e-23							Pstpip1	3.72392e-05	0.61521	0.371	0.118	0.0897091	Tmpo	1.19462e-05	0.293692	0.477	0.385	0.0287783	Cnksr3	0.0202329	0.766528	0.44	0.278	1
Nrip1	0	0.759444	0.857	0.41	0	Nt5e	1.28064e-278	0.315204	0.41	0.09	3.08506e-275	Cxcl2	2.87619e-26	0.490776	0.437	0.285	6.92875e-23							Plscr1	5.05933e-05	0.690712	0.43	0.287	0.121879	Mcm3	1.19875e-05	0.280607	0.389	0.312	0.0288778	Thbs1	0.0213752	0.563402	0.48	0.329	1
Net1	0	0.990758	0.86	0.411	0	Tubb3	6.68115e-278	0.355399	0.431	0.133	1.60949e-274	Gfpt2	3.75075e-26	0.614264	0.474	0.36	9.03555e-23							Ctsd	6.12496e-05	0.701247	0.766	0.884	0.14755	Klf6	1.20772e-05	0.383541	0.826	0.795	0.029094	Mafb	0.0282058	0.920201	0.48	0.279	1
Got1	0	0.484365	0.76	0.445	0	Crispld2	3.36339e-275	0.806107	0.559	0.208	8.1024e-272	Enpp2	1.93458e-25	0.342256	0.297	0.126	4.66041e-22							Ezh2	8.19182e-05	0.329474	0.332	0.385	0.197341	Siva1	1.30779e-05	0.289302	0.53	0.419	0.0315048	AABR07021544.1	0.0298157	0.353955	0.52	0.367	1
Lamtor1	0	0.539849	0.91	0.661	0	Mt1	2.34375e-270	1.97378	0.812	0.715	5.6461e-267	Isg15	3.00987e-25	0.643168	0.408	0.259	7.25077e-22							Cd300le	0.000129736	0.405812	0.259	0.013	0.312534	Smc2	1.35826e-05	0.265874	0.43	0.339	0.0327204	Dab2	0.0327467	0.450056	0.56	0.41	1
Map7	0	0.499734	0.645	0.258	0	Pde4b	3.91689e-268	0.527696	0.532	0.228	9.43579e-265	Nol3	3.87429e-25	0.287611	0.415	0.225	9.33317e-22							Traf1	0.00027062	0.483217	0.318	0.089	0.651924	Prc1	1.49909e-05	0.324712	0.383	0.259	0.036113	Csrp2	0.0336933	0.367783	0.76	0.665	1
Stxbp2	0	0.287651	0.495	0.158	0	Il17d	3.30353e-267	0.740645	0.503	0.183	7.9582e-264	Lhfpl2	6.0562e-25	0.380139	0.391	0.252	1.45894e-21							Slc31a2	0.000314258	0.327393	0.451	0.342	0.757047	Crem	1.62987e-05	0.559888	0.604	0.54	0.0392635	Agt	0.0357705	0.513813	0.28	0.023	1
F11r	0	1.10403	0.905	0.314	0	Ces1f	2.93381e-261	1.0484	0.483	0.107	7.06754e-258	Gpx7	1.87137e-24	0.265111	0.469	0.336	4.50814e-21							Hebp1	0.000327979	0.251791	0.654	0.545	0.790101	Msx1	1.9371e-05	0.388764	0.282	0.117	0.0466646	Naaa	0.0358255	0.661915	0.44	0.232	1
Fnbp1l	0	0.496377	0.664	0.327	0	Smad7	5.223e-260	0.713157	0.571	0.276	1.25822e-256	Pi16	4.00988e-24	0.624906	0.523	0.433	9.65979e-21							Gramd2b	0.000662592	0.410636	0.29	0.361	1	Jun	1.98521e-05	0.460115	0.899	0.941	0.0478237	Txnip	0.0412361	1.00337	0.6	0.55	1
Coa5	0	0.452574	0.672	0.369	0	Prrx1	1.50048e-251	0.384639	0.393	0.041	3.61465e-248	Plk2	1.03867e-23	0.764569	0.72	0.729	2.50215e-20							Kcnn4	0.00070735	0.344588	0.367	0.196	1	Mlf1	2.23515e-05	0.402003	0.262	0.148	0.0538449	Odc1	0.0461822	0.426357	0.64	0.484	1
Anxa4	0	0.790939	0.951	0.627	0	Myoz1	3.2406e-247	0.594097	0.445	0.098	7.80661e-244	Pde4b	1.28872e-22	0.422838	0.416	0.288	3.10453e-19							AC141102.1	0.00213434	0.358104	0.283	0.085	1	Pawr	2.31021e-05	0.451099	0.631	0.573	0.0556529	Mrpl34	0.0667546	0.30271	0.8	0.658	1
Scnn1b	0	0.514296	0.584	0.212	0	Hmox1	2.15821e-243	1.19134	0.721	0.537	5.19912e-240	Fst	1.37227e-21	0.395821	0.361	0.25	3.3058e-18							Atf3	0.00235029	0.509201	0.853	0.904	1	Mapk3	2.84151e-05	0.43221	0.691	0.669	0.0684521	Sod2	0.0713857	0.468476	0.92	0.94	1
Ramp1	0	0.78476	0.942	0.605	0	Nr4a3	1.00795e-241	0.252524	0.484	0.242	2.42816e-238	Cfl2	3.96777e-21	0.254958	0.456	0.358	9.55835e-18							Socs1	0.00237381	0.276755	0.444	0.318	1	Enc1	3.58969e-05	0.378837	0.624	0.52	0.0864756	Lmo1	0.081032	0.390646	0.64	0.542	1
Mxd1	2.77394e-303	0.502271	0.629	0.348	6.68242e-300	Nov	3.7715e-239	0.864018	0.507	0.216	9.08554e-236	Abi3bp	6.14367e-21	0.401213	0.523	0.384	1.48001e-17							AABR07045485.1	0.0037194	0.410724	0.266	0.196	1	Sgk1	3.84445e-05	0.454477	0.624	0.546	0.0926129	Ifrd1	0.0827655	0.36991	0.8	0.851	1
Krt17	1.76766e-302	1.96622	0.594	0.409	4.25829e-299	Dhrs9	4.06506e-236	0.411405	0.361	0.078	9.79272e-233	Hmgn2	2.31908e-20	0.401874	0.721	0.725	5.58665e-17							Tifa	0.0055337	0.302955	0.664	0.635	1	Csnk2b	3.86202e-05	0.274666	0.866	0.882	0.0930361	Hes1	0.0838394	1.34758	0.68	0.736	1
Ctsd	1.94747e-301	0.570705	0.946	0.77	4.69145e-298	Il33	8.43622e-235	0.78162	0.477	0.147	2.03228e-231	Socs1	2.33451e-20	0.466646	0.412	0.314	5.62382e-17							Ifi47	0.00718867	0.352447	0.374	0.251	1	Mustn1	4.11964e-05	0.620485	0.416	0.292	0.0992421	Akap2	0.0852077	0.467371	0.44	0.221	1
Sort1	1.13914e-299	0.414068	0.552	0.247	2.74419e-296	Dab2	4.39884e-229	0.614914	0.597	0.357	1.05968e-225	Pim3	9.1451e-20	0.597854	0.557	0.533	2.20305e-16							Id2	0.0100052	0.436997	0.531	0.496	1	Gjc1	4.74406e-05	0.418072	0.369	0.22	0.114284	Rilpl2	0.0902908	0.480124	0.48	0.36	1
Nrg1	1.55824e-296	0.690585	0.517	0.257	3.75379e-293	Rhob	8.72518e-225	0.843201	0.781	0.582	2.1019e-221	Adh6	1.06226e-19	0.307149	0.462	0.307	2.55898e-16							Hist1h1c	0.0136154	0.612723	0.528	0.425	1	Tubb2a	5.04427e-05	0.299286	0.718	0.617	0.121517	Rbm38	0.115389	0.497342	0.36	0.186	1
Ccnd1	8.0663e-294	0.419844	0.721	0.483	1.94317e-290	Chpf	1.43588e-223	0.730398	0.573	0.314	3.45904e-220	G0s2	1.80005e-19	0.404393	0.396	0.304	4.33632e-16							Ada	0.0171532	0.483139	0.343	0.152	1	Pdlim7	0.000145505	0.344408	0.436	0.345	0.35052	Dut	0.140387	0.418097	0.64	0.586	1
Sesn1	4.70338e-293	0.342907	0.639	0.382	1.13305e-289	Nrp2	3.60949e-218	0.423228	0.561	0.306	8.69527e-215	Siva1	2.85711e-19	0.307893	0.502	0.415	6.88278e-16							Egfl7	0.0172502	0.27559	0.339	0.269	1	Junb	0.000220965	0.282008	0.893	0.944	0.532304	Plk2	0.145227	0.272741	0.84	0.728	1
Tmem64	7.47821e-293	0.265294	0.484	0.238	1.8015e-289	Epas1	4.82081e-218	0.34402	0.421	0.126	1.16133e-214	Ddit4	2.92222e-19	0.424254	0.46	0.389	7.03963e-16							Dlgap5	0.0204444	0.413116	0.343	0.195	1	Il4r	0.000225575	0.407007	0.564	0.526	0.543411	Adm	0.182317	0.58554	0.56	0.482	1
Trappc1	8.10022e-293	0.405848	0.766	0.496	1.95134e-289	Arid5a	1.21382e-207	0.510895	0.505	0.223	2.92409e-204	Lgmn	4.14351e-19	0.4213	0.485	0.418	9.98171e-16							Rsad2	0.0525866	1.11	0.311	0.246	1	Dusp2	0.000595419	0.378836	0.295	0.211	1	Ier5l	0.18351	0.889635	0.4	0.247	1
Stat4	3.51859e-292	0.287356	0.643	0.389	8.47629e-289	Bmp4	1.80321e-206	0.365804	0.485	0.206	4.34394e-203	Timp3	6.20316e-19	0.68699	0.386	0.283	1.49434e-15							Tubb5	0.0805498	0.398738	0.839	0.884	1	Chac1	0.000625309	0.451756	0.342	0.24	1	Crem	0.216786	0.303731	0.56	0.541	1
Prkcz	3.21428e-291	0.267061	0.513	0.255	7.74321e-288	Jdp2	2.22611e-200	0.380694	0.448	0.166	5.36269e-197	Cgref1	1.03102e-18	0.336528	0.612	0.55	2.48373e-15							Sema4a	0.0919253	0.372927	0.587	0.588	1	Mcm6	0.000948583	0.344165	0.389	0.316	1	Map1b	0.220206	0.693785	0.48	0.397	1
Rnf181	7.31844e-291	0.340651	0.638	0.371	1.76301e-287	Col1a2	3.37871e-198	0.605678	0.431	0.107	8.13931e-195	Gbp5	2.13094e-18	0.297264	0.283	0.157	5.13344e-15							Rasa4	0.118547	0.33519	0.269	0.146	1	Cox4i2	0.00106377	0.83938	0.275	0.224	1	Cd274	0.22982	0.500794	0.36	0.245	1
Prss27	1.74506e-289	0.540888	0.491	0.232	4.20384e-286	Olfml2b	3.41773e-198	0.589416	0.497	0.209	8.23331e-195	Atp1b1	4.11468e-18	0.435393	0.392	0.323	9.91228e-15							Emd	0.143466	0.409777	0.563	0.635	1	Rcan1	0.00175967	0.360847	0.396	0.299	1	Fyn	0.316642	0.376837	0.44	0.261	1
Rhod	7.26536e-289	0.41036	0.533	0.279	1.75022e-285	Irf1	1.6728e-196	0.819582	0.694	0.476	4.02978e-193	Bambi	1.01348e-17	0.383673	0.473	0.415	2.44147e-14							Rhob	0.151025	0.319071	0.636	0.625	1	Isca1	0.00207691	0.363472	0.611	0.626	1	Ppp1r12c	0.388065	0.340294	0.44	0.348	1
Fam84a	2.32117e-285	0.401211	0.472	0.12	5.5917e-282	Akap12	6.63114e-195	0.730445	0.959	0.933	1.59744e-191	Neurl3	2.62264e-16	0.412817	0.41	0.318	6.31793e-13							Fos	0.15453	0.291515	0.864	0.879	1	Dut	0.00232484	0.527169	0.617	0.586	1	Serpine1	0.401165	0.491505	0.48	0.467	1
Nudt4	3.0526e-285	0.455089	0.919	0.725	7.35372e-282	Morc4	4.55049e-194	0.384748	0.437	0.182	1.09621e-190	Mdk	3.26068e-16	0.302889	0.308	0.163	7.85498e-13							Hist1h1e	0.173402	1.09305	0.5	0.453	1	Hist2h3c2.4	0.0085218	0.304842	0.302	0.251	1	Angptl4	0.44128	0.412058	0.28	0.363	1
Tinagl1	6.23003e-282	0.312965	0.582	0.298	1.50081e-278	Nr4a2	4.63209e-193	0.297194	0.488	0.261	1.11587e-189	Lbp	1.60596e-15	0.914565	0.326	0.253	3.86877e-12							Pkib	0.244544	0.348511	0.591	0.65	1	AABR07021544.1	0.00874503	0.459609	0.423	0.367	1	Slc1a5	0.587104	0.373487	0.36	0.276	1
Tmem98	3.45133e-274	0.478573	0.805	0.586	8.31425e-271	Odc1	1.94906e-191	0.885987	0.63	0.443	4.69528e-188	Clic2	2.02461e-15	0.38488	0.328	0.198	4.87728e-12							Cdc14a	0.297492	0.464841	0.36	0.379	1	Rhob	0.0112558	0.498036	0.591	0.626	1	Pdlim7	0.624799	0.290579	0.4	0.345	1
Gpr87	5.60468e-274	0.291686	0.425	0.085	1.35017e-270	Kctd14	3.71285e-185	0.756304	0.533	0.313	8.94426e-182	Col18a1	3.10523e-15	0.546669	0.39	0.277	7.48051e-12							Ednrb	0.324733	0.325753	0.283	0.128	1	Prnp	0.0113584	0.331178	0.523	0.484	1	Bcl2l1	0.687567	0.322608	0.4	0.434	1
Akr1b1	4.2926e-273	0.544018	0.874	0.679	1.03409e-269	Clic2	5.2168e-179	0.681042	0.465	0.132	1.25673e-175	Grem2	3.46567e-15	0.394663	0.284	0.116	8.34879e-12							Ifih1	0.326563	0.549062	0.304	0.238	1	Mtus1	0.0169606	0.279447	0.624	0.63	1	Hmgn2	0.691712	0.305255	0.64	0.725	1
Plin2	7.31256e-271	0.494057	0.833	0.521	1.7616e-267	Peg3	1.78406e-177	0.496836	0.437	0.191	4.2978e-174	Il4r	5.35678e-15	0.430551	0.545	0.525	1.29045e-11							Dctpp1	0.349081	0.432274	0.36	0.351	1	Hist1h1c	0.019875	0.362566	0.456	0.427	1	2022-09-06	0.828902	0.271741	0.28	0.201	1
Sytl2	2.08929e-267	0.439717	0.537	0.259	5.03311e-264	Cmtm7	2.91577e-177	0.30021	0.517	0.281	7.02409e-174	Pdgfra	1.34262e-14	0.305893	0.361	0.185	3.23438e-11							Ncoa4	0.41247	0.467555	0.493	0.486	1	Cpe	0.0906407	0.644524	0.315	0.22	1	Hid1	0.902189	0.287392	0.4	0.378	1
Mdm2	1.11665e-266	0.560959	0.853	0.619	2.69e-263	S100vp	8.73203e-176	0.353273	0.274	0.071	2.10355e-172	Mt1	2.64822e-14	0.33451	0.725	0.738	6.37957e-11							Oas1k	0.440376	0.490136	0.294	0.175	1	Ttc9	0.121184	0.341836	0.416	0.406	1	Ppp1r11	0.943102	0.282993	0.52	0.599	1
Msx2	6.1599e-265	0.474926	0.521	0.242	1.48392e-261	Btg2	4.13117e-173	0.904064	0.968	0.961	9.95199e-170	Gpnmb	3.00775e-14	0.333053	0.509	0.464	7.24568e-11							Ptpro	0.714066	0.397912	0.283	0.035	1	C1qtnf1	0.152913	0.422961	0.195	0.271	1	Rcan2	0.958906	0.584409	0.28	0.211	1
Gclc	6.27991e-265	0.396503	0.655	0.375	1.51283e-261	Mthfd2	5.21701e-171	0.517254	0.469	0.234	1.25678e-167	Hebp1	1.77189e-13	0.262696	0.334	0.561	4.26848e-10							MGC105649	0.751296	0.410211	0.311	0.274	1	Tifa	0.253644	0.375023	0.564	0.636	1
Hist2h4a.2	1.60171e-263	0.449003	0.634	0.381	3.85853e-260	Tnfaip3	1.89111e-169	0.593497	0.482	0.234	4.55568e-166	Twist1	7.32246e-13	0.305776	0.344	0.229	1.76398e-09							Myo1g	0.782527	0.424588	0.29	0.052	1	Hmgn2	0.3926	0.304605	0.537	0.727	1
Ppp1r11	2.18552e-262	0.271014	0.701	0.419	5.26492e-259	Igfbp4	2.90404e-169	0.367601	0.565	0.333	6.99584e-166	Tubb5	4.66977e-12	0.260911	0.809	0.887	1.12495e-08							Cd40	0.820686	0.48817	0.273	0.09	1	Id3	0.506915	0.28406	0.53	0.579	1
Cyb5a	6.80775e-262	0.452493	0.953	0.792	1.63999e-258	Apol9a	1.11541e-167	0.564375	0.457	0.194	2.68703e-164	Bcat1	2.36454e-11	0.279217	0.344	0.229	5.69619e-08							Odc1	0.896409	0.768817	0.49	0.484	1	Cks2	0.637963	0.310243	0.362	0.38	1
Bspry	6.88703e-262	0.420432	0.492	0.147	1.65909e-258	Phgdh	2.67597e-164	0.35227	0.434	0.211	6.44642e-161	Rcan1	3.21598e-11	0.468469	0.377	0.295	7.7473e-08							Angptl4	0.934199	0.411237	0.332	0.364	1	Irf1	0.683313	0.339982	0.49	0.525	1
Polr3k	3.23142e-259	0.308169	0.687	0.455	7.7845e-256	RGD1309362	1.20668e-157	0.297491	0.34	0.08	2.90689e-154	Ces1f	3.27378e-11	0.358032	0.273	0.185	7.88655e-08													Hist1h1e	0.745544	0.295739	0.43	0.454	1
Exosc4	1.31329e-256	0.268439	0.651	0.435	3.16371e-253	Atp2b4	1.16187e-152	0.541267	0.519	0.3	2.79894e-149	Pkdcc	4.61174e-11	0.317741	0.357	0.254	1.11097e-07													Arl6ip1	0.851728	0.34348	0.644	0.734	1
Krt4	1.57485e-255	0.349644	0.422	0.136	3.79382e-252	Mfge8	2.63789e-152	0.592588	0.69	0.564	6.35467e-149	Id4	5.94255e-11	0.522368	0.637	0.713	1.43156e-07													Rbp7	0.913253	0.41676	0.544	0.593	1
Slc12a7	1.57541e-250	0.338034	0.49	0.227	3.79515e-247	Cdh13	3.52516e-150	0.620955	0.451	0.205	8.49212e-147	Oasl2	7.39025e-11	0.355859	0.6	0.599	1.78031e-07													Plscr1	0.938116	0.370124	0.289	0.29	1
Rnf39	1.18506e-245	0.263655	0.419	0.124	2.85482e-242	F3	7.02146e-149	0.676969	0.459	0.189	1.69147e-145	Adh7	9.93176e-11	0.276139	0.416	0.388	2.39256e-07
Ncoa7	1.21971e-244	0.447672	0.613	0.4	2.93827e-241	Sphk1	2.127e-142	0.734934	0.511	0.294	5.12394e-139	Hmox1	1.09697e-10	0.403588	0.577	0.577	2.6426e-07
Ndufa8	6.79093e-240	0.375612	0.889	0.688	1.63594e-236	Apod	2.31544e-142	1.09586	0.266	0.054	5.57788e-139	Ccdc107	1.61456e-10	0.25724	0.521	0.496	3.88948e-07
Dusp14	3.64038e-239	0.369258	0.642	0.368	8.76968e-236	Pdlim7	6.53465e-142	0.264378	0.5	0.302	1.5742e-138	Igfbp5	1.73377e-10	1.61106	0.492	0.555	4.17665e-07
Pawr	1.03892e-238	0.372495	0.659	0.423	2.50276e-235	Cfl2	2.90696e-139	0.339614	0.523	0.319	7.00286e-136	Has1	3.30885e-10	0.261449	0.503	0.427	7.97103e-07
Eif4ebp2	8.27784e-237	0.282872	0.574	0.348	1.99413e-233	Dpp4	3.00873e-137	0.679913	0.386	0.132	7.24804e-134	Csf1	1.73562e-09	0.35762	0.352	0.291	4.18111e-06
Porcn	2.8698e-236	0.258212	0.508	0.303	6.91335e-233	Lrrn4cl	1.77872e-136	0.619953	0.417	0.194	4.28493e-133	Tuba1b	1.97564e-09	0.251674	0.76	0.858	4.75931e-06
Cmas	1.50896e-228	0.314557	0.669	0.465	3.63508e-225	Ngf	1.24715e-135	0.40551	0.384	0.13	3.00439e-132	Clmp	4.60879e-09	0.2693	0.406	0.336	1.11026e-05
Acly	3.61161e-228	0.288205	0.732	0.504	8.70037e-225	Lgals3bp	2.58091e-131	0.400293	0.604	0.413	6.21742e-128	Cks2	1.29199e-08	0.459808	0.417	0.378	3.1124e-05
Npw	3.04822e-225	0.418721	0.462	0.205	7.34316e-222	Tnfsf13b	2.65686e-130	0.617573	0.403	0.113	6.40037e-127	Pdlim7	3.08246e-07	0.2948	0.379	0.343	0.000742565
Arl6ip1	6.60288e-224	0.250598	0.833	0.558	1.59063e-220	Scn1b	6.62243e-130	0.454257	0.434	0.166	1.59534e-126	Snai1	6.66192e-07	0.478399	0.292	0.2	0.00160486
Krt5	6.23132e-218	1.80531	0.505	0.317	1.50112e-214	C4b	6.72123e-128	0.329878	0.314	0.036	1.61914e-124	Ubd	6.79975e-07	0.734815	0.426	0.39	0.00163806
Tmprss11g	3.98943e-215	0.344582	0.449	0.191	9.61054e-212	Mt2A	2.31716e-126	1.58371	0.644	0.543	5.58203e-123	Bmp2	9.264e-07	0.502204	0.404	0.39	0.0022317
Rbm47	7.29411e-214	0.389408	0.507	0.255	1.75715e-210	Gpr88	2.9659e-126	0.382135	0.338	0.028	7.14486e-123	Fdx1	2.49692e-06	0.644215	0.583	0.691	0.00601509
LOC108348061	5.02711e-210	0.387483	0.961	0.828	1.21103e-206	Insig1	4.29455e-125	0.616748	0.792	0.739	1.03456e-121	Hes1	8.54768e-06	0.334013	0.712	0.737	0.0205914
Ovol1	6.31041e-209	0.484411	0.424	0.128	1.52018e-205	Hmgn2	6.88706e-124	0.640613	0.779	0.709	1.65909e-120	Tppp3	1.00407e-05	0.386592	0.379	0.348	0.024188
Tma7	1.61829e-208	0.419279	0.958	0.826	3.89847e-205	Il4r	6.63862e-123	0.784177	0.605	0.504	1.59924e-119	Thbs1	0.000107809	0.288433	0.348	0.328	0.259712
Rasal2	2.18789e-203	0.305927	0.518	0.31	5.27063e-200	Gbp2	8.44347e-123	0.636896	0.461	0.248	2.03403e-119	H2afx	0.00017693	0.368167	0.431	0.433	0.426224
Dhx40	2.49142e-199	0.263912	0.547	0.345	6.00184e-196	Tac3	5.03365e-121	0.345927	0.311	0.028	1.21261e-117	Rflnb	0.00063003	0.256988	0.523	0.534	1
Ermp1	5.57627e-188	0.300707	0.461	0.252	1.34332e-184	Cdc42ep2	9.12597e-121	0.442167	0.65	0.465	2.19845e-117	Tmem140	0.0010371	0.337694	0.59	0.618	1
Pip4p2	1.6438e-185	0.254873	0.551	0.366	3.95992e-182	AABR07025295.1	3.92256e-119	0.346368	0.475	0.29	9.44944e-116	Itga5	0.0012767	0.251114	0.303	0.256	1
Nedd4l	3.38342e-183	0.313707	0.53	0.324	8.15065e-180	Junb	3.45799e-117	0.945818	0.936	0.946	8.33029e-114	Areg	0.00700987	0.631733	0.76	0.771	1
Krt14	8.3173e-180	0.321975	0.367	0.111	2.00364e-176	Smc2	3.99951e-116	0.278483	0.469	0.303	9.63482e-113	Tnfsf9	0.0426275	0.379709	0.297	0.227	1
Dnajb1	1.74275e-177	0.518809	0.859	0.634	4.19829e-174	Itga5	4.64441e-116	0.510875	0.44	0.208	1.11884e-112	Tgfb1i1	0.0475875	0.28228	0.299	0.279	1
Cyp1a1	9.78753e-177	0.358914	0.419	0.237	2.35782e-173	Nfkbiz	1.58239e-113	0.394801	0.637	0.445	3.81198e-110	Fbxo32	0.151871	0.2875	0.424	0.511	1
Abhd17b	1.1423e-176	0.309841	0.664	0.425	2.75181e-173	Pdgfrb	1.17584e-110	0.369251	0.381	0.08	2.8326e-107	Vcam1	0.431467	0.307918	0.331	0.381	1
Hip1r	5.66683e-176	0.308771	0.501	0.315	1.36514e-172	Gbp7	2.40024e-106	0.321183	0.389	0.169	5.78217e-103	Ptges	0.483966	0.300578	0.566	0.63	1
Dapl1	1.48619e-173	0.340375	0.375	0.115	3.58022e-170	Tubb5	2.67834e-99	0.48065	0.877	0.884	6.45212e-96	Ptgr1	0.557681	0.379629	0.466	0.59	1
Mtss1	3.36293e-171	0.255319	0.504	0.316	8.1013e-168	Ccl11	8.62242e-99	0.74425	0.33	0.056	2.07714e-95	Inhba	0.858278	0.446377	0.263	0.234	1
Isg20	3.12964e-163	0.301802	0.575	0.374	7.53931e-160	Prc1	1.20325e-95	0.395618	0.394	0.223	2.89863e-92	Mafb	0.997693	0.250172	0.276	0.28	1
Eif4ebp1	3.36101e-155	0.325974	0.873	0.709	8.09668e-152	Sema3c	1.11299e-93	0.684852	0.473	0.286	2.6812e-90
Mfsd13a	2.77717e-153	0.251199	0.457	0.276	6.69021e-150	Selenop	4.49421e-93	0.275353	0.436	0.254	1.08266e-89
S100a4	1.49272e-151	0.351797	0.99	0.854	3.59597e-148	Arhgap18	2.47705e-92	0.350121	0.444	0.257	5.96722e-89
Aimp2	8.06379e-142	0.284586	0.638	0.438	1.94257e-138	Pdlim4	2.76849e-92	0.367011	0.464	0.293	6.66929e-89
Ncoa4	9.61599e-141	0.286947	0.556	0.363	2.31649e-137	Tuba1b	1.90944e-86	0.497928	0.849	0.853	4.59985e-83
Rhox5	7.7514e-138	0.348761	0.344	0.149	1.86731e-134	Parp14	1.21589e-85	0.353365	0.524	0.377	2.92908e-82
Rnf144b	3.56752e-130	0.259607	0.385	0.117	8.59415e-127	Tmsb15b2	7.25551e-85	0.306192	0.369	0.181	1.74785e-81
AC108574.1	3.98437e-130	0.270766	0.415	0.191	9.59836e-127	Zc3h12a	4.35651e-84	0.440858	0.703	0.587	1.04948e-80
Plk3	6.59959e-122	0.437095	0.618	0.459	1.58984e-118	Rras	1.16096e-82	0.296667	0.626	0.501	2.79676e-79
Csnk2b	1.40086e-118	0.277248	0.932	0.793	3.37468e-115	Adam15	2.19458e-82	0.455591	0.417	0.219	5.28675e-79
Mt-cyb	1.33491e-100	0.34167	1	0.997	3.21581e-97	Crem	1.72801e-80	0.430393	0.639	0.513	4.16278e-77
Adm	2.28502e-98	0.34763	0.548	0.365	5.50461e-95	Oasl2	8.05674e-79	0.295659	0.652	0.584	1.94087e-75
Itgb4	3.28443e-91	0.270306	0.42	0.28	7.91219e-88	Ddit4	1.21665e-78	0.423739	0.51	0.36	2.93091e-75
Cxadr	3.56458e-88	0.265813	0.371	0.198	8.58707e-85	Ccdc107	6.41646e-75	0.323943	0.589	0.472	1.54572e-71
Mmp3	9.65353e-87	0.538257	0.334	0.168	2.32554e-83	H2afx	8.0063e-75	0.472523	0.533	0.404	1.92872e-71
Serpinb2	1.7181e-81	0.466056	0.268	0.097	4.1389e-78	Fjx1	1.49727e-74	0.47087	0.409	0.214	3.60693e-71
Coq10b	7.54269e-81	0.318308	0.816	0.679	1.81703e-77	Cryab	1.18232e-73	0.384098	0.496	0.325	2.84822e-70
Col17a1	2.29486e-70	0.381552	0.453	0.331	5.52832e-67	Lurap1l	3.48396e-72	0.25468	0.441	0.296	8.39286e-69
Mmp13	2.28073e-63	0.450312	0.303	0.131	5.49429e-60	Ifit2	2.81842e-70	0.412861	0.375	0.18	6.78958e-67
Serpinb8	3.89424e-58	0.294886	0.309	0.059	9.38122e-55	Itpkc	4.46703e-70	0.520449	0.602	0.488	1.07611e-66
Cyp2s1	2.80486e-49	0.320953	0.379	0.233	6.7569e-46	Cox6b2	9.08062e-70	0.408902	0.418	0.242	2.18752e-66
Tp63	9.13794e-41	0.271527	0.317	0.101	2.20133e-37	Ltbp1	5.50883e-68	0.288319	0.376	0.221	1.32708e-64
Fndc5	4.47575e-29	0.281015	0.414	0.315	1.07821e-25	Ifit3	7.89082e-62	0.647607	0.345	0.157	1.9009e-58
Agr2	2.65661e-23	0.289828	0.294	0.128	6.39976e-20	Taf4b	1.20655e-61	0.460877	0.461	0.328	2.90658e-58
Cdkn1c	1.0614e-18	0.688603	0.602	0.565	2.55691e-15	Il6	2.17435e-58	0.646349	0.315	0.083	5.23801e-55
Fcrla	1.33804e-12	0.77222	0.288	0.246	3.22334e-09	Sulf1	1.30161e-57	0.415083	0.338	0.083	3.13559e-54
Ocm2	1.54199e-08	0.373126	0.268	0.131	3.71465e-05	Thbd	1.66098e-56	0.616824	0.34	0.111	4.00131e-53
Cxcl3	0.018309	0.296059	0.415	0.42	1	Spry2	2.21113e-55	0.361032	0.363	0.199	5.3266e-52
						Egr2	4.17866e-53	0.295172	0.343	0.181	1.00664e-49
						Cd55	6.64168e-53	0.315839	0.557	0.422	1.59998e-49
						Lhfpl2	6.22922e-49	0.507706	0.392	0.223	1.50062e-45
						Csrp2	1.20474e-44	0.388266	0.692	0.658	2.90222e-41
						Cyp1b1	5.89556e-44	0.495568	0.468	0.349	1.42024e-40
						Ogfrl1	2.17711e-43	0.53533	0.387	0.214	5.24466e-40
						Mdk	1.20361e-42	0.335357	0.338	0.125	2.89949e-39
						Bcr	2.4079e-42	0.261003	0.389	0.264	5.80064e-39
						Cxcl12	1.96932e-37	0.465181	0.319	0.065	4.74408e-34
						Gpm6b	2.39063e-35	0.596796	0.391	0.22	5.75902e-32
						Adora2b	7.63765e-30	0.449716	0.318	0.093	1.83991e-26
						Prph	1.8845e-29	0.521548	0.346	0.129	4.53976e-26
						Fos	1.32935e-26	1.32214	0.862	0.883	3.20241e-23
						Atf3	1.62169e-26	0.635711	0.9	0.903	3.90665e-23
						Igfbp5	9.29199e-25	1.48695	0.557	0.549	2.23844e-21
						Fam129a	9.3098e-24	0.273009	0.342	0.201	2.24273e-20
						Osr1	3.37519e-22	0.298496	0.482	0.398	8.13084e-19
						Txnrd1	3.71892e-20	0.252539	0.667	0.674	8.95887e-17
						Spsb1	2.38418e-19	0.334257	0.344	0.25	5.74349e-16
						Zfp36l2	1.67627e-18	0.313534	0.795	0.769	4.03813e-15
						Vegfa	1.90606e-18	0.331876	0.646	0.675	4.59169e-15
						Hist1h1b	1.62561e-16	0.264336	0.259	0.137	3.9161e-13
						Jpt1	1.45182e-15	0.277681	0.859	0.91	3.49743e-12
						Fgf7	3.97771e-15	0.287109	0.28	0.053	9.58231e-12
						Paqr6	4.25929e-14	0.270174	0.454	0.411	1.02606e-10
						Socs1	4.80482e-14	0.303176	0.39	0.301	1.15748e-10
						Id4	4.34741e-13	0.403252	0.698	0.712	1.04729e-09
						Grem2	8.00347e-13	0.382768	0.287	0.081	1.92803e-09
						Isg15	1.11306e-08	0.744365	0.343	0.247	2.68135e-05
						Lrrc32	2.18128e-06	0.278621	0.323	0.169	0.0052547
						Ypel3	6.4698e-06	0.267263	0.592	0.656	0.0155858
						Gbp5	1.02038e-05	0.364611	0.27	0.135	0.0245809
						Jun	3.02415e-05	0.611742	0.923	0.946	0.0728519
						LOC108348108	0.0101308	0.456247	0.72	0.752	1
						Cxcl10	0.0112229	0.265327	0.359	0.372	1
						Abcc9	0.0318965	0.306893	0.264	0.067	1
						Rcan2	0.176134	0.258611	0.279	0.192	1
						Abca8a	0.227044	0.382755	0.271	0.102	1
						Fdx1	0.256232	0.286425	0.62	0.703	1
						Neurl3	0.464619	0.27205	0.335	0.32	1
						Zfp36	0.707557	0.570541	0.612	0.738	1
