# Supplementary material for: Single‐cell profiling reveals various types of interstitial cells in the bladder
Source: Cell Prolif. 2023 Feb 23;56(9):e13431. doi: 10.1111/cpr.13431 (PMC10472517; doi:10.1111/cpr.13431)
Supplement: Supplementary file 9 — TABLE S4. Expression of marker gene in mice bladder [file CPR-56-e13431-s008.xlsx]

## Sheet: Table_S4
Table S4. Expression of marker gene in mice bladder
Fibroblasts						Epithelial cells						Myofibroblast						Macrophages						Endothelial						Smooth muscle cells						Dentritic cells						B cells						T cells
Gene	p_val	avg_log2FC	pct.1	pct.2	p_val_adj	Gene	p_val	avg_log2FC	pct.1	pct.2	p_val_adj	Gene	p_val	avg_log2FC	pct.1	pct.2	p_val_adj	Gene	p_val	avg_log2FC	pct.1	pct.2	p_val_adj	Gene	p_val	avg_log2FC	pct.1	pct.2	p_val_adj	Gene	p_val	avg_log2FC	pct.1	pct.2	p_val_adj	Gene	p_val	avg_log2FC	pct.1	pct.2	p_val_adj	Gene	p_val	avg_log2FC	pct.1	pct.2	p_val_adj		p_val
Cxcl14	0	3.06275	0.63	0.493	0	8430408G22Rik	0	2.30058	0.719	0.482	0	Apod	0	2.07445	0.939	0.69	0	Lyz2	0	5.21506	0.984	0.604	0	Aqp1	0	3.95743	0.757	0.236	0	Acta2	0	4.93939	0.994	0.349	0	Cd74	0	4.1149	0.985	0.714	0	Igkc	5.88596e-184	6.53253	0.988	0.862	2.58806e-180	Tnfaip8l2	2.86915e-156
Eln	0	1.71491	0.809	0.705	0	Sprr2a3	0	2.57604	0.756	0.595	0	Ccl2	0	0.563848	0.879	0.685	0	Cd74	0	3.75751	0.9	0.706	0	Gm26917	0	0.652089	0.837	0.496	0	Tagln	0	4.315	0.972	0.293	0	Tmsb4x	0	1.9069	1	0.984	0	Ccdc180	1.75282e-161	0.272587	0.57	0.068	7.70715e-158	Spn	2.28903e-143
C1qtnf3	0	1.81075	0.736	0.586	0	Sprr1a	0	3.43812	0.94	0.757	0	Eln	0	0.918995	0.935	0.717	0	H2-Ab1	0	3.63801	0.867	0.689	0	Mmrn1	0	0.972025	0.907	0.051	0	Myl9	0	3.79341	0.974	0.297	0	Havcr2	0	0.632908	0.684	0.083	0	Cd74	1.45252e-135	2.36072	0.978	0.717	6.38675e-132	Skap1	6.35642e-131
Mfap5	0	1.9086	0.832	0.666	0	Upk3a	0	3.11847	0.865	0.662	0	C1qtnf3	0	0.356433	0.878	0.609	0	H2-Aa	0	3.79854	0.843	0.67	0	Plvap	0	3.65386	0.769	0.176	0	Rasd1	0	1.99132	0.818	0.329	0	H2-Ab1	7.38356e-297	4.17756	0.956	0.696	3.24655e-293	Ighm	2.12021e-109	8.14556	0.903	0.823	9.32257e-106	Ifitm10	5.93756e-121
Timp1	0	0.502083	0.655	0.55	0	Psca	0	1.24623	0.606	0.533	0	Il6	0	0.816993	0.881	0.503	0	H2-Eb1	0	3.69324	0.793	0.614	0	Lcn2	0	0.666665	0.881	0.277	0	Myh11	0	1.55615	0.776	0.23	0	H2-Aa	3.45519e-291	4.06035	0.956	0.677	1.51925e-287	Iglc2	3.8317e-98	4.93491	0.751	0.357	1.6848e-94	Cytip	1.1743e-119
Wisp2	0	0.77396	0.751	0.647	0	Krt15	0	3.65678	0.937	0.65	0	Mfap5	0	0.642266	0.936	0.698	0	Ccl6	0	4.36849	0.707	0.591	0	Egfl7	0	2.98761	0.817	0.166	0	Csrp1	0	2.08848	0.806	0.41	0	H2-Eb1	1.37555e-288	4.16912	0.953	0.62	6.04829e-285	Cd72	8.45654e-98	2.23819	0.645	0.265	3.71834e-94	Klrg1	9.9061e-117
Stmn2	0	0.546878	0.716	0.418	0	Gsta4	0	3.2678	0.957	0.744	0	Timp1	0	0.860101	0.849	0.553	0	Pf4	0	4.86567	0.807	0.465	0	Gkn3	0	0.747386	0.852	0.28	0	Des	0	1.85283	0.777	0.35	0	Cst3	1.86128e-251	2.94776	0.98	0.855	8.18404e-248	Cd48	8.43278e-95	0.974382	0.623	0.263	3.70789e-91	Cd163l1	1.06507e-111
Cxcl12	0	1.1173	0.73	0.536	0	Ly6d	0	3.43965	0.972	0.711	0	Wisp2	0	0.267528	0.888	0.658	0	Apoe	0	4.6317	0.925	0.787	0	Tm4sf1	0	3.0942	0.827	0.474	0	Tnnt2	0	0.869264	0.959	0.209	0	Cd52	1.0724e-222	3.42226	0.87	0.449	4.71534e-219	Spn	1.48688e-88	0.389126	0.586	0.168	6.53779e-85	Hist1h4c	7.62887e-111
Cd55	0	1.65608	0.714	0.573	0	Gsdmc2	0	2.62873	0.837	0.413	0	Myh11	0	0.447139	0.158	0.274	0	Ccl12	0	3.76447	0.657	0.546	0	Nts	0	0.741353	0.914	0.101	0	Ccrl2	0	0.559933	0.822	0.43	0	Cytip	9.54062e-222	2.47808	0.783	0.355	4.19501e-218	Bank1	9.75449e-88	0.857889	0.623	0.277	4.28905e-84	Dock8	3.26124e-110
Pi16	0	2.05869	0.906	0.688	0	Ivl	0	3.38996	0.896	0.702	0	Cd55	0	0.533327	0.896	0.588	0	C1qc	0	4.96682	0.881	0.653	0	Dusp2	0	1.44484	0.896	0.313	0	Mylk	0	2.24759	0.883	0.327	0	Klrb1b	3.85773e-210	1.07097	0.662	0.062	1.69624e-206	Gimap4	1.8987e-86	1.31813	0.629	0.298	8.34859e-83	Tmsb4x	6.43334e-107
Timp3	0	1.7821	0.796	0.589	0	Cldn4	0	3.27093	0.912	0.684	0	Pi16	0	0.655568	0.96	0.741	0	C1qb	0	5.13796	0.933	0.557	0	Ly6e	0	2.13386	0.94	0.712	0	Tpm1	0	2.16941	0.945	0.573	0	Cd83	4.71224e-199	3.56139	0.826	0.581	2.07197e-195	Cd1d1	5.31908e-86	0.425409	0.576	0.192	2.3388e-82	Aurka	3.37489e-104
Ctgf	0	1.23426	0.715	0.695	0	Upk2	0	2.47249	0.767	0.55	0	Timp3	0	0.420405	0.912	0.631	0	Wfdc17	0	4.19489	0.745	0.566	0	Tnfaip3	0	0.400278	0.949	0.537	0	Crip1	0	2.12394	0.996	0.764	0	Ckap2l	2.81104e-196	0.314491	0.643	0.146	1.23601e-192	Cd38	2.01099e-74	0.588034	0.558	0.197	8.84234e-71	Ap1s2	3.08519e-103
Fmod	0	0.506332	0.728	0.419	0	Gstm1	0	2.67754	1	0.959	0	Ctgf	0	0.428216	0.899	0.676	0	C1qa	0	5.02306	0.906	0.628	0	Snord13	0	0.254071	0.111	0.345	0	Adamts1	0	2.46228	0.971	0.613	0	Ear2	1.80753e-193	2.12813	0.77	0.438	7.94769e-190	Cd53	1.60042e-73	1.23294	0.664	0.396	7.03706e-70	Ly9	1.47761e-102
Serpina3n	0	1.41441	0.647	0.55	0	Upk1a	0	3.14472	0.87	0.549	0	C4b	0	0.326972	0.912	0.627	0	Ctss	0	3.79527	0.793	0.677	0	Sema6d	0	0.300282	0.13	0.395	0	Uap1	0	0.262543	0.971	0.617	0	Srgn	2.98157e-192	3.20626	0.839	0.468	1.31099e-188	Gimap1	5.65525e-71	1.05817	0.589	0.284	2.48661e-67	Tubgcp5	1.93571e-101
Col8a1	0	1.38426	0.747	0.716	0	Hspb1	0	0.89185	0.839	0.549	0	Fmod	0	0.422439	0.871	0.485	0	Ccl9	0	3.68807	0.718	0.655	0	Ifitm5	0	0.418772	0.928	0.417	0	Flna	0	1.75996	0.894	0.518	0	Tyrobp	1.82355e-177	3.01674	0.846	0.605	8.01817e-174	Edem2	7.33088e-71	1.75533	0.645	0.397	3.22339e-67	Card11	2.13788e-98
Dpt	0	1.05559	0.656	0.418	0	Reg3g	0	0.350516	0.643	0.24	0	Dpt	0	1.25377	0.781	0.467	0	Cfp	0	3.53055	0.683	0.512	0	4930486L24Rik	0	0.377422	0.873	0.222	0	Thbs1	0	1.59795	0.847	0.648	0	Rgs1	2.19263e-176	3.00821	0.799	0.509	9.64098e-173	Stk10	3.94502e-67	0.525911	0.601	0.293	1.73463e-63	Cited4	5.47346e-97
Tuba1a	0	0.855076	0.612	0.403	0	Krt18	0	3.23732	0.888	0.619	0	Sfrp1	0	1.6166	0.767	0.433	0	Fcer1g	0	3.84872	0.806	0.545	0	Mall	0	1.22859	0.794	0.355	0	Arc	0	0.269588	0.066	0.38	0	H2-DMa	1.16571e-168	3.16553	0.804	0.547	5.12564e-165	H2-Q7	3.61925e-66	1.7598	0.639	0.381	1.59138e-62	Cdc20	5.54816e-97
Smoc2	0	1.80779	0.733	0.499	0	Fmo5	0	2.70782	0.787	0.438	0	Mfap4	0	0.790243	0.9	0.666	0	Tyrobp	0	3.83941	0.843	0.592	0	Grap	0	0.565221	0.164	0.335	0	Mustn1	0	3.5422	0.91	0.324	0	Itgax	3.98647e-166	1.19192	0.706	0.338	1.75285e-162	H2-Oa	3.83353e-66	1.60977	0.592	0.235	1.6856e-62	Asf1b	3.49364e-94
Ly6c1	0	1.10282	0.732	0.548	0	Krt4	0	1.42167	0.667	0.461	0	Mgp	0	0.960495	0.994	0.894	0	Mrc1	0	3.94884	0.676	0.538	0	Csf2rb	0	0.456971	0.139	0.341	0	Apold1	0	0.402336	0.928	0.227	0	Gpr65	2.84293e-164	0.419779	0.646	0.136	1.25004e-160	Wdfy4	4.44878e-66	0.483472	0.508	0.17	1.95613e-62	Cd52	1.94643e-91
Col1a1	0	2.52939	0.918	0.569	0	Krt8	0	3.29353	0.866	0.617	0	Col3a1	0	0.430036	0.963	0.706	0	Cd68	0	3.04888	0.651	0.496	0	Prkab1	0	0.575722	0.907	0.603	0	Cpe	0	2.50709	0.789	0.382	0	Il4i1	7.41919e-158	0.425515	0.591	0.168	3.26222e-154	Csf2rb	4.91311e-63	0.33705	0.586	0.328	2.1603e-59	Cd4	3.91244e-90
Mfap4	0	1.72705	0.762	0.655	0	Sfn	0	3.22505	0.913	0.654	0	Tmem100	0	0.259723	0.886	0.608	0	Alox5ap	0	2.6849	0.625	0.469	0	Serpinb1a	0	0.619438	0.844	0.541	0	Lmcd1	0	0.667302	0.743	0.264	0	Gm45716	3.72993e-153	0.303561	0.631	0.287	1.64005e-149	Sp140	2.20693e-61	0.549073	0.617	0.421	9.70386e-58	Ncapg	4.58996e-90
Hhip	0	0.933756	0.571	0.377	0	Wfdc2	0	3.62596	0.948	0.676	0	Lum	0	1.17701	0.912	0.524	0	Fcrls	0	2.51856	0.632	0.506	0	Ifi47	0	1.22257	0.782	0.297	0	Cald1	0	1.91532	0.825	0.553	0	Etv3	3.31458e-150	1.23717	0.745	0.48	1.45742e-146	Sla	9.76773e-61	0.58166	0.614	0.381	4.29487e-57	Cd79b	1.56528e-89
Spon2	0	1.62854	0.757	0.497	0	Krt19	0	3.22816	0.879	0.627	0	Igf1	0	1.3836	0.757	0.501	0	Ctsc	0	3.31434	0.734	0.553	0	B2m	0	1.15831	0.996	0.956	0	Slc11a1	0	0.711191	0.835	0.284	0	Alox5ap	4.21368e-147	2.62666	0.763	0.474	1.85276e-143	Iglc3	1.03853e-60	3.89685	0.695	0.414	4.56642e-57	Ptpn6	8.48651e-89
Mgp	0	1.5799	0.985	0.861	0	Areg	0	2.37127	0.885	0.59	0	Fbn1	0	0.642532	0.909	0.623	0	Tmsb4x	0	1.3559	1	0.983	0	St8sia4	0	0.625079	0.78	0.24	0	Sparcl1	0	1.58987	0.892	0.628	0	Clec4e	2.9659e-145	0.282264	0.657	0.267	1.30411e-141	Ptpn22	2.72547e-60	0.433183	0.09	0.59	1.19839e-56	Trim59	1.80574e-87
Col3a1	0	2.27103	0.955	0.612	0	Upk1b	0	2.48251	0.756	0.564	0	Cthrc1	0	0.299384	0.793	0.486	0	Cd72	0	1.10305	0.573	0.247	0	Hoxb5	0	0.326875	0.91	0.307	0	Angpt2	0	0.624418	0.828	0.166	0	Slc2a3	2.48328e-143	0.365401	0.68	0.341	1.0919e-139	B2m	4.79706e-60	1.05222	0.953	0.958	2.10927e-56	Stap1	2.93209e-86
Col1a2	0	2.75412	0.961	0.66	0	Gsto1	0	3.14726	0.908	0.585	0	Igfbp6	0	0.83937	0.827	0.606	0	P2ry13	0	0.528881	0.472	0.037	0	Maoa	0	0.50135	0.185	0.403	0	Tpm2	0	2.2885	0.954	0.53	0	Asb2	4.28063e-143	0.422126	0.638	0.155	1.88219e-139	Mzb1	2.62339e-58	4.16509	0.67	0.419	1.15351e-54	H2-Ob	4.38971e-86
Serpine2	0	0.332558	0.734	0.513	0	Sptssb	0	2.92692	0.807	0.439	0	Svep1	0	0.826454	0.853	0.667	0	Cst3	0	1.50278	0.945	0.851	0	Dok4	0	0.276884	0.159	0.263	0	Sbspon	0	0.479111	0.834	0.515	0	Plek	4.4135e-141	2.37634	0.745	0.517	1.94061e-137	Tspan32	3.64115e-58	0.312529	0.093	0.484	1.60101e-54	Abi3bp	1.10302e-85
Ckb	0	0.838954	0.69	0.599	0	Ly6k	0	0.993761	0.633	0.391	0	Dcn	0	1.21897	0.999	0.864	0	Cd53	0	2.34753	0.641	0.381	0	Vegfc	0	0.259986	0.214	0.368	0	Angpt4	0	0.410209	0.207	0.476	0	Ccr7	7.068e-136	2.23856	0.687	0.355	3.1078e-132	Arhgap45	3.91538e-58	0.569288	0.589	0.303	1.72159e-54	Ccdc28a	2.48598e-85
Nkain4	0	0.788803	0.556	0.413	0	Cyp2f2	0	1.33076	0.628	0.329	0	Fstl1	0	0.810995	0.93	0.679	0	Fcgr1	0	1.58765	0.585	0.38	0	Usp18	0	0.314067	0.883	0.397	0	Cd59a	0	0.556306	0.903	0.573	0	Batf3	2.76719e-131	1.07292	0.628	0.162	1.21673e-127	Tbc1d10c	4.63715e-57	0.619262	0.477	0.179	2.03895e-53	Il2ra	7.94021e-85
Gas1	0	0.990803	0.647	0.448	0	Elf3	0	2.70866	0.874	0.714	0	Fbln1	0	0.666743	0.916	0.681	0	B2m	0	0.957835	0.976	0.957	0	Cptp	0	0.292703	0.863	0.445	0	Nampt	0	0.270638	0.806	0.432	0	Guca1a	4.36275e-131	0.292021	0.651	0.313	1.9183e-127	Cytip	1.58501e-56	1.21769	0.595	0.36	6.96929e-53	Ppp6r1	1.01143e-84
Lum	0	1.16678	0.724	0.483	0	Uchl1	0	1.31951	0.7	0.568	0	Fbln2	0	0.784603	0.858	0.642	0	Ctsb	0	2.79546	0.886	0.671	0	Bambi	0	0.563445	0.871	0.527	0	Rgs7bp	0	0.652342	0.111	0.504	0	Ctss	4.6273e-129	2.65	0.81	0.682	2.03462e-125	Map4k1	8.53595e-55	0.764517	0.589	0.32	3.75326e-51	B2m	1.91638e-84
Gpc3	0	0.774831	0.621	0.476	0	Igfbp2	0	3.37006	0.887	0.573	0	Clec3b	0	1.00853	0.805	0.556	0	Tlr1	0	0.530074	0.483	0.04	0	Zbp1	0	0.411435	0.937	0.625	0	Sun2	0	0.389665	0.223	0.492	0	Cenpa	1.0552e-127	0.651225	0.614	0.16	4.6397e-124	Insl6	3.04566e-54	0.266665	0.087	0.518	1.33918e-50	Gm23849	6.4949e-82
Igf1	0	0.447022	0.649	0.464	0	Aqp3	0	2.99664	0.891	0.676	0	Gsn	0	0.954064	0.99	0.865	0	Tmem106a	1.73397e-285	1.54765	0.583	0.427	7.62427e-282	Lsm8	0	0.437073	0.906	0.593	0	Mrvi1	0	1.4577	0.74	0.228	0	Parvg	4.14204e-126	0.656021	0.687	0.39	1.82126e-122	Asf1b	3.28493e-53	0.280442	0.62	0.378	1.44439e-49	Jaml	4.08262e-81
Hsd11b1	0	1.56609	0.667	0.422	0	Hilpda	0	2.43138	0.87	0.629	0	Kcnj8	0	0.290629	0.68	0.362	0	Ccr5	2.09516e-276	1.47004	0.563	0.33	9.21244e-273	Tmem98	0	0.428117	0.871	0.432	0	Lhpp	0	0.397871	0.131	0.498	0	Rbm38	1.48915e-122	0.389886	0.614	0.25	6.54781e-119	Parvg	1.8963e-51	0.811515	0.607	0.393	8.33804e-48	Dhrs11	1.95392e-80
Fbn1	0	1.60523	0.804	0.573	0	Atf3	0	1.39044	0.734	0.418	0	Gfpt2	0	0.426452	0.914	0.616	0	Cd83	2.06438e-268	2.17599	0.65	0.581	9.07706e-265	Stc1	0	0.256365	0.166	0.377	0	Mmd	0	0.323305	0.179	0.281	0	Irf5	5.54989e-122	1.75266	0.695	0.436	2.44029e-118	Nbea	4.62153e-51	0.338558	0.586	0.412	2.03209e-47	Rgs16	4.10589e-80
Krtdap	0	1.16918	0.618	0.425	0	Aldh3a1	0	2.72348	0.87	0.457	0	Il33	0	0.385757	0.88	0.567	0	Fcgr3	1.16756e-258	3.04667	0.592	0.408	5.13375e-255	Nes	0	0.601376	0.815	0.503	0	Mical1	0	0.660141	0.892	0.349	0	Fcer1g	1.17267e-121	2.52862	0.772	0.559	5.15625e-118	Ms4a6c	5.37415e-51	0.929764	0.614	0.371	2.36302e-47	Ccdc69	8.09766e-80
Bmp5	0	1.05384	0.587	0.432	0	Hbegf	0	1.58334	0.76	0.419	0	Tnfrsf11b	0	0.370283	0.866	0.386	0	Msr1	5.27468e-258	1.26445	0.503	0.267	2.31927e-254	Ifi203	0	0.386099	0.195	0.542	0	Crem	0	0.962981	0.974	0.637	0	Il1b	5.14685e-121	3.82093	0.733	0.492	2.26307e-117	Arhgap15	1.55792e-50	0.316597	0.542	0.32	6.85019e-47	Snord13	1.06659e-79
Ifi27l2a	0	0.835381	0.799	0.644	0	Krt5	0	2.8753	0.852	0.561	0	Slc43a3	0	0.62686	0.805	0.534	0	Ftl1	1.21497e-253	1.12256	0.892	0.864	5.34224e-250	Pde4b	0	0.282319	0.151	0.557	0	Gmpr	0	0.254257	0.185	0.582	0	Btk	1.37508e-119	0.430264	0.572	0.167	6.04624e-116	Msto1	1.59916e-50	0.483086	0.576	0.386	7.03151e-47	Klrb1b	2.36784e-79
Lrrn4cl	0	0.779271	0.667	0.489	0	Krt7	0	2.7647	0.827	0.54	0	Cygb	0	0.907521	0.944	0.652	0	Cx3cr1	1.38761e-251	1.34414	0.526	0.36	6.10132e-248	Igf1r	0	0.741813	0.941	0.348	0	Mef2c	0	1.11028	0.758	0.316	0	Zc3h12a	1.35296e-117	0.353083	0.689	0.457	5.94896e-114	Apobec1	5.15458e-50	0.347002	0.62	0.469	2.26647e-46	Fam46c	3.45947e-79
Col12a1	0	1.43134	0.637	0.358	0	Gsdmc3	0	1.14847	0.704	0.561	0	Rbp1	0	1.02256	0.904	0.625	0	G530011O06Rik	1.05932e-247	1.22931	0.561	0.441	4.65782e-244	Sp100	0	0.751953	0.186	0.486	0	Ttc28	0	0.349862	0.214	0.389	0	Clec4a2	1.40101e-116	0.554343	0.687	0.427	6.16025e-113	Plbd1	1.28877e-49	0.311266	0.583	0.337	5.66671e-46	H2-T10	1.55022e-78
Scara5	0	1.56898	0.685	0.545	0	Akr1b3	0	2.31396	0.791	0.635	0	Aldh1a3	0	0.545413	0.768	0.519	0	Stab1	1.02472e-245	2.66885	0.555	0.391	4.50571e-242	Baz2a	0	0.271952	0.884	0.323	0	Fam118a	0	0.657536	0.795	0.411	0	Slc38a1	4.46184e-115	0.376023	0.687	0.457	1.96187e-111	Mxd1	1.50649e-49	0.374866	0.545	0.384	6.62402e-46	Mmd	3.78175e-77
Spon1	0	0.973958	0.645	0.426	0	Foxq1	0	2.47028	0.851	0.535	0	Prnp	0	0.768405	0.848	0.609	0	Ctla2b	8.45269e-241	1.08214	0.52	0.325	3.71665e-237	Xaf1	0	0.819271	0.894	0.536	0	Csrp2	0	0.892137	0.934	0.592	0	Slc16a3	2.66859e-114	0.456626	0.687	0.506	1.17338e-110	Cd52	2.02536e-49	2.78349	0.679	0.454	8.90553e-46	Birc5	6.55544e-76
Htra3	0	1.44859	0.737	0.4	0	Id1	0	1.34657	0.734	0.441	0	Lgals1	0	0.819933	0.981	0.777	0	Fcgr2b	2.02314e-237	3.01914	0.63	0.561	8.89573e-234	Nostrin	0	0.276646	0.141	0.434	0	Id4	0	0.802601	0.78	0.378	0	Cd72	1.92801e-112	0.573572	0.64	0.262	8.47744e-109	Ptpn6	3.76237e-49	0.781671	0.607	0.437	1.65431e-45	Tstd3	7.88333e-76
Igfbp6	0	1.51397	0.827	0.522	0	Upk3b	0	0.967354	0.696	0.433	0	Bgn	0	0.548008	0.955	0.752	0	Clec4e	4.75905e-237	0.719234	0.416	0.263	2.09255e-233	Rbpms	0	0.862575	0.877	0.546	0	4930523C07Rik	0	1.63936	0.81	0.517	0	Ccl17	7.46178e-112	2.93457	0.704	0.532	3.28095e-108	H2-Ob	4.39404e-49	2.21745	0.604	0.43	1.93206e-45	Gramd1b	9.90443e-76
Asz1	0	1.16694	0.662	0.582	0	Fxyd3	0	2.9044	0.861	0.634	0	Scn7a	0	0.525427	0.688	0.383	0	Kcnj10	4.10095e-227	0.417776	0.466	0.182	1.80319e-223	Il13ra1	0	0.322999	0.158	0.432	0	Mrgprf	0	0.498889	0.164	0.462	0	Il1r2	1.04882e-111	2.48546	0.728	0.66	4.61166e-108	Gimap3	7.43254e-48	0.342095	0.047	0.285	3.26809e-44	Gm8369	2.54497e-75
Svep1	0	1.14341	0.74	0.659	0	Perp	0	2.57198	0.874	0.642	0	Pamr1	0	0.754156	0.805	0.471	0	Npl	6.87656e-226	0.979486	0.509	0.248	3.02362e-222	Adamtsl1	0	0.282849	0.831	0.443	0	Galnt18	0	0.421921	0.196	0.465	0	Ap1s2	4.80494e-111	0.596728	0.665	0.37	2.11273e-107	Cbfa2t3	1.18483e-47	0.354518	0.526	0.268	5.20971e-44	Cd3g	1.43011e-74
Dcn	0	1.61881	0.997	0.814	0	Acaa1b	0	2.08239	0.708	0.48	0	Pmepa1	0	0.479191	0.892	0.687	0	Coro1a	1.00573e-224	1.79902	0.56	0.398	4.42218e-221	Pdgfb	0	0.418082	0.2	0.25	0	Tbxa2r	0	0.349084	0.192	0.477	0	Qpct	7.7603e-110	1.06835	0.684	0.42	3.4122e-106	Ptprcap	3.0925e-47	1.9528	0.651	0.602	1.35977e-43	Trim65	3.3294e-72
Serpinf1	0	0.887154	0.653	0.414	0	Tacstd2	0	2.13589	0.816	0.569	0	Adcyap1r1	0	0.480128	0.291	0.487	0	H2-DMa	4.61636e-223	2.31636	0.623	0.547	2.02981e-219	Sbno2	0	0.271733	0.19	0.543	0	Abr	0	0.358746	0.214	0.408	0	Bin2	2.16214e-106	1.19306	0.626	0.281	9.50692e-103	Gm24407	6.88937e-47	0.288399	0.52	0.339	3.02925e-43	Abhd2	4.60627e-72
Fmo2	0	0.9178	0.612	0.446	0	Dnajb1	0	0.72117	0.824	0.42	0	Emp1	0	0.760394	0.934	0.758	0	Tlr7	1.39444e-221	0.828849	0.458	0.155	6.13134e-218	Il1r1	0	0.290701	0.831	0.348	0	Snta1	0	0.702555	0.848	0.386	0	Cdca3	4.08732e-106	0.355046	0.609	0.277	1.79719e-102	Tmem243	2.70706e-46	0.562647	0.604	0.418	1.19029e-42	Erap1	1.21449e-71
Fstl1	0	1.67529	0.858	0.623	0	Ldhb	0	2.06375	0.73	0.473	0	Adamts4	0	0.279612	0.761	0.401	0	Rasa4	8.53149e-220	0.326523	0.401	0.175	3.7513e-216	Kitl	0	0.663588	0.188	0.38	0	Myl6	0	1.88307	0.982	0.722	0	Zfp516	1.54971e-102	0.308317	0.619	0.289	6.81406e-99	Ltb	4.4024e-45	1.75234	0.601	0.458	1.93574e-41	Neurl3	2.88707e-71
Fbln1	0	1.88381	0.902	0.599	0	Ugt2b34	0	1.23889	0.689	0.4	0	Dram1	0	0.292885	0.798	0.484	0	Clec4n	2.69404e-218	2.45577	0.612	0.592	1.18457e-214	Abhd17b	0	0.64807	0.929	0.559	0	Cacna1c	0	0.353078	0.106	0.304	0	Cdca8	5.70769e-102	0.629812	0.682	0.539	2.50967e-98	Ptprc	9.29319e-45	0.921062	0.589	0.429	4.08622e-41	Tagap	8.0795e-71
Fbln2	0	1.3955	0.762	0.614	0	Cyp1a1	0	0.687304	0.788	0.496	0	Serpinh1	0	0.50798	0.885	0.698	0	Unc93b1	4.35476e-218	2.38209	0.592	0.484	1.91479e-214	Dennd5b	0	0.42374	0.793	0.486	0	Mtor	0	0.274427	0.864	0.403	0	Cd84	9.38825e-102	0.337854	0.712	0.536	4.12802e-98	H2-Ab1	5.5078e-42	1.46485	0.832	0.699	2.42178e-38	Kif11	1.18187e-70
Lbp	0	1.41201	0.752	0.635	0	Mgst3	0	2.25173	0.764	0.5	0	Serping1	0	0.958322	0.891	0.689	0	Ccl4	5.58446e-218	3.38216	0.611	0.518	2.45549e-214	Card10	0	0.50585	0.208	0.375	0	Snx32	0	0.26562	0.871	0.39	0	Gm2a	2.96649e-101	2.66391	0.712	0.466	1.30437e-97	AC168977.1	1.71855e-41	1.05923	0.589	0.481	7.55647e-38	Trac	5.82581e-70
Ackr3	0	1.1746	0.658	0.537	0	Mal	0	2.27605	0.791	0.522	0	Heg1	0	0.643603	0.876	0.544	0	Rassf2	7.48775e-218	0.543231	0.528	0.351	3.29236e-214	Pxk	0	0.685286	0.932	0.517	0	Ntf3	0	0.271835	0.087	0.349	0	Chil3	1.27947e-100	0.644652	0.569	0.226	5.62583e-97	Gimap8	5.91295e-41	0.612152	0.299	0.085	2.59992e-37	Bcl2a1d	1.55589e-69
Kcne4	0	0.28061	0.647	0.582	0	Ovol1	0	1.19111	0.708	0.4	0	Sned1	0	0.368503	0.755	0.313	0	Batf3	2.07882e-207	0.700027	0.426	0.152	9.14058e-204	Parp4	0	0.302944	0.894	0.383	0	Pde4b	0	0.311646	0.921	0.512	0	Ptafr	3.87233e-100	1.05351	0.68	0.493	1.70266e-96	Ms4a4c	3.90316e-40	0.382443	0.106	0.503	1.71622e-36	Rel	3.21163e-69
Ifitm1	0	1.02459	0.644	0.498	0	Gstm4	0	1.51191	0.672	0.492	0	Arntl	0	0.253574	0.756	0.475	0	Sult1a1	4.03475e-204	0.719235	0.49	0.301	1.77408e-200	Rgl1	0	0.28688	0.179	0.501	0	Gcnt2	0	0.293009	0.094	0.282	0	Laptm5	3.98695e-100	2.4782	0.712	0.537	1.75306e-96	Gm25360	8.72372e-40	0.42575	0.511	0.364	3.83582e-36	Tmem173	1.94249e-68
Itgbl1	0	0.654044	0.696	0.568	0	Snx31	0	1.49998	0.711	0.462	0	Mmp3	1.76673e-296	1.54375	0.717	0.542	7.7683e-293	Bin2	5.01039e-203	0.440803	0.489	0.273	2.20307e-199	B3gnt3	0	0.328306	0.146	0.517	0	Arhgef17	0	0.556356	0.192	0.393	0	Cfp	4.23005e-100	2.02934	0.726	0.52	1.85995e-96	Plscr1	1.87161e-39	0.355174	0.489	0.3	8.22945e-36	Tnfsf8	5.09424e-68
Rarres2	0	1.22084	0.697	0.487	0	Akr1b8	0	2.41483	0.871	0.544	0	Penk	5.34594e-291	1.55532	0.698	0.471	2.35061e-287	Cd52	1.90548e-201	2.15489	0.594	0.446	8.3784e-198	Gm26532	0	0.329318	0.876	0.572	0	Il4ra	0	0.298292	0.879	0.477	0	Ctla2b	1.93197e-98	0.309749	0.631	0.332	8.49487e-95	Siglecg	2.75132e-39	1.78184	0.601	0.497	1.20976e-35	Acp5	7.19147e-68
Clec3b	0	1.43256	0.692	0.524	0	Plet1	0	1.58788	0.744	0.602	0	Gja1	2.10748e-289	0.267279	0.283	0.427	9.26661e-286	Ncf1	1.28266e-199	0.777129	0.468	0.202	5.63987e-196	Stap2	0	0.307121	0.2	0.264	0	Klhl23	0	0.385765	0.16	0.349	0	H2-DMb2	3.28232e-98	2.2686	0.694	0.558	1.44324e-94	Fam46c	1.09356e-38	1.64972	0.555	0.447	4.80839e-35	Top2a	9.75151e-68
Gas6	0	1.06916	0.774	0.663	0	Fabp5	0	1.49322	0.742	0.57	0	Itgbl1	1.14115e-278	0.534841	0.789	0.591	5.01764e-275	Cd36	8.58225e-199	2.18247	0.508	0.307	3.77361e-195	Gabpb1	0	0.334189	0.788	0.512	0	Atp6v0e2	0	0.355107	0.163	0.296	0	Mgl2	6.82863e-98	2.38013	0.707	0.537	3.00255e-94	H2-Eb1	2.47365e-38	1.48143	0.763	0.625	1.08766e-34	Cd3e	1.88947e-67
Stc2	0	0.479802	0.594	0.337	0	Ctse	0	2.05774	0.723	0.494	0	Sparc	2.22585e-277	0.413732	0.982	0.804	9.78705e-274	Cd84	1.27285e-198	1.3153	0.599	0.535	5.59674e-195	Ufl1	0	0.335287	0.913	0.516	0	Il13ra1	0	0.308203	0.845	0.391	0	Cd40	1.61181e-97	0.461904	0.67	0.382	7.08712e-94	Zfp958	3.30668e-38	0.282576	0.52	0.424	1.45395e-34	Mad2l1	1.33842e-65
Plac8	0	1.31473	0.666	0.494	0	Spint2	0	2.34799	0.832	0.52	0	Gem	4.77584e-276	0.61769	0.268	0.433	2.09993e-272	Tifab	1.17133e-197	0.525928	0.394	0.187	5.15034e-194	Triap1	0	0.336727	0.866	0.474	0	Lgalsl	0	0.927904	0.801	0.398	0	Wfdc17	2.50768e-95	1.65759	0.736	0.575	1.10263e-91	Atp2a3	3.39353e-38	0.364043	0.028	0.281	1.49213e-34	Rbm14	4.59791e-64
Gsn	0	1.46941	0.959	0.835	0	Cbr2	0	2.00821	0.838	0.501	0	Fam124a	7.79384e-274	0.26074	0.233	0.306	3.42695e-270	C5ar1	1.01465e-195	2.28967	0.537	0.371	4.46142e-192	Hspb1	4.76078e-308	2.08542	0.889	0.622	2.09331e-304	Adamtsl1	0	0.567004	0.952	0.435	0	Camk1d	3.20892e-95	0.436643	0.689	0.543	1.41096e-91	Cox17	1.14508e-37	0.965019	0.648	0.461	5.0349e-34	Gm5547	5.8549e-64
Ackr4	0	0.302392	0.547	0.369	0	Btg2	0	0.931312	0.685	0.35	0	Ppp1r14a	1.19272e-271	0.310204	0.193	0.308	5.24441e-268	Ms4a6c	8.591e-193	2.11719	0.536	0.362	3.77746e-189	Cdh13	2.12898e-307	0.519942	0.227	0.463	9.36112e-304	Polr3e	0	0.449362	0.947	0.534	0	S100a4	9.32216e-95	2.36093	0.668	0.39	4.09895e-91	Rilpl2	1.34816e-37	0.354637	0.542	0.418	5.92788e-34	Rps24-ps3	1.75999e-63
Col6a1	0	1.73109	0.819	0.503	0	Ier3	0	0.293215	0.762	0.535	0	Sfrp2	1.5659e-270	0.290768	0.739	0.46	6.88528e-267	Tmem173	1.4874e-192	0.337322	0.176	0.55	6.54008e-189	Lepr	4.94775e-306	1.06613	0.79	0.601	2.17552e-302	Sbno2	0	0.297439	0.92	0.5	0	Jaml	2.20954e-94	1.12066	0.643	0.36	9.71536e-91	Tspan13	1.78165e-37	0.750014	0.614	0.393	7.83394e-34	Tns4	1.12394e-61
Dpep1	0	1.28171	0.65	0.431	0	Trf	0	1.19513	0.774	0.512	0	Dmpk	7.58846e-270	0.293578	0.213	0.29	3.33665e-266	Plekho1	2.27231e-189	0.772043	0.486	0.326	9.99133e-186	Fam167b	1.01539e-301	0.729787	0.255	0.078	4.46468e-298	Epn2	0	0.363551	0.128	0.426	0	St8sia4	5.13085e-94	0.893428	0.607	0.264	2.25603e-90	Cks2	1.81952e-37	0.268393	0.118	0.585	8.00041e-34	Ctla2b	3.71413e-61
Sparcl1	0	0.624896	0.758	0.578	0	Wfdc15b	0	1.68743	0.713	0.548	0	Nbl1	2.53539e-262	0.553027	0.919	0.671	1.11481e-258	Ifi209	1.05934e-185	0.341699	0.343	0.06	4.65793e-182	Gpr146	1.19894e-299	0.463036	0.184	0.322	5.27175e-296	Arid5b	0	0.311277	0.134	0.416	0	Fcor	2.50836e-93	0.506346	0.582	0.245	1.10292e-89	Tnfaip8l2	1.44716e-36	0.273767	0.271	0.154	6.36314e-33	Actn2	1.5985e-60
Mmp2	0	1.92283	0.796	0.464	0	Fos	0	0.95681	0.876	0.731	0	Spon2	4.31926e-261	0.505248	0.803	0.563	1.89918e-257	Zmynd15	6.42236e-183	0.389985	0.452	0.293	2.82391e-179	Mfsd6	8.64772e-299	0.414289	0.784	0.431	3.8024e-295	Slc4a3	0	0.443495	0.111	0.32	0	Ccr1	3.57265e-91	1.08228	0.672	0.466	1.57089e-87	Mndal	1.49202e-36	0.5991	0.586	0.388	6.56042e-33	Pglyrp1	2.93631e-60
Crispld2	0	1.37435	0.735	0.496	0	Vsig2	0	1.98928	0.705	0.645	0	Efemp1	1.05642e-257	1.11341	0.754	0.508	4.64507e-254	Ccl8	4.49623e-181	4.83458	0.626	0.545	1.97699e-177	Met	1.76345e-298	0.339889	0.801	0.429	7.75388e-295	Mlf1	0	0.492799	0.818	0.162	0	Cd36	6.50385e-90	0.43567	0.614	0.315	2.85974e-86	Prim1	8.44524e-36	0.302346	0.489	0.406	3.71337e-32	Dusp2	3.63985e-59
Cd34	0	1.46784	0.709	0.495	0	Spint1	0	1.21546	0.701	0.476	0	S100a10	1.95183e-247	0.764161	0.839	0.661	8.58221e-244	Bcl2a1b	8.17838e-181	2.01155	0.568	0.504	3.59604e-177	Pdrg1	1.2428e-296	0.486646	0.866	0.481	5.4646e-293	Jam3	0	0.400696	0.181	0.379	0	Skint3	1.21851e-88	0.318794	0.166	0.263	5.35778e-85	Itgb3bp	1.22957e-35	0.316869	0.576	0.475	5.40643e-32	Irgm1	6.61975e-59
F2r	0	0.656773	0.645	0.515	0	2200002D01Rik	0	2.23876	0.714	0.569	0	C3	5.46801e-246	1.76388	0.707	0.558	2.40429e-242	Cd14	2.39587e-179	2.86563	0.619	0.579	1.05346e-175	Cx3cl1	2.5808e-293	0.642396	0.211	0.331	1.13478e-289	Fat1	0	0.446803	0.816	0.452	0	Rilpl2	3.3261e-88	1.11769	0.658	0.415	1.46249e-84	Phf11b	1.28804e-35	0.462202	0.118	0.456	5.66353e-32	Cd37	5.2396e-58
Htra1	0	1.54654	0.569	0.338	0	Ociad2	0	1.9323	0.71	0.515	0	Fbln7	1.02483e-245	0.382689	0.71	0.433	4.5062e-242	Tnfaip8l2	7.49311e-178	0.970787	0.42	0.136	3.29472e-174	Cyp26b1	8.54868e-293	0.798925	0.221	0.381	3.75885e-289	Arl5b	0	0.283908	0.961	0.571	0	Cyp4f18	1.33168e-87	0.457325	0.597	0.348	5.8554e-84	Plek	4.81343e-35	0.525058	0.614	0.52	2.11646e-31	Jakmip1	2.66223e-57
Col6a2	0	1.16562	0.721	0.417	0	Ugdh	0	2.0377	0.915	0.644	0	Sfrp4	1.26307e-239	1.67719	0.65	0.354	5.55373e-236	Ms4a7	1.93491e-175	2.87553	0.564	0.466	8.5078e-172	Clca3a1	1.51983e-292	0.98098	0.765	0.536	6.68269e-289	Gm5526	0	0.604692	0.204	0.366	0	Clec2d	1.82776e-87	1.08053	0.702	0.547	8.03667e-84	Plcg2	1.49071e-34	0.478851	0.517	0.305	6.55465e-31	Slc46a3	3.69448e-57
Fxyd6	0	1.06769	0.689	0.57	0	Defb1	0	0.697478	0.567	0.399	0	Smtn	1.22583e-233	0.30771	0.259	0.397	5.39e-230	Clec4d	3.46238e-175	1.01754	0.557	0.481	1.52241e-171	Ifit3	3.49393e-288	0.856063	0.768	0.448	1.53628e-284	Dnajb2	0	0.474211	0.905	0.352	0	Slc3a2	4.07247e-87	0.736348	0.788	0.581	1.79067e-83	Ly9	1.49082e-34	0.534907	0.445	0.09	6.55513e-31	Ptprc	4.22156e-57
Tnxb	0	0.934893	0.628	0.485	0	Phlda1	0	1.44043	0.803	0.5	0	Tnfaip6	3.79952e-233	0.705796	0.766	0.572	1.67065e-229	Lyve1	2.20806e-169	2.32398	0.557	0.477	9.70883e-166	Rangap1	8.56474e-288	0.341332	0.814	0.475	3.76592e-284	Heyl	0	0.581928	0.916	0.373	0	Ifi30	1.27531e-85	2.45478	0.695	0.512	5.60755e-82	Snord118	1.93291e-34	0.363295	0.364	0.142	8.49899e-31	Xlr4c	4.57495e-56
Col4a2	0	0.46266	0.637	0.415	0	1810011O10Rik	0	1.91255	0.824	0.466	0	Galnt15	5.62894e-233	0.553837	0.209	0.269	2.47504e-229	Rgs1	2.3406e-169	2.55003	0.579	0.509	1.02916e-165	Kbtbd4	1.10797e-286	0.36939	0.716	0.278	4.87177e-283	Rasl11b	0	0.2915	0.217	0.582	0	Ccnb2	1.51164e-82	0.425813	0.594	0.285	6.6467e-79	Pycr1	1.22662e-33	0.283438	0.492	0.384	5.39346e-30	Il18r1	1.13378e-55
Gfpt2	0	1.42037	0.8	0.566	0	Tmem64	0	1.32999	0.828	0.494	0	Pcolce2	4.36587e-232	0.605998	0.776	0.589	1.91967e-228	Ifi203	3.80705e-169	0.441209	0.19	0.547	1.67396e-165	Myo10	5.07793e-286	0.294639	0.179	0.299	2.23277e-282	Speg	0	0.638639	0.199	0.291	0	Adam8	3.76395e-82	0.341505	0.618	0.409	1.65501e-78	Ccdc61	2.46649e-33	0.264876	0.452	0.364	1.08452e-29	Snip1	6.23644e-55
Col4a1	0	0.753955	0.603	0.42	0	Tmprss2	0	1.83198	0.662	0.476	0	Pcp4	2.93911e-223	0.609987	0.214	0.279	1.29233e-219	Aif1	9.32407e-168	2.49105	0.581	0.532	4.09979e-164	Il2rg	1.00624e-284	0.836816	0.769	0.505	4.42443e-281	Rbm33	0	0.265727	0.927	0.448	0	H2-DMb1	1.00192e-81	2.73116	0.689	0.567	4.40545e-78	AU020206	3.58375e-33	1.03505	0.514	0.354	1.57577e-29	Lcp1	1.36522e-54
Olfml2b	0	0.513886	0.637	0.44	0	Fosb	0	0.375277	0.763	0.38	0	Rarres2	3.77111e-221	0.605858	0.804	0.531	1.65816e-217	Ifi27l2a	1.88597e-165	1.69168	0.76	0.696	8.2926e-162	Esam	1.48159e-284	2.59355	0.746	0.298	6.51455e-281	Rcsd1	0	0.494666	0.142	0.313	0	Ucp2	4.66004e-81	2.09379	0.738	0.528	2.04902e-77	H2-DMa	1.23127e-32	0.584664	0.193	0.555	5.4139e-29	Siglecg	5.82446e-54
Sparc	0	2.04424	0.98	0.738	0	Idh1	0	1.97664	0.853	0.579	0	Peg3	3.81946e-220	0.257628	0.259	0.337	1.67942e-216	Selenop	6.03605e-165	1.91461	0.732	0.716	2.65405e-161	Ptgs2	1.02045e-283	0.313282	0.838	0.462	4.48693e-280	Zfhx3	0	0.34533	0.176	0.455	0	Was	1.6778e-80	0.553165	0.613	0.348	7.37729e-77	Edem1	3.62001e-32	1.50967	0.586	0.452	1.59172e-28	Gimap3	8.92116e-54
Wnt2	0	1.41737	0.719	0.613	0	Mgst2	0	1.93385	0.735	0.535	0	Zcchc24	1.08719e-219	0.262985	0.275	0.366	4.78038e-216	Myo1f	3.25143e-153	0.624976	0.433	0.212	1.42965e-149	Igfbp3	1.0547e-283	2.78265	0.757	0.459	4.63752e-280	Adcy5	0	0.502442	0.13	0.303	0	Rinl	2.56179e-79	0.294659	0.579	0.216	1.12642e-75	Ptpn18	5.24114e-32	1.44298	0.586	0.519	2.30453e-28	Il2rg	1.79419e-53
Matn2	0	0.934257	0.602	0.398	0	Ezr	0	1.84461	0.866	0.609	0	Zfp703	1.71807e-217	0.254673	0.3	0.426	7.55436e-214	Abi3	3.36883e-153	0.250043	0.386	0.231	1.48128e-149	Ablim3	4.60501e-280	0.497955	0.213	0.368	2.02482e-276	Id3	2.46104e-302	1.7599	0.981	0.585	1.08212e-298	Gla	1.64089e-76	0.455403	0.697	0.532	7.21499e-73	Sp110	6.29088e-32	0.625536	0.536	0.402	2.7661e-28	Cited2	8.5073e-53
Fndc1	0	1.1064	0.72	0.562	0	Prss22	0	0.644415	0.716	0.51	0	Col14a1	4.30851e-214	0.850047	0.763	0.602	1.89445e-210	Lcp1	2.14047e-152	2.38925	0.567	0.514	9.41166e-149	Gbp3	1.15075e-278	0.413802	0.249	0.561	5.05986e-275	Itga7	5.9075e-295	1.12551	0.726	0.172	2.59753e-291	Top2a	9.78563e-76	0.275382	0.523	0.093	4.30274e-72	Jakmip1	8.87875e-32	0.509489	0.467	0.253	3.90399e-28	Mbip	1.53729e-52
Wfdc1	0	0.355743	0.626	0.422	0	Sdc1	0	1.84718	0.765	0.479	0	Ifitm1	1.06483e-209	0.786132	0.754	0.523	4.68208e-206	Tcirg1	1.09548e-148	0.594827	0.516	0.428	4.81683e-145	Afap1l2	4.48717e-277	0.250529	0.208	0.397	1.97301e-273	BC028528	9.17495e-291	0.307926	0.734	0.223	4.03423e-287	Rasa4	3.52182e-75	0.397494	0.543	0.184	1.54854e-71	Cybb	1.20204e-31	1.43094	0.583	0.488	5.28536e-28	Gm24265	1.80271e-52
Tnfrsf11b	0	0.297747	0.624	0.339	0	Cldn7	0	2.01024	0.823	0.522	0	Cnn1	1.94911e-205	0.448057	0.189	0.261	8.57024e-202	Retnla	1.58948e-145	4.85569	0.617	0.55	6.98895e-142	Psmb9	4.2114e-272	0.411372	0.233	0.446	1.85175e-268	Cdc42ep3	1.05992e-290	0.606898	0.217	0.294	4.66045e-287	Cks2	3.60238e-75	0.708842	0.2	0.587	1.58397e-71	Gimap6	3.51732e-31	1.34414	0.505	0.314	1.54657e-27	Glipr1	5.35937e-52
Boc	0	0.468666	0.597	0.427	0	Tmem123	0	1.4151	0.815	0.563	0	Fxyd6	2.25488e-204	0.665446	0.766	0.593	9.9147e-201	Lgmn	3.0652e-145	2.38368	0.626	0.591	1.34777e-141	Plekhg5	2.87489e-270	0.374773	0.762	0.451	1.26409e-266	Maff	4.5649e-289	0.28976	0.963	0.731	2.00718e-285	Bcl2a1d	4.93816e-75	2.1857	0.687	0.623	2.17131e-71	Cxcr3	6.08553e-31	0.308481	0.414	0.199	2.67581e-27	Rfx5	6.41393e-52
Tcf21	0	1.98785	0.784	0.51	0	Ddit4	0	0.884858	0.778	0.469	0	Cfh	1.04767e-202	0.776414	0.756	0.553	4.60659e-199	Aoah	5.60747e-143	0.674697	0.418	0.199	2.4656e-139	Arhgap31	2.16967e-267	0.756642	0.223	0.294	9.54003e-264	Epas1	7.55638e-285	1.01287	0.761	0.36	3.32254e-281	Il21r	3.94433e-73	0.3343	0.626	0.437	1.73432e-69	Cd79b	1.03121e-30	3.01135	0.592	0.512	4.53425e-27	Ramp1	1.18029e-51
Medag	0	0.831927	0.637	0.517	0	Krt23	0	1.12436	0.835	0.682	0	Ltbp1	7.36412e-197	0.354142	0.658	0.398	3.238e-193	Clec4a2	7.48915e-142	2.09143	0.522	0.425	3.29298e-138	Hoxb7	5.6036e-264	0.897918	0.719	0.227	2.4639e-260	Cebpd	2.52664e-281	1.94204	0.827	0.505	1.11097e-277	Spc24	1.67749e-72	0.303083	0.184	0.546	7.37591e-69	Stard5	1.86855e-28	0.326105	0.576	0.485	8.21603e-25	Coro1a	3.04268e-51
Slc43a3	0	0.991515	0.688	0.496	0	Lmo1	0	1.94698	0.744	0.469	0	Serpinf1	5.7944e-196	1.40361	0.697	0.475	2.5478e-192	Cd37	3.24027e-141	0.895815	0.485	0.351	1.42475e-137	Ctla2a	6.5798e-262	3.10667	0.728	0.291	2.89314e-258	Npy1r	9.96591e-278	0.579447	0.794	0.438	4.38201e-274	Plscr1	5.16063e-72	0.619668	0.563	0.298	2.26913e-68	Eaf2	2.41548e-28	1.20901	0.542	0.442	1.06208e-24	Snx20	5.14402e-51
Cygb	0	1.75373	0.879	0.577	0	Klf5	0	1.29802	0.779	0.567	0	Lrrc17	2.93485e-195	0.277695	0.249	0.271	1.29046e-191	Pitpnc1	5.54919e-140	0.285119	0.464	0.343	2.43998e-136	Dock1	2.65761e-260	0.59475	0.75	0.468	1.16855e-256	Ramp1	2.74877e-277	1.8205	0.744	0.308	1.20864e-273	Plbd1	1.3676e-71	3.19126	0.643	0.334	6.01334e-68	Ly6e	4.19909e-28	1.34402	0.788	0.723	1.84634e-24	Gm10138	1.68711e-50
Pcolce2	0	1.27149	0.688	0.567	0	Lgals3	0	1.81776	0.914	0.627	0	Loxl2	1.78292e-191	0.407651	0.768	0.574	7.83948e-188	Csf1r	4.66775e-139	2.94649	0.552	0.488	2.05241e-135	Cav1	1.24537e-258	2.06794	0.775	0.427	5.47588e-255	Arid5a	1.30745e-276	0.629664	0.773	0.555	5.74884e-273	Hmgb2	4.41037e-71	1.23056	0.648	0.448	1.93924e-67	Rab30	7.07823e-28	0.347966	0.47	0.307	3.1123e-24	Gm23472	7.75727e-50
Rbp1	0	1.44754	0.838	0.556	0	Tmsb4x	0	0.549621	0.997	0.979	0	Fgf2	4.2929e-189	0.319967	0.743	0.476	1.88759e-185	Pltp	2.99157e-136	1.71579	0.711	0.665	1.31539e-132	Cytl1	1.3077e-256	1.25587	0.688	0.11	5.74994e-253	Higd1b	4.78872e-275	0.550288	0.717	0.065	2.1056e-271	Ncf4	4.07639e-70	0.875937	0.657	0.551	1.79239e-66	Pld4	7.4603e-28	0.985053	0.536	0.437	3.28029e-24	Samsn1	1.14766e-49
Edn3	0	0.504283	0.723	0.548	0	Urah	0	1.77521	0.737	0.618	0	Cxcl12	5.51482e-189	1.08922	0.737	0.589	2.42486e-185	Cxcl10	4.80039e-136	0.652598	0.3	0.671	2.11073e-132	Stmn2	2.16542e-255	0.472468	0.285	0.54	9.52134e-252	Tspan2	3.81107e-274	0.932558	0.244	0.32	1.67573e-270	Tap2	5.13662e-69	0.482473	0.641	0.442	2.25857e-65	C130026I21Rik	2.19174e-27	1.53225	0.548	0.482	9.63708e-24	Tspan13	1.61034e-49
Aldh1a3	0	0.543243	0.639	0.496	0	Rcan1	0	0.315147	0.795	0.471	0	Frzb	4.18143e-188	0.468517	0.721	0.55	1.83858e-184	Ccl3	7.59885e-136	2.74166	0.554	0.524	3.34121e-132	Rasal2	2.84806e-255	0.400062	0.694	0.256	1.25229e-251	Fyco1	2.78111e-269	0.273224	0.756	0.292	1.22285e-265	Dusp16	5.26562e-69	0.326346	0.658	0.459	2.31529e-65	Icam2	4.19191e-27	0.377723	0.48	0.306	1.84318e-23	Trbc2	2.48899e-49
Tgm2	0	0.898107	0.711	0.538	0	S100a14	0	1.25687	0.726	0.478	0	Igfbp4	6.18175e-187	1.2665	0.709	0.584	2.71811e-183	Stk17b	9.07692e-136	0.446812	0.24	0.566	3.99112e-132	Lrg1	3.74642e-253	3.01117	0.699	0.168	1.6473e-249	P2rx1	1.22174e-265	0.873773	0.702	0.176	5.37198e-262	Lmnb1	7.35777e-69	0.788228	0.667	0.568	3.23521e-65	Fermt3	8.33758e-27	0.648291	0.492	0.357	3.66603e-23	P2ry10	3.17302e-49
Mgll	0	0.737788	0.688	0.565	0	Lypd3	0	1.42438	0.704	0.471	0	Fam198b	2.62572e-185	0.454929	0.292	0.39	1.15453e-181	Plek	1.09102e-134	1.74237	0.546	0.519	4.79723e-131	Mcf2l	1.47238e-252	0.661346	0.231	0.305	6.47405e-249	Bcar3	2.03889e-262	0.479433	0.739	0.353	8.965e-259	Ccl3	1.1411e-68	2.36431	0.653	0.524	5.01741e-65	Txndc5	1.19786e-26	2.0013	0.685	0.579	5.26697e-23	Acot7	1.41477e-48
Nid1	0	1.1638	0.667	0.54	0	Got1	0	0.899035	0.771	0.495	0	Gpx3	9.21795e-184	1.9038	0.679	0.525	4.05313e-180	Mmp9	1.14998e-134	1.03888	0.371	0.115	5.05644e-131	Pkn3	7.97322e-252	0.60048	0.224	0.316	3.50582e-248	Fbxo30	1.78602e-258	0.257834	0.186	0.392	7.85313e-255	Crip1	2.18913e-68	0.874498	0.893	0.775	9.6256e-65	Adssl1	1.20058e-26	0.301221	0.452	0.233	5.27896e-23	Il2rb	1.08069e-47
Loxl1	0	0.991519	0.673	0.528	0	1700027J19Rik	0	1.13552	0.714	0.488	0	Lox	2.02961e-182	0.413111	0.804	0.637	8.92418e-179	Lilr4b	2.76017e-134	2.2081	0.526	0.438	1.21365e-130	Akt3	4.40543e-251	0.354502	0.685	0.263	1.93707e-247	Itga3	7.53087e-257	0.317947	0.795	0.38	3.31132e-253	Pkp3	6.92465e-68	0.2753	0.558	0.265	3.04477e-64	Stap1	2.04468e-26	0.302285	0.548	0.43	8.99044e-23	Glrx	1.25946e-47
Sema3c	0	1.22212	0.659	0.553	0	Rab25	0	1.59456	0.713	0.634	0	Ly6a	2.54874e-181	0.483796	0.934	0.719	1.12068e-177	Cd300c2	3.47023e-134	1.42931	0.538	0.503	1.52586e-130	Hspa12b	5.70536e-251	0.292338	0.27	0.532	2.50865e-247	Cpxm2	1.24768e-250	0.921319	0.252	0.428	5.48606e-247	Lcp1	4.76966e-67	1.84985	0.655	0.515	2.09722e-63	Derl3	2.86884e-26	1.46433	0.417	0.166	1.26143e-22	Irf2	1.71908e-47
Hoxa11	0	0.357976	0.551	0.35	0	Fosl1	0	0.717496	0.815	0.628	0	Hmgcs2	2.06179e-180	0.548381	0.301	0.397	9.0657e-177	Tnfaip8	6.99546e-133	0.420217	0.231	0.554	3.0759e-129	Pycr2	4.85119e-245	0.325139	0.791	0.526	2.13307e-241	Ltbp1	7.19868e-250	0.440531	0.252	0.439	3.16526e-246	Sp110	8.62337e-67	0.692523	0.592	0.4	3.79169e-63	Taf1b	6.85226e-26	0.300614	0.551	0.485	3.01294e-22	Sun2	1.76508e-46
Fbln5	0	1.84048	0.729	0.551	0	Ubc	0	1.2302	0.817	0.593	0	Sparcl1	1.76118e-179	0.462408	0.801	0.622	7.74389e-176	Folr2	2.35518e-131	3.06573	0.494	0.361	1.03557e-127	Oasl2	6.53373e-245	0.375136	0.251	0.416	2.87288e-241	Pde5a	1.27176e-248	0.450024	0.273	0.558	5.59193e-245	Neurl3	9.56911e-67	0.566919	0.58	0.277	4.20754e-63	Myo1g	8.10475e-26	0.377047	0.539	0.472	3.56366e-22	Tnfrsf1b	2.0251e-46
Fkbp11	0	0.366123	0.597	0.433	0	Fam110c	0	1.05543	0.718	0.457	0	Lamb1	3.29465e-177	0.600654	0.3	0.413	1.44866e-173	Cotl1	1.73194e-130	2.06254	0.572	0.502	7.61534e-127	Cdc14a	6.60632e-244	0.400531	0.719	0.422	2.9048e-240	Dpysl3	1.17167e-246	0.373546	0.26	0.451	5.15184e-243	Cxcl2	6.04435e-66	0.941716	0.717	0.752	2.6577e-62	Msn	7.13329e-25	0.292659	0.626	0.527	3.13651e-21	Arrb2	3.54397e-46
Prnp	0	1.15259	0.749	0.573	0	Gstm2-ps1	0	1.23267	0.616	0.364	0	Vwa1	1.58347e-176	0.617903	0.264	0.309	6.96254e-173	Zc3h12a	2.26196e-129	0.310675	0.51	0.457	9.94586e-126	Tm6sf1	1.338e-242	0.345489	0.235	0.55	5.88317e-239	Pygb	3.20609e-246	0.347104	0.246	0.447	1.40972e-242	Naaa	4.66067e-65	2.15031	0.673	0.568	2.0493e-61	Srgn	8.81758e-25	1.52264	0.598	0.473	3.87709e-21	Gm10175	3.99929e-46
Fn1	0	1.60957	0.814	0.548	0	Hacd2	0	1.38643	0.795	0.523	0	G0s2	6.93142e-175	0.472927	0.253	0.223	3.04775e-171	Dok2	8.1418e-129	1.14225	0.496	0.41	3.57995e-125	Casp1	4.10286e-241	0.292815	0.208	0.434	1.80403e-237	Kcnj8	2.62996e-241	0.426049	0.258	0.408	1.15639e-237	Ly86	7.67254e-65	1.68194	0.646	0.521	3.37362e-61	H2-K1	4.28771e-24	1.32201	0.813	0.769	1.8853e-20	Gng2	1.59842e-45
Frzb	0	0.536762	0.629	0.537	0	Ripk4	0	0.916896	0.672	0.517	0	Ptgis	9.41991e-174	0.696585	0.756	0.535	4.14193e-170	Adssl1	6.89403e-128	0.35971	0.43	0.221	3.0313e-124	Cldn15	1.01683e-239	0.588072	0.697	0.202	4.47099e-236	Clu	8.94661e-240	1.01389	0.745	0.339	3.93382e-236	Bcl2a1b	7.31081e-63	1.35736	0.638	0.506	3.21457e-59	Hist1h4n	4.59225e-24	0.609612	0.1	0.306	2.01921e-20	Ly6g5b	5.23938e-45
Adam23	0	0.514789	0.578	0.458	0	Avpi1	0	2.02314	0.834	0.511	0	Gas6	9.98647e-173	0.614323	0.868	0.682	4.39105e-169	Lilrb4a	1.02563e-122	2.51001	0.603	0.678	4.5097e-119	Sema7a	4.99438e-239	0.775611	0.237	0.351	2.19603e-235	Nexn	1.68091e-238	1.00351	0.256	0.386	7.39094e-235	Ms4a6d	8.96006e-63	0.460928	0.646	0.476	3.93974e-59	Bid	1.41096e-23	0.408463	0.604	0.534	6.20397e-20	Tgtp2	5.25815e-45
Nupr1	0	1.3277	0.724	0.576	0	Fdps	0	0.76862	0.684	0.55	0	Smoc2	8.99399e-172	0.454147	0.777	0.558	3.95466e-168	Trf	2.122e-121	1.79359	0.637	0.588	9.33042e-118	Ptn	3.82502e-238	0.34446	0.17	0.311	1.68186e-234	Ccnd2	4.55853e-234	0.666211	0.813	0.587	2.00439e-230	Lilrb4a	1.00955e-62	1.03053	0.709	0.673	4.43899e-59	Sec11c	1.93999e-23	2.53815	0.626	0.597	8.53016e-20	Insl6	9.86294e-45
Nbl1	0	1.9728	0.899	0.588	0	Gsta3	0	1.3629	0.638	0.423	0	Plxdc2	1.08745e-170	0.345664	0.748	0.533	4.78152e-167	Snx5	5.66249e-121	1.75928	0.537	0.47	2.4898e-117	Ift172	6.95381e-238	0.40051	0.783	0.529	3.05759e-234	Tinagl1	2.33456e-233	1.67909	0.766	0.42	1.0265e-229	Gdpd3	1.66687e-62	0.376749	0.584	0.345	7.32925e-59	Abi3	2.99906e-23	0.375319	0.43	0.239	1.31869e-19	Rac2	4.55368e-44
Il11ra1	0	0.834434	0.609	0.496	0	Pim3	0	0.46852	0.763	0.51	0	Slfn5	1.15632e-169	0.276823	0.657	0.4	5.08436e-166	Lat2	6.61481e-121	0.808829	0.491	0.424	2.90853e-117	Plscr2	3.47799e-233	1.09275	0.702	0.351	1.52927e-229	Jph2	6.15143e-230	0.561444	0.268	0.416	2.70479e-226	Adcy7	1.8104e-62	0.32803	0.237	0.561	7.96034e-59	Spib	4.38014e-23	0.791959	0.121	0.323	1.92595e-19	Cd44	4.97389e-44
Lgals1	0	1.07454	0.935	0.725	0	Sh3gl2	0	1.55423	0.63	0.264	0	Vcan	3.39628e-169	0.405256	0.785	0.547	1.49334e-165	Ccr1	5.1296e-120	1.44121	0.524	0.465	2.25549e-116	Gda	9.3842e-231	0.469657	0.797	0.489	4.12623e-227	Zfp467	9.14613e-229	0.402935	0.264	0.435	4.02155e-225	Pou2f2	2.45552e-62	0.412167	0.579	0.345	1.07969e-58	Cdc20	7.21822e-23	0.285666	0.408	0.276	3.17385e-19	Slc9a9	7.11067e-44
Dpysl3	0	0.503769	0.57	0.367	0	Adm	0	0.461274	0.639	0.244	0	Lama4	4.74618e-166	0.540584	0.311	0.394	2.08689e-162	Bank1	8.42006e-119	0.317405	0.416	0.271	3.7023e-115	Tmcc3	3.82707e-230	0.311005	0.28	0.542	1.68276e-226	Ncor1	1.44208e-228	0.678711	0.808	0.545	6.34082e-225	Lcp2	7.54141e-62	0.489613	0.597	0.435	3.31596e-58	Syk	7.5633e-23	0.564432	0.218	0.594	3.32558e-19	Dynll2	9.72393e-44
Faim2	0	0.328161	0.646	0.385	0	Rhov	0	0.848907	0.723	0.543	0	Inmt	7.6375e-166	0.864724	0.666	0.389	3.35821e-162	Plbd1	1.24946e-118	1.23676	0.476	0.33	5.49386e-115	Hey1	3.88139e-229	0.442595	0.246	0.334	1.70665e-225	Kcnmb1	4.17583e-226	0.817641	0.263	0.12	1.83611e-222	Rel	2.15813e-61	0.979966	0.58	0.338	9.48931e-58	Sell	4.11385e-21	0.555999	0.33	0.162	1.80886e-17	Ikzf3	1.76653e-43
Ppic	0	1.24722	0.654	0.472	0	Paqr5	0	1.71531	0.668	0.472	0	Col6a1	2.11705e-164	0.580214	0.758	0.599	9.30865e-161	Gpr65	1.56237e-118	0.914038	0.37	0.129	6.86976e-115	Fas	8.64591e-229	0.457469	0.251	0.406	3.80161e-225	Serpine2	1.33509e-220	1.79934	0.843	0.578	5.87041e-217	Cybb	2.17926e-61	1.47563	0.631	0.486	9.58219e-58	Sp100	5.9588e-21	0.456123	0.539	0.469	2.62008e-17	Icos	4.01348e-43
Bgn	0	2.05571	0.943	0.681	0	Aldh3b2	0	1.12484	0.671	0.519	0	Hspa1a	1.307e-163	0.685622	0.818	0.772	5.74686e-160	Ms4a6d	4.39644e-118	2.06458	0.53	0.475	1.93311e-114	Pxn	4.40147e-226	0.306873	0.264	0.492	1.93533e-222	Bcr	1.45194e-220	0.929454	0.783	0.388	6.38418e-217	Cd53	1.32553e-60	1.70582	0.623	0.394	5.82838e-57	Rhof	1.21727e-20	0.361744	0.449	0.272	5.35233e-17	Isy1	1.08732e-42
Lox	0	1.13042	0.77	0.593	0	Tubb4b	0	1.42138	0.755	0.416	0	Fndc1	1.76664e-161	0.506034	0.76	0.6	7.76793e-158	Spp1	1.3149e-117	0.342923	0.443	0.293	5.7816e-114	Casp12	1.46681e-221	0.598378	0.71	0.348	6.44958e-218	Vldlr	2.59525e-220	0.387118	0.225	0.351	1.14113e-216	Nfkbiz	1.50523e-60	0.729436	0.609	0.386	6.61848e-57	Xlr4b	1.4886e-20	0.336535	0.548	0.489	6.54536e-17	Gm12338	1.32074e-42
Loxl2	0	0.779657	0.659	0.561	0	Pmaip1	0	0.335119	0.737	0.595	0	Postn	4.49466e-159	0.745598	0.302	0.34	1.9763e-155	Ptprc	1.6259e-117	1.35178	0.498	0.426	7.1491e-114	Nuak1	8.12575e-219	0.662173	0.257	0.483	3.57289e-215	Hist1h1c	1.8764e-218	0.518941	0.254	0.539	8.25052e-215	Birc5	1.24681e-58	0.87761	0.548	0.197	5.48223e-55	Cmah	3.92865e-20	0.889114	0.24	0.456	1.72743e-16	Slfn2	3.07093e-42
Col14a1	0	1.46909	0.726	0.561	0	Msmo1	0	1.12964	0.698	0.536	0	Pmp22	3.51262e-154	0.669962	0.777	0.601	1.5445e-150	Pilrb2	1.40488e-116	0.55196	0.4	0.164	6.17726e-113	Galnt18	2.16621e-216	0.279964	0.241	0.462	9.52482e-213	Rasl12	3.60483e-218	1.19073	0.703	0.252	1.58504e-214	Lilr4b	4.28319e-58	0.543715	0.618	0.441	1.88332e-54	Cd24a	2.44705e-19	0.861871	0.268	0.603	1.07597e-15	Cd53	2.71686e-41
Kcnn3	0	0.39455	0.568	0.432	0	Rab27b	0	1.2676	0.704	0.462	0	Ppl	1.29316e-153	0.446088	0.233	0.285	5.68604e-150	Ifi204	1.53102e-116	0.828892	0.507	0.465	6.73187e-113	Pdlim1	3.65999e-216	1.68253	0.841	0.654	1.6093e-212	Gm13889	1.17963e-214	1.52948	0.721	0.35	5.18684e-211	Arl5c	7.82079e-58	1.21086	0.626	0.492	3.4388e-54	Cd2	2.84249e-19	0.830678	0.143	0.268	1.24984e-15	Il17ra	3.93253e-41
Kcnk2	0	0.442471	0.513	0.336	0	Aldh1a7	0	1.13031	0.605	0.493	0	Col18a1	1.12759e-151	0.333498	0.337	0.466	4.95802e-148	Adgre1	1.04872e-114	2.35671	0.53	0.497	4.61122e-111	4930503L19Rik	2.06138e-215	0.339724	0.742	0.527	9.06389e-212	Nr4a2	2.46027e-213	0.635338	0.761	0.582	1.08178e-209	Wdfy4	1.47285e-57	1.05116	0.538	0.167	6.4761e-54	Cd37	1.2708e-18	1.84046	0.495	0.359	5.5877e-15	Emc9	2.15101e-40
Ackr2	0	0.256948	0.563	0.486	0	Ptgr1	0	1.24399	0.609	0.447	0	Icam1	3.95166e-149	0.485357	0.744	0.636	1.73755e-145	Ltc4s	9.4608e-113	1.91497	0.53	0.512	4.15991e-109	Efhd1	5.58881e-214	0.349477	0.271	0.449	2.4574e-210	Arrdc3	2.20107e-212	0.441577	0.705	0.406	9.67811e-209	Me2	1.48245e-57	0.472697	0.565	0.37	6.51834e-54	Fkbp11	6.26534e-18	0.842198	0.511	0.492	2.75487e-14	Gstp3	5.68255e-40
Vcan	0	1.14093	0.686	0.512	0	Gata3	0	1.19743	0.643	0.495	0	Tram1	4.45983e-146	0.346851	0.757	0.546	1.96099e-142	Ifrd1	8.51684e-112	0.503532	0.588	0.81	3.74486e-108	Icam1	1.03953e-212	0.901093	0.853	0.636	4.5708e-209	Casp12	7.75171e-211	0.353043	0.227	0.376	3.40843e-207	Ptgs2	2.32398e-56	0.742585	0.64	0.479	1.02185e-52	Txndc11	3.51309e-17	0.748776	0.483	0.448	1.54471e-13	Fam107b	1.12329e-39
Ptgis	0	1.0971	0.718	0.472	0	Srd5a1	0	1.21021	0.596	0.435	0	Nupr1	4.2709e-144	0.357972	0.807	0.606	1.87791e-140	Pdgfc	1.73231e-108	0.29924	0.383	0.279	7.61698e-105	2900026A02Rik	8.43516e-211	0.69894	0.256	0.495	3.70894e-207	Bzw2	6.75078e-210	0.502039	0.251	0.513	2.96832e-206	Ccrl2	5.05246e-55	1.58089	0.611	0.449	2.22156e-51	D10Wsu102e	4.34377e-17	0.325543	0.215	0.526	1.90996e-13	Smc4	1.42162e-39
Fblim1	0	0.812439	0.598	0.404	0	Hpgd	0	0.35277	0.57	0.317	0	Ngf	4.56344e-144	0.252535	0.594	0.36	2.00654e-140	Ucp2	4.73325e-108	1.55579	0.586	0.528	2.08121e-104	BC028528	3.41802e-210	0.775019	0.248	0.252	1.5029e-206	Fbxo32	1.63551e-205	0.586823	0.268	0.322	7.19132e-202	Osm	7.17341e-55	0.44987	0.606	0.489	3.15415e-51	Bcl2a1b	4.71346e-17	0.291444	0.174	0.511	2.07251e-13	Nabp1	1.99219e-39
Csrp2	0	0.87431	0.704	0.559	0	Rnf128	0	1.51534	0.735	0.352	0	Rcn3	8.00774e-144	0.701815	0.749	0.574	3.521e-140	Itgam	1.81298e-106	1.3364	0.47	0.377	7.97168e-103	Fnbp1l	6.83515e-210	0.379154	0.257	0.462	3.00542e-206	Ppp1r12b	1.41227e-200	0.927614	0.267	0.305	6.20975e-197	Larp4b	9.59958e-55	0.314484	0.623	0.437	4.22094e-51	Slamf7	6.58368e-17	1.1436	0.449	0.261	2.89484e-13	Fam189b	3.38233e-39
Cpz	0	0.382129	0.567	0.336	0	Nrarp	0	0.506283	0.728	0.271	0	Des	4.07627e-143	0.515772	0.312	0.382	1.79234e-139	Ninj1	1.74334e-104	2.4841	0.566	0.541	7.66548e-101	Apbb2	4.6038e-208	0.448592	0.264	0.433	2.02429e-204	Rasl11a	1.34115e-197	3.06876	0.68	0.288	5.89704e-194	Fam134b	1.50579e-54	0.40831	0.619	0.486	6.62094e-51	Srpk3	1.27647e-16	0.789112	0.511	0.419	5.61266e-13	Ccr7	5.60733e-39
Pmp22	0	1.29327	0.713	0.57	0	Arpc1a	0	1.3017	0.744	0.473	0	Stc2	1.4046e-134	0.323661	0.662	0.399	6.17601e-131	Clec12a	1.80712e-102	1.83318	0.544	0.585	7.94589e-99	Hoxd9	6.69861e-206	0.556661	0.606	0.161	2.94538e-202	Mcur1	2.13173e-195	0.538184	0.703	0.441	9.37323e-192	Egr2	2.68927e-54	0.474504	0.633	0.497	1.18247e-50	Ifi30	1.80196e-16	0.963073	0.586	0.514	7.92323e-13	Gab3	2.38885e-38
Axl	0	1.10735	0.711	0.528	0	Smim22	0	1.2839	0.612	0.479	0	Sulf1	6.83999e-133	0.426201	0.688	0.505	3.00754e-129	Cd38	2.13602e-101	0.976824	0.368	0.189	9.39209e-98	Spock2	1.64185e-201	0.328101	0.186	0.282	7.2192e-198	Plekhf1	2.87096e-195	0.68621	0.74	0.429	1.26236e-191	Chn2	3.51229e-54	0.577365	0.579	0.403	1.54436e-50	44805	2.94406e-16	0.585718	0.464	0.423	1.2945e-12	Bid	3.09106e-38
Col5a2	0	1.24685	0.697	0.492	0	Epcam	0	1.07258	0.736	0.606	0	Flt1	2.44568e-132	0.324804	0.32	0.31	1.07536e-128	Rilpl2	3.14448e-100	0.574039	0.492	0.414	1.38263e-96	Sat1	2.53211e-200	1.91374	0.899	0.665	1.11337e-196	Atp2b4	3.87491e-194	0.451576	0.273	0.316	1.7038e-190	Tlr2	3.62309e-54	0.723178	0.619	0.506	1.59307e-50	St3gal6	4.19384e-16	0.299798	0.433	0.347	1.84403e-12	H2-K1	3.10379e-38
Ptgs1	0	0.309447	0.697	0.589	0	Bcam	0	0.369082	0.598	0.362	0	Frmd6	1.16372e-129	0.368675	0.329	0.415	5.1169e-126	Dab2	1.31406e-99	2.1011	0.551	0.549	5.77791e-96	Cadm1	1.38322e-199	0.554925	0.719	0.435	6.082e-196	Pdlim4	6.13305e-194	0.410944	0.244	0.443	2.6967e-190	Coro1a	5.19517e-54	2.40642	0.624	0.405	2.28431e-50	Hmgb2	4.39453e-16	0.615963	0.57	0.45	1.93228e-12	Plxnd1	6.2562e-38
Adam33	0	0.294023	0.622	0.429	0	Shh	0	0.808737	0.566	0.247	0	Mmp19	2.73398e-129	0.562902	0.322	0.386	1.20213e-125	Cyth4	5.01529e-98	1.57457	0.476	0.377	2.20522e-94	Klk8	2.09601e-199	0.429823	0.696	0.435	9.21614e-196	S1pr3	8.32758e-193	0.991703	0.679	0.144	3.66164e-189	Gpd2	1.72387e-53	0.388814	0.577	0.429	7.57987e-50	Ifi203	1.84088e-15	0.564378	0.24	0.526	8.09434e-12	Adam8	1.08216e-37
Pamr1	0	0.887434	0.626	0.444	0	Tob1	0	0.833301	0.672	0.488	0	Tnfrsf12a	3.83718e-128	0.367945	0.858	0.71	1.68721e-124	Ms4a6b	1.11876e-97	1.7482	0.512	0.496	4.9192e-94	Cmip	6.17867e-195	0.30616	0.285	0.526	2.71676e-191	Stbd1	4.80031e-190	0.433729	0.298	0.54	2.1107e-186	Sult1a1	2.15992e-53	0.284948	0.575	0.309	9.49716e-50	Nfkbid	1.38814e-14	0.263596	0.449	0.304	6.10366e-11	Rps19-ps7	1.93896e-37
Cdh11	0	0.736646	0.6	0.431	0	Tspan8	0	1.14566	0.661	0.459	0	Gng8	4.20965e-128	0.274079	0.308	0.289	1.85098e-124	Plaur	2.34186e-97	0.259269	0.513	0.729	1.02971e-93	Fam171a1	1.00188e-194	0.585536	0.266	0.375	4.40524e-191	Gm12338	2.53223e-189	0.373666	0.207	0.378	1.11342e-185	Cd14	1.64423e-52	0.872055	0.658	0.581	7.22969e-49	Slc3a2	1.44866e-14	1.5856	0.607	0.584	6.36976e-11	Tnfrsf9	3.38571e-37
Prelp	0	1.40204	0.686	0.439	0	Grhl3	0	1.67219	0.856	0.641	0	Gas1	8.28409e-128	1.23205	0.662	0.501	3.64251e-124	Cd86	1.0114e-95	1.32423	0.526	0.522	4.44712e-92	H2-D1	1.82428e-194	1.23928	0.889	0.741	8.02135e-191	Cox4i2	6.93677e-185	0.973626	0.696	0.328	3.0501e-181	Lyz2	3.03377e-52	1.63259	0.745	0.628	1.33395e-48	Clec2d	2.45754e-14	0.730729	0.57	0.549	1.08058e-10	Kcnn4	7.64539e-37
Egflam	0	0.555595	0.658	0.607	0	Cdkn1a	0	0.705888	0.813	0.629	0	Heph	1.54678e-126	0.375806	0.679	0.509	6.80118e-123	Spi1	1.4059e-95	2.11901	0.539	0.559	6.18174e-92	Ablim1	2.61155e-194	0.473857	0.267	0.423	1.1483e-190	Ppm1l	1.04505e-184	0.275862	0.738	0.391	4.59508e-181	Myo1f	3.19457e-52	0.54223	0.521	0.221	1.40465e-48	Gm5547	4.12261e-14	1.00925	0.255	0.497	1.81271e-10	Nfkbid	1.9538e-36
Pdgfra	0	1.14786	0.588	0.4	0	Sqle	0	0.527316	0.671	0.441	0	Tppp3	1.95322e-126	0.585224	0.673	0.448	8.5883e-123	Osm	1.10535e-94	0.709543	0.489	0.492	4.86022e-91	Fli1	6.60443e-193	0.553276	0.268	0.413	2.90397e-189	Sorbs2	3.43364e-184	0.944661	0.267	0.292	1.50977e-180	Nr4a3	4.61045e-52	1.53614	0.733	0.629	2.02722e-48	H2-Aa	2.2488e-13	1.48799	0.66	0.682	9.88799e-10	Rgs1	3.09979e-36
C1qtnf7	0	0.743245	0.592	0.437	0	F11r	0	1.09129	0.671	0.548	0	Cxcl1	3.81189e-123	0.94055	0.667	0.516	1.67609e-119	Pik3cg	1.63084e-93	0.304905	0.289	0.088	7.17082e-90	Slfn5	2.68382e-192	1.02185	0.277	0.439	1.18008e-188	Dynll2	9.27652e-184	0.26964	0.823	0.546	4.07889e-180	Tmem51	2.04917e-51	0.478843	0.646	0.524	9.0102e-48	Tmem192	4.75368e-13	0.352903	0.483	0.45	2.09019e-09	Ffar2	3.78192e-36
Pmepa1	0	1.35967	0.778	0.673	0	Ebpl	0	1.41848	0.721	0.344	0	Dclk1	2.83259e-121	0.402563	0.688	0.429	1.24549e-117	Rassf4	2.09705e-93	0.820296	0.397	0.221	9.22072e-90	Chst15	4.36744e-192	0.529221	0.257	0.361	1.92037e-188	Gm10123	5.23589e-177	0.326064	0.253	0.451	2.30222e-173	Cxcl10	6.11493e-51	0.345018	0.704	0.645	2.68873e-47	Atxn7l1	4.97349e-13	0.359737	0.452	0.397	2.18684e-09	Tti2	4.24723e-36
Lsp1	0	1.24992	0.728	0.494	0	Tmem45b	0	1.18665	0.605	0.528	0	Gpm6b	5.98351e-121	0.467292	0.36	0.414	2.63095e-117	Tbxas1	3.54798e-93	1.44687	0.473	0.407	1.56005e-89	Pdia5	9.03159e-190	0.783012	0.26	0.447	3.97119e-186	Lims2	1.21817e-169	0.713196	0.288	0.342	5.35631e-166	Plaur	8.44723e-51	1.07607	0.755	0.714	3.71425e-47	Herpud1	1.54871e-12	0.873944	0.361	0.66	6.8097e-09	Cd84	4.79269e-36
Angptl2	0	0.828127	0.642	0.545	0	Nqo1	0	1.84469	0.846	0.496	0	Tmem119	2.01542e-119	0.556956	0.301	0.319	8.86181e-116	Srgn	3.68294e-93	2.12305	0.53	0.471	1.61939e-89	Nrep	2.59552e-187	0.427271	0.689	0.327	1.14125e-183	Nrip2	3.62072e-169	1.01215	0.656	0.136	1.59203e-165	Tes	1.15771e-50	0.595309	0.643	0.535	5.09044e-47	Laptm5	1.9306e-12	0.558834	0.299	0.543	8.48886e-09	Klf2	1.19051e-35
Pdgfrb	0	0.415649	0.535	0.302	0	Slc2a1	0	0.349269	0.687	0.537	0	Tfpi	1.42615e-116	0.356709	0.639	0.443	6.27078e-113	P2ry6	1.60554e-92	1.14305	0.419	0.248	7.05954e-89	Slco2a1	5.77358e-187	1.21503	0.706	0.32	2.53864e-183	Lbh	4.41567e-168	0.509564	0.274	0.392	1.94157e-164	Lgals3	1.59606e-50	1.01582	0.866	0.711	7.01789e-47	Pycard	2.83584e-12	0.268044	0.283	0.566	1.24692e-08	Tnfrsf4	1.22725e-35
Adamts2	0	0.882622	0.603	0.429	0	Mpzl2	0	1.08362	0.688	0.312	0	Cdh13	1.26578e-112	0.594515	0.612	0.428	5.56562e-109	Laptm5	5.68785e-92	2.36679	0.542	0.54	2.50095e-88	AU020206	9.81599e-186	0.291566	0.249	0.361	4.31609e-182	Mrps6	2.3714e-165	0.446288	0.34	0.607	1.0427e-161	P2ry6	4.47253e-50	0.403517	0.523	0.255	1.96657e-46	Ly6c2	2.9165e-12	2.90365	0.48	0.471	1.28238e-08	Mndal	2.05452e-35
Camk2n1	0	0.755356	0.67	0.59	0	Plk3	0	0.926952	0.775	0.588	0	Vegfd	3.62166e-111	0.659234	0.612	0.405	1.59244e-107	Lpcat2	6.99575e-91	1.00051	0.486	0.431	3.07603e-87	Plxnd1	3.10918e-182	0.682597	0.274	0.285	1.36711e-178	Mkrn1	1.88607e-162	0.333924	0.766	0.516	8.29304e-159	Gpr183	5.52158e-50	0.902291	0.587	0.464	2.42784e-46	Creld2	3.81956e-12	1.03067	0.252	0.523	1.67946e-08	Vps37b	3.73495e-35
Trabd2b	0	0.322657	0.66	0.52	0	Pdk4	0	0.725368	0.764	0.312	0	Anpep	7.7042e-111	0.341158	0.669	0.459	3.38754e-107	Ccl7	8.75036e-91	2.80036	0.595	0.67	3.84753e-87	Fam43a	1.4478e-179	0.860897	0.278	0.291	6.36596e-176	Vim	3.12745e-162	0.800743	0.912	0.669	1.37514e-158	Ctsc	9.17199e-50	1.04929	0.66	0.563	4.03293e-46	Lpxn	4.41153e-12	0.348453	0.24	0.488	1.93975e-08	Gadd45b	4.72016e-35
Tmem158	0	0.645911	0.648	0.472	0	Tuba1c	0	0.744231	0.674	0.439	0	Mdk	9.32178e-111	0.323262	0.331	0.36	4.09879e-107	Fermt3	1.06799e-90	0.889895	0.446	0.352	4.69597e-87	Mesdc2	1.64514e-179	0.2703	0.745	0.449	7.23368e-176	Lgals1	4.22681e-161	0.564975	0.965	0.791	1.85853e-157	Arhgef6	1.0429e-49	0.724327	0.597	0.425	4.58564e-46	Tmem164	4.97329e-12	0.262745	0.474	0.46	2.18675e-08	H2-Q7	5.75785e-35
Txndc5	0	0.77425	0.644	0.544	0	Kcnk1	0	1.47902	0.748	0.582	0	Spock2	1.07917e-110	0.341989	0.282	0.276	4.7451e-107	Serinc3	1.10499e-88	1.68453	0.647	0.647	4.85866e-85	Igf2	4.39657e-176	0.269507	0.344	0.429	1.93317e-172	Wtip	1.78105e-160	0.704094	0.703	0.448	7.83127e-157	Slc2a6	1.16156e-49	0.393125	0.557	0.442	5.10738e-46	Rgs2	9.15219e-12	0.326832	0.38	0.358	4.02422e-08	Klrd1	7.51437e-35
Xbp1	0	0.569134	0.695	0.571	0	Trp63	0	0.680928	0.621	0.536	0	Atp1a2	2.1456e-109	0.401026	0.328	0.33	9.43419e-106	Rab20	2.14509e-88	0.777183	0.596	0.606	9.43195e-85	Serpinb9	5.51283e-175	0.709606	0.698	0.411	2.42399e-171	Filip1	2.22805e-160	0.446595	0.268	0.308	9.79674e-157	Cd300c2	1.86219e-49	1.07453	0.606	0.504	8.18804e-46	Hcls1	1.41003e-11	0.969563	0.545	0.555	6.1999e-08	Sdf2l1	1.31122e-34
Nnmt	0	0.322	0.613	0.426	0	Gstt3	0	1.08478	0.698	0.491	0	Angptl2	6.82708e-109	0.517744	0.7	0.564	3.00187e-105	Il1rn	7.58601e-88	1.30868	0.513	0.503	3.33557e-84	Gng11	5.54119e-175	1.88427	0.724	0.371	2.43646e-171	Actn4	5.76518e-158	1.71014	0.773	0.584	2.53495e-154	Tnip3	8.47081e-49	1.38466	0.567	0.311	3.72462e-45	Lockd	6.37932e-11	0.553545	0.287	0.579	2.80499e-07	Ccnd2	3.61209e-34
Emp1	0	1.42112	0.836	0.747	0	Ifrd1	0	0.447992	0.848	0.773	0	Pcsk5	4.03592e-107	0.442134	0.645	0.523	1.77459e-103	Bmp2k	1.22071e-84	0.265947	0.277	0.6	5.36746e-81	Hecw2	9.79183e-174	0.265212	0.3	0.318	4.30547e-170	Susd5	2.19726e-154	0.596546	0.636	0.066	9.66136e-151	Dock8	4.00952e-48	0.250486	0.579	0.324	1.76298e-44	Xbp1	6.9651e-11	1.6493	0.614	0.616	3.06256e-07	Kcnip3	3.96255e-34
Parva	0	0.57645	0.61	0.439	0	Ckmt1	0	1.06966	0.568	0.394	0	Nnmt	4.79362e-103	0.353161	0.649	0.473	2.10775e-99	Napsa	1.21003e-83	0.331007	0.404	0.342	5.32048e-80	Arl4a	1.27661e-173	0.576929	0.285	0.408	5.61325e-170	Akr1c14	5.91336e-153	0.264894	0.275	0.198	2.6001e-149	Tnfrsf1b	1.5262e-47	0.352374	0.618	0.461	6.71068e-44	Cdt1	7.06016e-11	0.368873	0.486	0.493	3.10435e-07	Vrk1	6.7928e-34
C1ra	0	1.09435	0.655	0.51	0	Nfe2l2	0	1.047	0.732	0.556	0	Vim	5.90658e-99	0.415747	0.768	0.672	2.59712e-95	Cd300ld	1.24589e-83	1.44904	0.476	0.415	5.47819e-80	Neurl3	2.09417e-172	0.41473	0.681	0.259	9.20808e-169	Tgfb3	8.80092e-153	0.508057	0.719	0.407	3.86976e-149	Tnfaip3	5.28061e-47	1.04967	0.616	0.558	2.32188e-43	Serpina3g	8.2416e-11	0.704851	0.308	0.568	3.62383e-07	Asrgl1	1.08095e-33
Slc16a2	0	0.434459	0.625	0.445	0	Fbp2	0	0.990184	0.692	0.583	0	Gabra3	6.14892e-99	0.563013	0.673	0.517	2.70368e-95	Lrrc25	2.0802e-83	0.616233	0.31	0.642	9.14665e-80	Mfng	5.13981e-171	1.06524	0.658	0.099	2.25998e-167	Cdkn2d	1.15941e-152	0.344091	0.709	0.395	5.09795e-149	Nfkbid	8.74067e-47	1.14309	0.552	0.301	3.84327e-43	H2-DMb2	9.93271e-11	2.18967	0.511	0.561	4.36741e-07	Sh2d2a	1.36616e-33
C1s1	0	1.44423	0.708	0.498	0	Marcksl1	0	1.12948	0.768	0.576	0	Thbd	2.07211e-98	0.659042	0.689	0.571	9.11106e-95	Cdc42se2	6.64557e-83	0.490329	0.293	0.592	2.92206e-79	Cd300lg	5.25772e-170	0.95268	0.279	0.131	2.31182e-166	Galnt15	7.15073e-151	0.388172	0.235	0.263	3.14418e-147	Nccrp1	4.60508e-46	0.258494	0.57	0.515	2.02485e-42	Rac2	1.1881e-10	1.49002	0.495	0.488	5.22406e-07	AC149090.1	1.54978e-33
Tgfb1i1	0	0.402108	0.568	0.365	0	Zdhhc13	0	0.60627	0.642	0.44	0	Ogn	6.3022e-98	1.20582	0.6	0.396	2.77108e-94	Lmo2	2.02154e-81	0.559903	0.443	0.358	8.88871e-78	Rgs19	2.25214e-167	0.288673	0.795	0.517	9.90265e-164	Bap1	7.43166e-150	0.25142	0.873	0.521	3.2677e-146	Prc1	1.23459e-45	0.277161	0.497	0.312	5.42851e-42	Cyp4f18	1.46839e-10	0.379135	0.421	0.352	6.4565e-07	Izumo4	4.18941e-33
Dkk3	0	1.32622	0.557	0.381	0	Foxa1	0	0.686343	0.688	0.393	0	Cd34	1.36362e-96	0.558137	0.703	0.555	5.99585e-93	Mertk	4.04529e-81	0.40778	0.392	0.33	1.77871e-77	Tns1	5.57412e-167	0.278831	0.262	0.412	2.45094e-163	Ddit4l	1.14651e-149	0.470268	0.303	0.266	5.04119e-146	Klrd1	1.67128e-45	1.17873	0.201	0.278	7.3486e-42	Myc	1.59133e-10	0.524273	0.262	0.531	6.9971e-07	Mcm7	4.54845e-33
Serpinh1	0	1.76468	0.901	0.617	0	Dusp4	0	0.381956	0.648	0.538	0	Dlk1	2.55354e-96	0.614691	0.284	0.187	1.12279e-92	Fxyd2	7.79795e-81	0.596041	0.22	0.489	3.42876e-77	Hspa14	2.10971e-166	0.303498	0.761	0.418	9.2764e-163	Nkd1	3.18267e-149	1.05668	0.689	0.35	1.39942e-145	Nudt1	2.31476e-45	0.259776	0.536	0.373	1.0178e-41	Dok3	1.74865e-10	0.647102	0.274	0.484	7.68882e-07	Pik3r5	5.1542e-33
Lamc1	0	1.12065	0.66	0.389	0	Atp1b1	0	0.303627	0.634	0.386	0	Lrrc32	2.25241e-94	0.312047	0.65	0.421	9.90385e-91	H2-D1	3.80661e-80	1.05998	0.723	0.751	1.67377e-76	Meox2	2.9061e-165	0.358716	0.279	0.23	1.27781e-161	Dmd	3.60056e-147	0.374673	0.318	0.397	1.58317e-143	Dpp4	9.38876e-45	0.657303	0.208	0.438	4.12824e-41	Rgcc	2.57991e-10	1.29924	0.417	0.4	1.13439e-06	Lockd	8.32917e-33
Gm14005	0	0.32736	0.704	0.534	0	Mgst1	0	1.87118	0.87	0.529	0	Hsp90b1	5.17345e-93	0.704406	0.816	0.746	2.27477e-89	Samhd1	4.66515e-80	0.779737	0.457	0.399	2.05127e-76	Rasgrp3	2.28741e-163	0.524338	0.281	0.11	1.00577e-159	S100a4	1.70809e-145	0.438258	0.253	0.404	7.51045e-142	Crem	1.04237e-43	0.418159	0.369	0.661	4.5833e-40	Irf2	9.40754e-10	0.309862	0.433	0.381	4.1365e-06	Myo1g	9.85729e-33
Serping1	0	1.45231	0.848	0.636	0	Gltp	0	0.89836	0.673	0.476	0	Igsf10	3.33348e-92	0.371159	0.326	0.371	1.46573e-88	Cytip	1.43515e-79	0.735613	0.449	0.356	6.31035e-76	Clic5	5.30903e-163	0.544505	0.279	0.24	2.33438e-159	Lama5	1.97974e-143	0.473293	0.298	0.317	8.7049e-140	Hck	1.34671e-43	0.840623	0.584	0.462	5.92147e-40	Sesn3	9.45977e-10	0.310261	0.564	0.484	4.15946e-06	Smyd3	3.78649e-32
Rhoj	0	0.792815	0.612	0.424	0	Vps37b	0	0.572416	0.681	0.485	0	Eid1	3.49903e-92	0.271687	0.361	0.426	1.53852e-88	Maf	1.76607e-79	1.63813	0.423	0.329	7.76543e-76	Tmem255b	9.03487e-161	0.796032	0.312	0.041	3.97263e-157	Rock1	3.61133e-139	0.597089	0.291	0.419	1.5879e-135	Cotl1	8.65858e-43	1.87666	0.626	0.505	3.80718e-39	St8sia4	9.71215e-10	0.721116	0.143	0.271	4.27043e-06	Ero1l	6.83928e-32
Col5a1	0	0.861903	0.559	0.339	0	Fa2h	0	0.461801	0.585	0.204	0	Axl	7.34628e-92	0.369382	0.728	0.577	3.23016e-88	Smap2	4.71022e-79	0.352792	0.494	0.458	2.07108e-75	Lims2	2.48588e-160	0.514689	0.28	0.342	1.09304e-156	Actg2	7.19934e-137	1.26033	0.672	0.271	3.16555e-133	Mcemp1	2.38204e-42	1.11786	0.479	0.081	1.04738e-38	Tnfaip8	2.0778e-09	0.588209	0.564	0.532	9.1361e-06	Rhot2	7.81308e-32
Vim	0	0.781544	0.808	0.612	0	Net1	0	0.689189	0.684	0.469	0	Tgfbr2	7.50534e-92	0.331759	0.76	0.601	3.3001e-88	Pdxk	1.71327e-78	0.342719	0.537	0.548	7.53327e-75	Tmsb4x	9.42343e-158	0.392513	0.999	0.983	4.14348e-154	Hspb1	2.7751e-136	0.513368	0.886	0.621	1.22021e-132	Aim2	2.51029e-42	0.521286	0.503	0.231	1.10378e-38	Pde4b	2.12706e-09	0.464871	0.601	0.535	9.35269e-06	Lilr4b	2.0717e-31
Eva1b	0	0.310057	0.586	0.449	0	Gpnmb	0	0.432713	0.62	0.354	0	Parva	1.888e-91	0.382482	0.672	0.478	8.30156e-88	Gmfg	1.80538e-77	1.38925	0.487	0.477	7.93826e-74	Cdc42se2	9.97688e-157	0.500496	0.737	0.563	4.38683e-153	Nes	6.40226e-133	0.531473	0.747	0.507	2.81508e-129	Blnk	7.35744e-42	0.368862	0.574	0.491	3.23507e-38	Sdf2l1	2.42957e-09	1.07048	0.511	0.548	1.06828e-05	Bambi	2.38639e-31
Heg1	0	0.758954	0.68	0.528	0	Cldn23	0	0.585922	0.621	0.262	0	Vcam1	1.78971e-87	0.29888	0.363	0.431	7.86937e-84	Slc11a1	2.44986e-77	1.20628	0.441	0.306	1.0772e-73	Serinc3	1.18611e-156	1.49755	0.792	0.639	5.21533e-153	Notch3	8.94084e-133	1.0765	0.253	0.386	3.93129e-129	Nfil3	4.37466e-41	0.326936	0.212	0.469	1.92354e-37	Ccnd2	3.50156e-09	1.20067	0.558	0.6	1.53964e-05	Egln1	2.528e-31
Ly6a	0	1.60522	0.894	0.659	0	Rab15	0	0.483263	0.609	0.3	0	Hbb-bs	1.93271e-87	0.360001	0.253	0.353	8.49811e-84	Cd209f	1.19926e-76	2.8273	0.372	0.332	5.27316e-73	Adgrl2	2.5035e-156	0.288184	0.271	0.335	1.10079e-152	Agl	3.37224e-132	0.28144	0.731	0.546	1.48277e-128	Sdf2l1	9.64876e-41	0.427019	0.255	0.553	4.24256e-37	Filip1l	3.9756e-09	0.257951	0.414	0.38	1.74807e-05	Eri1	2.92266e-31
Pltp	0	0.881245	0.782	0.604	0	Tiparp	0	0.739549	0.794	0.42	0	Actg2	2.00818e-87	0.637417	0.282	0.295	8.82996e-84	Neurl3	9.15357e-76	0.45964	0.408	0.273	4.02482e-72	Kat8	1.03648e-154	0.356057	0.677	0.443	4.55742e-151	Rgs17	2.56658e-129	0.31305	0.345	0.447	1.12852e-125	Mpeg1	1.57143e-40	1.66307	0.562	0.383	6.9096e-37	Blnk	5.1775e-09	0.949968	0.274	0.495	2.27654e-05	Rps26-ps1	5.20597e-31
Hspa12a	0	0.283224	0.578	0.285	0	Ermp1	0	1.09845	0.694	0.459	0	Sult5a1	2.2922e-87	0.316092	0.331	0.3	1.00788e-83	Il2rg	1.06608e-75	0.789097	0.517	0.519	4.68757e-72	Pqlc1	1.82219e-153	0.474319	0.336	0.513	8.01217e-150	Srpk2	1.83404e-127	0.326984	0.692	0.446	8.06427e-124	Cd200r1	8.8141e-40	0.655099	0.558	0.476	3.87556e-36	Serinc3	5.1816e-09	1.14359	0.617	0.648	2.27835e-05	Cap1	6.17335e-31
Sh3pxd2a	0	0.261923	0.641	0.387	0	Pttg1ip	0	1.09228	0.751	0.538	0	Enpp2	3.78301e-87	0.776197	0.352	0.387	1.66339e-83	Dpep2	3.24043e-75	0.672162	0.479	0.469	1.42482e-71	Clu	5.69291e-152	2.34758	0.663	0.344	2.50317e-148	Sox4	1.83511e-127	0.270876	0.216	0.344	8.06896e-124	Il13ra1	9.13493e-40	0.449347	0.562	0.414	4.01663e-36	Marcksl1	7.85757e-09	0.363564	0.654	0.633	3.45497e-05	Lcp2	8.74223e-31
Timp2	0	1.50821	0.812	0.634	0	Sox15	0	0.774617	0.605	0.292	0	Tgfb3	3.31326e-86	0.283092	0.389	0.429	1.45684e-82	F13a1	3.67668e-75	2.80284	0.48	0.436	1.61663e-71	Spr	1.3311e-151	0.565017	0.719	0.441	5.85285e-148	Cnn1	2.16255e-127	1.28008	0.661	0.228	9.50871e-124	Nfkbia	1.23463e-39	1.70495	0.736	0.66	5.42869e-36	Hist1h4c	1.22702e-08	0.272891	0.193	0.337	5.39523e-05	Arhgap15	1.64668e-30
Anpep	0	0.408194	0.626	0.403	0	Trim13	0	0.763602	0.613	0.42	0	Steap4	8.69836e-86	0.880018	0.671	0.579	3.82467e-82	Syk	2.70705e-73	0.870203	0.302	0.61	1.19029e-69	Itgb4	3.21432e-151	0.648271	0.312	0.449	1.41334e-147	Amigo2	7.22278e-127	0.417057	0.653	0.34	3.17586e-123	Adgre5	1.24737e-39	1.00015	0.579	0.44	5.48468e-36	AB124611	2.94497e-08	0.291117	0.29	0.23	0.00012949	Rnu3a	2.23649e-30
Cgnl1	0	0.387265	0.632	0.451	0	Jun	0	0.861351	0.845	0.561	0	Cdkn1c	2.04395e-85	0.568107	0.654	0.462	8.98726e-82	Blnk	3.76096e-73	0.858267	0.482	0.493	1.6537e-69	Abcb1a	5.32636e-151	0.866737	0.301	0.439	2.342e-147	Wfdc1	9.20199e-127	1.20177	0.704	0.483	4.04611e-123	Lrrfip1	2.05223e-39	0.277117	0.25	0.552	9.02366e-36	Ctla4	4.90437e-08	0.256023	0.427	0.352	0.000215645	Limd2	4.07674e-30
Tgfbr2	0	0.986486	0.7	0.574	0	Ndrg2	0	0.713523	0.61	0.313	0	Fzd1	1.31887e-83	0.439531	0.41	0.53	5.79908e-80	Clec10a	5.04253e-73	1.70761	0.467	0.441	2.2172e-69	Hoxd8	4.78103e-150	0.297838	0.292	0.388	2.10222e-146	Cav2	3.40584e-126	0.280287	0.293	0.466	1.49755e-122	Ncapd2	1.20196e-38	0.384327	0.457	0.304	5.28503e-35	Gpr183	2.14025e-07	0.845921	0.427	0.466	0.000941069	Larp4b	6.09395e-30
Rcn3	0	1.09461	0.727	0.52	0	Ass1	0	0.406458	0.719	0.555	0	Pdgfrl	1.16915e-82	0.393436	0.581	0.332	5.14073e-79	Nfkbid	6.41718e-73	0.54797	0.41	0.298	2.82163e-69	Ace	3.13119e-149	0.781263	0.304	0.349	1.37678e-145	Tppp3	2.71679e-125	1.32691	0.71	0.46	1.19457e-121	Treml4	4.51996e-38	0.302738	0.453	0.092	1.98743e-34	Cyfip2	2.74216e-07	0.382398	0.417	0.444	0.00120573	Myef2	6.47736e-30
Cachd1	0	0.252748	0.558	0.395	0	Cdh1	0	1.12565	0.737	0.391	0	Adam33	2.76033e-82	0.270841	0.658	0.478	1.21372e-78	Fyb	6.9828e-73	0.981222	0.468	0.451	3.07034e-69	Procr	4.39543e-149	0.775319	0.298	0.455	1.93267e-145	Zc2hc1a	9.95328e-124	0.386775	0.332	0.448	4.37646e-120	Rab20	7.28234e-38	0.464155	0.682	0.604	3.20204e-34	Trp53inp1	3.35756e-07	1.79953	0.458	0.495	0.00147632	Icam2	9.8706e-30
Foxf1	0	0.596065	0.574	0.42	0	Pparg	0	0.954237	0.676	0.374	0	Ppp1r15a	1.92156e-80	0.329391	0.314	0.383	8.44909e-77	Myo1g	1.05888e-71	0.333823	0.204	0.492	4.65589e-68	Clec14a	4.37757e-148	1.67008	0.656	0.258	1.92482e-144	Gja4	1.93672e-123	1.02862	0.641	0.129	8.51576e-120	Arl5b	2.37441e-37	0.285778	0.685	0.591	1.04403e-33	Bin2	3.43938e-07	0.311065	0.368	0.287	0.00151229	Bcl2a1a	1.07738e-29
Oaf	0	0.769226	0.698	0.623	0	Enpp5	0	0.838842	0.682	0.399	0	Csf1	1.91533e-79	0.518759	0.611	0.433	8.42169e-76	Lpar6	1.13101e-71	0.67283	0.504	0.514	4.97307e-68	Prkch	1.22488e-147	0.76126	0.29	0.375	5.38579e-144	Spock2	3.93007e-123	0.324669	0.166	0.283	1.72805e-119	H2-D1	4.76286e-37	1.11324	0.802	0.748	2.09423e-33	Snrnp25	3.7853e-07	0.310482	0.424	0.407	0.00166439	Smc2	2.00574e-29
Plxdc2	0	1.19784	0.677	0.492	0	Ppfibp2	0	0.76812	0.706	0.457	0	Nfix	3.50593e-79	0.365754	0.359	0.416	1.54156e-75	Etv3	1.56786e-71	0.421387	0.506	0.483	6.89389e-68	Scarb1	1.41164e-146	2.48566	0.664	0.304	6.20698e-143	Esr1	1.30514e-120	0.407748	0.262	0.225	5.73871e-117	Gda	4.86834e-37	0.544117	0.626	0.504	2.14061e-33	Hsp90b1	3.96437e-07	1.26816	0.717	0.755	0.00174313	AI662270	2.29361e-29
Sema3d	5.65415e-307	0.498635	0.624	0.446	2.48613e-303	Gata2	0	0.440864	0.675	0.434	0	Twist2	2.6662e-78	0.488273	0.382	0.42	1.17233e-74	Evi2a	5.61263e-71	1.69443	0.46	0.409	2.46787e-67	Tmem173	2.04212e-146	0.260756	0.325	0.537	8.97921e-143	Mettl7a1	3.1298e-117	0.281902	0.305	0.373	1.37617e-113	Kif22	6.14252e-37	0.295479	0.516	0.319	2.70087e-33	Psmb8	4.4429e-07	1.18711	0.355	0.605	0.00195354	H2-D1	3.53634e-29
Olfml3	1.12709e-304	0.962742	0.614	0.534	4.95579e-301	Pdlim1	0	0.37923	0.794	0.608	0	Egr1	5.58045e-78	0.914018	0.66	0.531	2.45372e-74	Mef2c	2.49252e-70	0.655174	0.434	0.335	1.09596e-66	Zfp579	4.41101e-146	0.250346	0.725	0.409	1.93952e-142	Fhl2	5.66862e-117	0.31932	0.343	0.529	2.49249e-113	Traf1	8.31228e-37	0.88614	0.619	0.626	3.65491e-33	Limd2	5.10632e-07	0.447894	0.287	0.483	0.00224525	Nt5e	5.9881e-29
Nfix	3.84115e-301	0.483738	0.503	0.356	1.68895e-297	Prom2	0	0.626814	0.58	0.329	0	Fn1	1.63489e-77	0.386727	0.773	0.627	7.18861e-74	Fcna	5.46968e-68	2.96644	0.482	0.425	2.40502e-64	Gimap4	1.25422e-145	0.915847	0.298	0.302	5.5148e-142	Chek2	8.39663e-116	0.291641	0.319	0.373	3.692e-112	Nfkbib	1.10119e-36	0.677827	0.596	0.493	4.84192e-33	Alad	6.02728e-07	0.324743	0.467	0.51	0.0026502	Apobec3	6.05047e-29
Fgf9	4.58276e-294	0.276416	0.634	0.505	2.01504e-290	Lad1	0	0.758951	0.636	0.364	0	Olfml2b	4.53348e-77	0.314289	0.685	0.488	1.99337e-73	Gpr183	2.77784e-67	0.913224	0.463	0.466	1.22141e-63	Plscr1	8.15224e-144	0.328441	0.262	0.305	3.58454e-140	Cacnb3	1.24025e-115	0.456543	0.291	0.278	5.45337e-112	Ccl4	2.00841e-35	2.60919	0.597	0.523	8.83099e-32	Evi2a	8.82518e-07	0.560012	0.268	0.414	0.00388043	Glmn	7.69599e-29
Klc1	6.88869e-293	0.356357	0.6	0.481	3.02896e-289	Plin2	0	1.18293	0.753	0.558	0	Loxl1	2.00381e-76	0.786207	0.679	0.567	8.81074e-73	Alox5	9.45609e-67	0.638691	0.33	0.061	4.15784e-63	Tspan7	2.51979e-143	0.386973	0.301	0.388	1.10795e-139	Kcne4	1.04345e-114	0.71092	0.357	0.62	4.58807e-111	Ramp3	2.12698e-35	0.554853	0.477	0.296	9.35234e-32	AI662270	9.96145e-07	0.748143	0.34	0.605	0.00438005	Rfk	8.86544e-29
Sulf1	1.87455e-290	0.651168	0.616	0.476	8.24238e-287	Cystm1	0	1.26773	0.754	0.507	0	Cilp	5.18359e-76	1.20314	0.625	0.44	2.27922e-72	Ly6e	1.69032e-66	1.30541	0.706	0.725	7.43235e-63	Bcl6b	9.53734e-143	0.31762	0.348	0.424	4.19357e-139	Eno2	1.41209e-114	0.292557	0.622	0.378	6.20898e-111	Rnase6	3.33703e-35	1.00533	0.259	0.361	1.46729e-31	Tap2	2.66017e-06	0.428474	0.436	0.446	0.0116968	Xist	1.10754e-28
Tram1	5.21425e-286	0.394153	0.65	0.526	2.29271e-282	Fermt1	0	0.597162	0.602	0.537	0	Errfi1	1.7853e-75	0.279481	0.652	0.483	7.84996e-72	Washc2	2.69971e-66	0.253437	0.482	0.437	1.18706e-62	F11r	3.73759e-142	0.396569	0.341	0.599	1.64342e-138	Nov	1.69672e-111	0.634592	0.663	0.266	7.46046e-108	Unc119	6.52199e-35	0.945407	0.548	0.419	2.86772e-31	Rnu3a	2.77437e-06	0.410116	0.103	0.327	0.0121989	Srgn	1.12516e-28
Selenop	3.10125e-285	0.470614	0.778	0.683	1.36362e-281	Pla2g7	0	0.447177	0.686	0.557	0	Gabarapl1	4.45061e-74	0.268198	0.406	0.539	1.95693e-70	Arhgap25	9.01463e-66	0.330944	0.378	0.247	3.96373e-62	Lpar6	2.02814e-141	0.801771	0.323	0.525	8.91771e-138	Atp1b1	3.59975e-111	0.28746	0.371	0.466	1.58281e-107	Slamf9	1.36772e-34	0.675988	0.247	0.412	6.01386e-31	Fam214a	2.78547e-06	1.31229	0.417	0.427	0.0122477	Rangap1	1.40633e-28
Tmem100	1.19819e-281	0.996965	0.673	0.623	5.26846e-278	Crb3	0	0.628299	0.669	0.391	0	Nfib	6.03231e-72	0.515412	0.418	0.524	2.65241e-68	Glipr1	3.01014e-65	0.997035	0.429	0.397	1.32356e-61	Eogt	3.68415e-141	1.08286	0.687	0.488	1.61992e-137	Vcl	9.14216e-111	0.817198	0.331	0.444	4.01981e-107	Tmem173	1.54249e-34	0.398736	0.247	0.53	6.78234e-31	Hist1h1c	2.83664e-06	0.396603	0.508	0.523	0.0124727	Hcls1	1.48644e-28
Avpr1a	1.28756e-280	0.654707	0.553	0.392	5.6614e-277	Adh7	0	0.602925	0.702	0.376	0	Mrc2	1.8453e-70	0.274657	0.418	0.493	8.11377e-67	Gngt2	5.82926e-65	0.331529	0.348	0.332	2.56313e-61	Smc4	7.32062e-141	0.31603	0.734	0.535	3.21887e-137	Tmem47	9.92265e-111	0.546013	0.297	0.353	4.36299e-107	Cdk1	2.30254e-34	0.626435	0.535	0.416	1.01243e-30	Kcnn4	6.59363e-06	0.447818	0.411	0.502	0.0289922	Gbp7	1.66921e-28
Gnas	2.06675e-280	0.843568	0.834	0.758	9.0875e-277	Serinc2	0	1.19715	0.65	0.417	0	Gpnmb	1.55418e-69	0.358928	0.366	0.443	6.83371e-66	Itgb2	3.79389e-62	1.06594	0.294	0.574	1.66817e-58	Dach1	9.8423e-140	0.261042	0.292	0.453	4.32766e-136	Pgm5	2.26264e-110	0.893941	0.312	0.212	9.94882e-107	Tnfaip8l2	8.80606e-34	0.308527	0.469	0.149	3.87202e-30	Lyn	6.98471e-06	0.566514	0.492	0.596	0.0307118	Gpr183	1.81788e-28
Cd248	3.24181e-277	1.16392	0.602	0.495	1.42542e-273	Tjp3	0	0.357775	0.651	0.337	0	Mpdz	4.72924e-68	0.331531	0.545	0.341	2.07945e-64	Il21r	1.0939e-61	0.722132	0.456	0.44	4.8099e-58	Cdc42ep3	2.4717e-139	0.998574	0.63	0.27	1.08681e-135	Ppp2r2a	6.39102e-109	0.40414	0.815	0.53	2.81013e-105	Mxd1	9.16275e-34	0.384802	0.543	0.383	4.02886e-30	Tnfaip3	7.82011e-06	0.473913	0.34	0.561	0.034385	Klf6	3.17149e-28
Islr	6.99318e-274	0.554949	0.536	0.378	3.0749e-270	Cd24a	0	0.81463	0.706	0.554	0	Angptl4	5.64479e-67	0.903242	0.355	0.391	2.48201e-63	Cyp4f18	1.46135e-61	0.530526	0.431	0.347	6.42556e-58	Ptprm	2.73178e-139	0.547375	0.296	0.362	1.20116e-135	Fhl1	6.89747e-109	1.69214	0.692	0.507	3.03282e-105	Ikzf1	9.41309e-33	0.490209	0.525	0.455	4.13894e-29	Stk17b	8.9551e-06	1.01739	0.483	0.545	0.0393756	Dok2	3.86696e-28
Stbd1	1.52491e-273	0.268216	0.582	0.495	6.70503e-270	Hsd17b2	0	0.438847	0.547	0.287	0	Gucy1a3	8.28546e-67	0.487173	0.388	0.4	3.64312e-63	Ptpn6	1.69772e-61	1.14824	0.462	0.437	7.46488e-58	Nos3	4.12283e-139	0.705994	0.301	0.138	1.81281e-135	Ndufa4l2	9.96532e-109	1.23766	0.344	0.407	4.38175e-105	Kdm6b	1.03511e-31	0.378333	0.626	0.532	4.55136e-28	Gemin2	1.22639e-05	0.252896	0.523	0.493	0.0539241	Ramp3	4.53044e-28
Cadm3	7.98305e-271	0.678553	0.569	0.462	3.51015e-267	Pgrmc1	0	1.39257	0.822	0.575	0	Man2a1	2.2264e-66	0.623387	0.619	0.508	9.78949e-63	Pilra	4.68518e-60	0.793101	0.482	0.421	2.06007e-56	Bcr	9.70235e-139	0.939643	0.256	0.419	4.26612e-135	Rasgrp2	8.71277e-108	0.911849	0.321	0.359	3.831e-104	Cd37	2.28528e-31	0.574674	0.54	0.357	1.00484e-27	Acot13	1.34251e-05	0.258686	0.411	0.419	0.05903	Stmn1	6.9536e-28
Cald1	3.18489e-270	0.575028	0.633	0.531	1.4004e-266	Zfand5	0	0.643157	0.789	0.49	0	Mt2	3.42244e-65	0.794663	0.658	0.516	1.50485e-61	Slamf7	7.50973e-60	0.503025	0.384	0.254	3.30203e-56	Egln1	3.05369e-138	0.315021	0.698	0.451	1.34271e-134	Hbb-bs	7.36793e-105	0.324574	0.2	0.349	3.23968e-101	Nr4a2	2.87714e-31	0.606526	0.684	0.59	1.26508e-27	Cdc42se2	2.33711e-05	0.687976	0.327	0.574	0.102763	Gmnn	3.61768e-27
Thbd	5.5614e-268	0.925767	0.637	0.555	2.44535e-264	Nipal1	0	0.593683	0.655	0.487	0	Col6a2	4.35728e-65	0.749174	0.635	0.512	1.9159e-61	Phf11b	1.18656e-59	0.959261	0.458	0.452	5.21729e-56	Edn1	6.74475e-137	0.834947	0.297	0.313	2.96567e-133	Smtn	9.31408e-105	1.14578	0.661	0.364	4.0954e-101	B2m	3.80566e-31	0.439853	0.963	0.958	1.67335e-27	Fam65b	2.4469e-05	0.312835	0.109	0.38	0.10759	Il27ra	4.70503e-27
Ntn1	1.08037e-266	0.441652	0.55	0.402	4.75039e-263	Mid1ip1	0	0.329851	0.629	0.44	0	Scara5	1.13967e-63	0.465631	0.694	0.583	5.01113e-60	Dok3	1.1894e-58	0.586658	0.47	0.482	5.2298e-55	Sgms1	1.46776e-136	0.450871	0.35	0.53	6.45375e-133	Vegfd	8.60314e-104	0.329206	0.332	0.435	3.7828e-100	Lpar6	6.61852e-31	0.297287	0.609	0.512	2.91016e-27	Bcl2a1d	3.15169e-05	0.433265	0.539	0.625	0.13858	Tespa1	1.71767e-26
Lurap1l	2.66294e-266	0.25166	0.567	0.435	1.1709e-262	Vamp5	0	0.868616	0.693	0.476	0	Cd248	1.46875e-62	0.588434	0.637	0.52	6.45809e-59	Cxcl2	1.23686e-58	3.52997	0.61	0.762	5.43847e-55	Ifi44	4.07036e-136	0.754988	0.299	0.21	1.78974e-132	Plekho1	4.33946e-103	0.629219	0.338	0.337	1.90806e-99	Irak4	9.82377e-31	0.306891	0.628	0.541	4.31951e-27	Pls1	3.23372e-05	0.324619	0.336	0.535	0.142187	Snord104	2.90052e-26
Thbs2	1.16235e-263	1.32529	0.518	0.357	5.11084e-260	Tmprss13	0	0.358089	0.592	0.082	0	Phldb1	2.1153e-62	0.262379	0.347	0.35	9.30099e-59	Csf2ra	1.0925e-57	1.52231	0.511	0.523	4.80372e-54	Col18a1	8.80912e-136	0.383201	0.736	0.434	3.87337e-132	Cd82	5.81554e-102	0.40457	0.714	0.493	2.55709e-98	Mt1	1.11849e-30	1.12801	0.755	0.573	4.91799e-27	Grap	4.08867e-05	0.56737	0.146	0.327	0.179779	Kbtbd11	3.35231e-26
Lgals3bp	1.15555e-260	0.53584	0.632	0.537	5.08096e-257	Cyb5a	0	1.42989	0.841	0.607	0	Steap3	2.94338e-62	0.433931	0.4	0.458	1.29421e-58	Entpd1	1.33389e-57	0.579913	0.368	0.281	5.86513e-54	Tap2	9.48656e-136	0.483521	0.321	0.453	4.17124e-132	Pola2	1.21797e-99	0.320142	0.424	0.371	5.35543e-96	Cd209a	2.03043e-30	3.20983	0.56	0.439	8.92781e-27	Ly6a	4.94346e-05	0.383791	0.769	0.744	0.217364	Serpinb6b	5.2e-26
Nfib	4.01298e-260	0.40835	0.587	0.469	1.76451e-256	Me1	0	0.601466	0.63	0.512	0	Abi3bp	1.32268e-60	0.495645	0.371	0.337	5.81584e-57	Nceh1	3.42839e-57	0.565455	0.426	0.385	1.50746e-53	Lmcd1	2.15517e-135	1.04572	0.301	0.291	9.47629e-132	Hsp25-ps1	4.45351e-99	1.41572	0.648	0.375	1.95821e-95	Lyl1	2.09558e-30	0.414619	0.403	0.184	9.21425e-27	Pou2f2	6.57489e-05	0.994334	0.386	0.349	0.289098	Ythdf2	1.02941e-25
Igfbp4	1.99731e-258	0.713466	0.666	0.561	8.78219e-255	Tnfaip2	0	0.544398	0.654	0.509	0	Aoc3	3.58246e-59	0.299933	0.304	0.19	1.57521e-55	Clec2d	4.61209e-56	0.643031	0.3	0.567	2.02794e-52	Pdzd2	8.52242e-134	0.270317	0.315	0.471	3.74731e-130	Gpsm2	1.22504e-97	0.295601	0.342	0.302	5.38648e-94	Apobec1	3.91782e-30	0.261457	0.579	0.468	1.72266e-26	Ctss	8.88001e-05	0.715492	0.408	0.687	0.390454	Spc24	1.37976e-25
Thy1	5.42714e-258	1.33079	0.558	0.476	2.38631e-254	Fdx1	0	0.88152	0.812	0.514	0	Ybx3	6.38611e-59	0.328713	0.474	0.559	2.80797e-55	Lcp2	1.56146e-55	0.699942	0.437	0.437	6.86575e-52	Fam198b	7.14578e-133	0.354999	0.302	0.383	3.142e-129	Gng11	5.28445e-97	1.60506	0.649	0.375	2.32357e-93	Rbm3	1.02702e-29	0.495862	0.651	0.537	4.51582e-26	Hepacam2	0.000138063	0.414959	0.33	0.045	0.607061	Ube2c	3.04015e-25
Pde1a	1.07745e-257	0.288798	0.462	0.294	4.73755e-254	Sh2d4a	0	0.285559	0.606	0.454	0	Timp2	2.38316e-58	0.272649	0.716	0.696	1.04788e-54	St8sia4	1.341e-54	0.294015	0.376	0.262	5.89637e-51	Galnt15	2.34152e-132	0.621043	0.255	0.262	1.02957e-128	Hmgcs2	5.20889e-96	0.408848	0.661	0.369	2.29035e-92	Ifi203	2.54714e-29	0.375393	0.271	0.527	1.11998e-25	Irf4	0.000230006	0.557333	0.262	0.42	1	Uhrf1bp1l	3.99402e-25
Glt8d2	2.78625e-257	0.420216	0.509	0.321	1.22511e-253	Entpd3	0	0.549038	0.726	0.559	0	Hspa1b	2.75659e-56	0.829896	0.636	0.566	1.21207e-52	Bcl2a1d	3.78749e-54	0.647007	0.344	0.644	1.66536e-50	Angpt2	2.01733e-128	0.344564	0.275	0.2	8.87018e-125	Ebf1	9.89373e-93	0.541695	0.684	0.397	4.35027e-89	Cenpw	3.97683e-29	0.280361	0.465	0.262	1.74861e-25	Cyth4	0.000256409	0.283426	0.343	0.384	1	Serpina3g	4.23409e-25
Steap3	3.51002e-257	0.331423	0.537	0.403	1.54335e-253	AA986860	0	0.356123	0.654	0.412	0	Myoc	5.15757e-56	1.3467	0.56	0.366	2.26778e-52	Plin2	2.2889e-53	0.259402	0.367	0.635	1.00643e-49	Net1	3.37549e-126	0.289934	0.347	0.544	1.4842e-122	Tubb5	2.8802e-92	0.43943	0.737	0.555	1.26642e-88	Arhgap45	1.25051e-28	1.28815	0.497	0.302	5.49848e-25	Pafah1b3	0.00029803	0.766059	0.343	0.551	1	Tfap2c	5.51632e-25
RP24-105I7.2	6.87214e-256	0.455641	0.434	0.3	3.02168e-252	Taldo1	0	1.11511	0.772	0.444	0	Htra3	5.39685e-54	0.418278	0.639	0.506	2.37299e-50	Slamf9	9.15367e-53	1.53304	0.441	0.407	4.02487e-49	Efna1	3.44193e-125	1.06106	0.311	0.393	1.51341e-121	Filip1l	3.60031e-91	1.00834	0.349	0.382	1.58305e-87	Siglecg	1.43807e-28	0.451428	0.286	0.501	6.32318e-25	Adgre5	0.000320096	0.272055	0.48	0.442	1	Ikzf2	1.04001e-24
Rasl11b	9.28317e-255	0.347339	0.611	0.533	4.08181e-251	Insl6	0	0.439165	0.603	0.476	0	Ly6c1	3.60112e-53	0.309872	0.731	0.599	1.58341e-49	2310001H17Rik	3.92255e-51	0.297349	0.417	0.382	1.72475e-47	Lrrc8a	1.96822e-123	0.386387	0.753	0.574	8.65428e-120	Bok	1.07359e-89	0.512638	0.362	0.49	4.72059e-86	Ifi207	2.58911e-28	0.351632	0.547	0.375	1.13843e-24	Tmem154	0.000430711	0.609881	0.38	0.381	1	Mcm2	1.07984e-24
S100a10	1.16025e-253	0.928407	0.729	0.655	5.10162e-250	Plaur	0	0.403567	0.832	0.664	0	Gda	5.39631e-53	0.265511	0.641	0.488	2.37276e-49	Mt1	1.02984e-50	0.974265	0.593	0.575	4.5282e-47	Skap2	2.97188e-123	0.366767	0.359	0.548	1.30674e-119	Fzd7	3.50831e-89	0.416465	0.336	0.467	1.5426e-85	Aldoc	3.25661e-28	0.254317	0.553	0.558	1.43193e-24	Grpel2	0.0006416	0.347392	0.586	0.583	1	Mllt10	1.13504e-24
Pla1a	4.32795e-250	0.529667	0.56	0.465	1.903e-246	Degs2	0	1.10908	0.738	0.439	0	Fmo2	2.49979e-52	0.706258	0.628	0.489	1.09916e-48	S1pr1	1.31819e-50	0.372012	0.37	0.28	5.79606e-47	Ets1	5.32617e-123	0.636503	0.309	0.413	2.34192e-119	Otud1	3.79178e-88	0.416326	0.292	0.262	1.66725e-84	Got1	5.15394e-28	0.571417	0.679	0.576	2.26619e-24	Mef2c	0.000876463	0.428276	0.371	0.341	1	Btg1	1.70627e-24
Pde5a	6.90682e-250	0.280169	0.593	0.513	3.03693e-246	Emid1	0	0.649428	0.719	0.416	0	Manf	3.07542e-52	0.431874	0.795	0.706	1.35226e-48	Adam8	2.1732e-50	0.48024	0.402	0.413	9.55555e-47	Cyp1a1	4.167e-122	0.928438	0.371	0.596	1.83223e-118	Sgca	5.04622e-88	0.556493	0.595	0.106	2.21882e-84	Napsa	9.6397e-28	2.25919	0.53	0.343	4.23858e-24	Zbp1	0.001157	0.609935	0.508	0.643	1	Slc28a2	1.73047e-24
Csf1	1.07599e-247	0.455856	0.554	0.397	4.73111e-244	Wbp2	0	0.371816	0.69	0.469	0	Camk2n1	1.19546e-49	0.259689	0.71	0.607	5.25646e-46	Mgl2	2.82398e-50	2.90049	0.503	0.543	1.2417e-46	R3hcc1l	2.02115e-121	0.273432	0.657	0.386	8.88701e-118	Crtc3	5.25027e-88	0.387612	0.691	0.409	2.30854e-84	Stap1	1.14382e-27	0.796197	0.545	0.43	5.02936e-24	Mcoln2	0.00128004	0.541959	0.358	0.549	1	Msl2	1.74745e-24
Apod	1.2948e-243	0.727062	0.737	0.71	5.69323e-240	Slc14a1	0	0.683534	0.665	0.539	0	Slmap	4.26871e-49	0.26984	0.563	0.417	1.87695e-45	Ifi30	1.28327e-49	1.45937	0.486	0.517	5.64253e-46	Insr	5.16273e-121	0.578634	0.284	0.303	2.27005e-117	Ckb	1.87933e-87	0.320466	0.753	0.625	8.2634e-84	Rrm2	1.43698e-27	0.354032	0.585	0.574	6.31841e-24	Pogz	0.00132809	0.297535	0.131	0.252	1	Tspan32	1.96669e-24
Dbn1	2.13483e-243	0.463381	0.557	0.456	9.38686e-240	Fam162a	0	0.81908	0.817	0.442	0	Flna	1.50476e-48	0.337758	0.433	0.553	6.61642e-45	Milr1	1.45673e-49	0.739455	0.434	0.341	6.40526e-46	Gbp7	1.92305e-120	0.507653	0.301	0.379	8.45565e-117	Kcnab1	3.02624e-87	0.80504	0.608	0.207	1.33064e-83	Hfe	5.07759e-27	0.833164	0.54	0.476	2.23261e-23	Smg7	0.00207704	0.394368	0.262	0.386	1	Ifng	2.11584e-24
Serpina3g	1.00688e-242	0.375726	0.608	0.541	4.42724e-239	Dstn	0	0.55434	0.709	0.487	0	Slc6a2	1.88713e-48	0.528313	0.409	0.336	8.29773e-45	Msn	2.18635e-48	0.701654	0.54	0.527	9.6134e-45	Crem	2.09503e-120	0.335467	0.778	0.649	9.21185e-117	Usp2	5.46258e-87	0.635843	0.65	0.392	2.40189e-83	Rgs2	8.05753e-27	1.83706	0.504	0.356	3.5429e-23	Ucp2	0.00278795	0.65169	0.371	0.533	1	Ctsw	2.42155e-24
Cnn2	4.94427e-242	0.395614	0.589	0.473	2.174e-238	Hs3st1	0	0.560522	0.75	0.368	0	Abcc9	2.23275e-47	0.741113	0.591	0.469	9.8174e-44	Slfn2	1.6027e-47	1.59591	0.461	0.478	7.04708e-44	Gimap1	3.47853e-120	1.14726	0.639	0.267	1.52951e-116	Tuba1b	7.57273e-85	0.252724	0.886	0.602	3.32973e-81	Prcp	1.11716e-26	0.82417	0.523	0.423	4.91216e-23	2310001H17Rik	0.00397959	0.603132	0.393	0.384	1	Rabgap1l	2.46776e-24
Adamts5	1.69646e-241	0.601776	0.57	0.488	7.45935e-238	Dgat2	0	0.684381	0.569	0.362	0	Nsg1	7.40425e-47	0.612019	0.613	0.478	3.25565e-43	Cd33	1.97112e-47	1.19573	0.493	0.574	8.66702e-44	Afap1l1	6.3927e-120	0.601745	0.321	0.309	2.81087e-116	Npnt	4.3807e-84	0.382492	0.348	0.368	1.92619e-80	Zfp36	5.47868e-26	1.12139	0.658	0.542	2.40897e-22	Dusp4	0.00542192	0.28137	0.399	0.573	1	Cdkn2c	1.11152e-23
Flrt2	2.61446e-239	0.340279	0.598	0.512	1.14958e-235	Acsl3	0	0.722107	0.745	0.594	0	Ifi27	2.1375e-46	0.444078	0.366	0.444	9.3986e-43	Mafb	3.63194e-47	1.4746	0.476	0.5	1.59696e-43	Msl1	4.039e-119	0.265287	0.24	0.365	1.77595e-115	Slc7a2	6.55569e-84	0.627324	0.608	0.11	2.88254e-80	Msrb1	9.32636e-26	0.920952	0.53	0.413	4.1008e-22	Ncf4	0.00625117	0.87126	0.452	0.554	1	Arl6ip1	2.12416e-23
Fat1	1.2706e-232	0.250559	0.57	0.417	5.58685e-229	Nr1d1	0	0.428962	0.612	0.343	0	Col5a1	8.51944e-46	0.520161	0.423	0.418	3.746e-42	Sirpa	5.73638e-47	1.25867	0.317	0.566	2.52229e-43	Sorbs2	2.34541e-118	0.890066	0.28	0.291	1.03127e-114	Nat14	1.41676e-83	0.319592	0.321	0.344	6.22949e-80	Tbc1d10c	3.60669e-25	0.260497	0.352	0.179	1.58586e-21	Rexo2	0.0081079	1.00007	0.551	0.596	1	Rhof	2.36088e-23
Cck	9.80994e-232	0.515012	0.534	0.404	4.31343e-228	Igsf5	0	0.472218	0.56	0.273	0	Slit2	1.85397e-45	0.362202	0.562	0.374	8.15191e-42	Adcy7	5.04619e-45	0.552524	0.533	0.557	2.21881e-41	Stx6	2.99327e-116	0.307768	0.321	0.454	1.31614e-112	Cav1	1.32496e-82	0.785785	0.699	0.431	5.82587e-79	Pilra	6.64543e-25	0.498881	0.548	0.423	2.922e-21	Cd44	0.0118597	0.270955	0.374	0.552	1	Gzmb	3.01134e-23
Tpcn1	2.46595e-231	0.324842	0.467	0.279	1.08428e-227	Dock8	0	0.313157	0.6	0.211	0	Igfbp5	4.64997e-45	0.431943	0.403	0.455	2.04459e-41	Ccl2	8.5864e-45	2.24261	0.583	0.717	3.77544e-41	Entpd1	4.06006e-115	0.906501	0.304	0.286	1.78521e-111	Fam162a	1.42088e-81	0.253428	0.365	0.567	6.2476e-78	Slamf7	9.27177e-25	0.942765	0.497	0.259	4.0768e-21	Gmfg	0.0122762	0.650587	0.308	0.479	1	Tnfrsf18	3.55492e-23
3632451O06Rik	9.31966e-231	0.607686	0.453	0.255	4.09786e-227	Prkab1	0	0.65964	0.714	0.579	0	F3	1.7611e-41	0.735945	0.638	0.55	7.74356e-38	Lilra5	8.82526e-45	1.00559	0.42	0.271	3.88047e-41	Zfp521	5.54392e-115	0.289841	0.288	0.319	2.43766e-111	Olfm1	4.36739e-81	0.425062	0.675	0.579	1.92034e-77	Sp100	4.49712e-24	0.399307	0.552	0.468	1.97739e-20	Ikzf1	0.0181771	0.37169	0.411	0.457	1	Gclc	3.65189e-23
Fgfr1	6.50027e-230	0.803994	0.527	0.393	2.85817e-226	Id2	0	1.1498	0.82	0.511	0	Cryab	6.77198e-41	0.657899	0.398	0.444	2.97764e-37	Gatm	1.18405e-44	0.905425	0.429	0.411	5.20626e-41	Robo4	5.7032e-115	1.36125	0.317	0.229	2.5077e-111	Cebpb	1.10399e-80	0.275519	0.409	0.487	4.85426e-77	Bhlhe40	4.50105e-24	1.18833	0.663	0.648	1.97911e-20	Tmsb15b1	0.0189896	0.272599	0.24	0.317	1	Arid5a	4.30136e-23
Angptl7	8.49115e-229	0.528661	0.637	0.638	3.73356e-225	Fxyd4	0	0.849143	0.704	0.297	0	Tmem45a	1.03406e-40	0.456321	0.601	0.486	4.54678e-37	Ch25h	1.40023e-44	0.353609	0.367	0.378	6.1568e-41	Trib1	6.12088e-115	0.329697	0.775	0.425	2.69135e-111	Adgre5	1.77982e-80	0.547315	0.648	0.43	7.82587e-77	Cd24a	5.2843e-24	1.01755	0.618	0.599	2.32351e-20	Mthfd2	0.022908	0.379319	0.421	0.613	1	Tram1	9.29476e-23
Lama2	7.19533e-228	0.619089	0.496	0.307	3.16379e-224	Serpinb5	0	0.773985	0.595	0.316	0	Adgrd1	3.91876e-40	0.384204	0.621	0.524	1.72308e-36	Gdf15	3.80308e-44	1.04966	0.402	0.349	1.67221e-40	Sox7	3.79261e-114	0.71584	0.322	0.429	1.66761e-110	Rbm38	3.17735e-80	0.428964	0.344	0.251	1.39708e-76	Pld4	1.86371e-23	1.65565	0.533	0.436	8.19472e-20	Plekho1	0.0309604	0.25148	0.24	0.338	1	Pcp4	1.44171e-22
Ctsk	1.24794e-227	1.03042	0.525	0.362	5.48718e-224	Abcc3	0	0.604664	0.603	0.319	0	Emilin2	1.183e-39	0.357851	0.592	0.457	5.20164e-36	Ccl24	1.41453e-43	1.8241	0.312	0.569	6.21971e-40	Ncoa7	4.88349e-111	1.6457	0.641	0.357	2.14727e-107	Tgm2	2.3501e-79	0.263725	0.391	0.613	1.03334e-75	Lsp1	5.28207e-23	0.916461	0.67	0.577	2.32253e-19	Ccr1	0.0319493	0.289816	0.486	0.469	1	Dars	1.8891e-22
Gstm5	1.5935e-226	0.461348	0.517	0.378	7.00661e-223	Abhd12	0	0.843995	0.66	0.51	0	Prss23	1.44555e-37	0.589284	0.62	0.537	6.35606e-34	Pim1	6.02604e-43	0.574496	0.447	0.65	2.64965e-39	Sned1	5.41372e-110	0.261696	0.329	0.367	2.38041e-106	Csrnp1	3.45567e-78	0.508625	0.75	0.614	1.51946e-74	Dpep2	1.56863e-22	0.449961	0.563	0.468	6.89727e-19	Fgl2	0.0331891	0.440141	0.427	0.446	1	Sp110	2.13377e-22
Plpp1	3.70698e-224	0.618821	0.586	0.478	1.62996e-220	Nectin4	0	0.479276	0.701	0.405	0	Col5a2	3.62137e-37	0.695396	0.641	0.556	1.59232e-33	Tnf	6.42702e-43	0.792875	0.325	0.24	2.82596e-39	Podxl	1.73387e-109	1.57071	0.625	0.206	7.62381e-106	Mt1	4.83703e-78	1.20611	0.757	0.566	2.12684e-74	Gatm	1.70629e-22	0.407291	0.514	0.41	7.50256e-19	Lsm3	0.0351228	0.258522	0.396	0.488	1	Miga1	5.37155e-22
Dkk2	8.65144e-224	1.30908	0.472	0.349	3.80404e-220	Rps6	0	1.43266	0.858	0.611	0	Prlr	6.00042e-37	0.361182	0.373	0.223	2.63838e-33	Ly86	1.69922e-42	2.22709	0.485	0.526	7.47145e-39	Abi3	6.86074e-107	0.94053	0.625	0.219	3.01667e-103	Tbx3os1	2.80104e-76	0.331911	0.603	0.338	1.23162e-72	Cdc42se2	1.74823e-22	0.458118	0.33	0.576	7.68698e-19	Snhg15	0.0360446	0.335368	0.455	0.561	1	Bhlhe40	7.31373e-22
Cyp1b1	9.94209e-224	0.599111	0.713	0.687	4.37154e-220	Lsr	0	0.628429	0.692	0.652	0	Lamc1	2.08845e-36	0.465472	0.44	0.493	9.18292e-33	Ehd1	1.73845e-42	0.608636	0.302	0.531	7.64397e-39	Fzd6	1.29276e-106	0.509694	0.346	0.462	5.68428e-103	Pkp4	2.88054e-76	0.310105	0.357	0.48	1.26658e-72	Ccl5	2.58856e-22	0.440514	0.518	0.437	1.13819e-18	Glipr1	0.0389137	0.718013	0.355	0.399	1	Nfkb1	1.58814e-21
Neo1	4.95185e-222	0.335443	0.555	0.457	2.17733e-218	Rab11fip1	0	0.772644	0.712	0.474	0	Klf4	3.50879e-35	0.35655	0.489	0.575	1.54282e-31	Irf5	1.83456e-42	0.997137	0.434	0.441	8.06658e-39	Meox1	2.55615e-106	0.734027	0.362	0.531	1.12394e-102	Fos	8.41481e-73	0.546943	0.915	0.767	3.69999e-69	Samsn1	2.92348e-22	0.763558	0.536	0.506	1.28546e-18	A430035B10Rik	0.0399665	0.472483	0.318	0.49	1	Ccl5	1.78015e-21
Gxylt2	2.71022e-220	0.44092	0.521	0.379	1.19169e-216	Bmp2	0	0.265666	0.695	0.553	0	Ccl11	7.20019e-34	1.10738	0.544	0.38	3.16592e-30	Kctd12	5.33163e-42	1.04879	0.467	0.468	2.34432e-38	Apobec3	6.41687e-105	0.318946	0.33	0.359	2.8215e-101	Lpp	1.49386e-71	0.274993	0.373	0.428	6.56849e-68	Mndal	4.48205e-22	0.378476	0.255	0.392	1.97076e-18	Casp1	0.0444633	0.307746	0.302	0.422	1	Emb	1.9061e-21
Fhl1	6.02785e-219	0.627704	0.586	0.479	2.65045e-215	Sc5d	0	0.425151	0.66	0.476	0	Lpl	1.33625e-32	0.734537	0.607	0.535	5.87548e-29	Osbpl8	1.36677e-41	0.438246	0.425	0.443	6.00969e-38	Ramp2	5.47355e-104	2.03468	0.649	0.349	2.40672e-100	Fosb	2.82139e-71	0.318744	0.371	0.502	1.24057e-67	Csf2ra	4.51394e-22	1.43466	0.567	0.522	1.98478e-18	Ctsc	0.050082	0.303578	0.467	0.566	1	Myo1f	3.01769e-21
Cks1b	6.18001e-217	0.332363	0.61	0.497	2.71735e-213	Gclm	0	0.586059	0.775	0.576	0	Zfp503	2.49612e-32	0.370467	0.524	0.349	1.09755e-28	Hck	1.77672e-41	0.905339	0.459	0.464	7.81222e-38	Nelfb	6.09858e-103	0.451644	0.679	0.452	2.68155e-99	Neo1	1.03044e-70	0.384033	0.779	0.475	4.53084e-67	Myo1g	9.80959e-22	0.813178	0.281	0.476	4.31328e-18	Slamf9	0.0553256	0.379918	0.371	0.41	1	Kyat1	3.44304e-21
F3	2.87284e-214	0.943294	0.609	0.532	1.26319e-210	Hif1a	0	0.406571	0.769	0.522	0	Lsp1	3.47117e-32	0.512693	0.645	0.569	1.52627e-28	Pid1	4.51147e-41	0.686849	0.474	0.464	1.98369e-37	Pik3ip1	6.5097e-103	0.298906	0.618	0.339	2.86231e-99	Map1lc3a	2.3523e-68	1.15045	0.724	0.559	1.03431e-64	Cd33	9.92465e-22	0.343686	0.558	0.569	4.36387e-18	Apobec3	0.0642784	0.646608	0.234	0.359	1	Iffo2	6.46921e-21
Ccdc80	8.69366e-212	0.431061	0.5	0.33	3.8226e-208	Grhl1	0	0.287126	0.605	0.346	0	Ndn	7.57892e-32	0.536713	0.63	0.546	3.33245e-28	Il6ra	6.49695e-41	0.394971	0.411	0.398	2.85671e-37	Igtp	5.37159e-102	0.564244	0.317	0.336	2.36189e-98	Ctxn1	4.21221e-68	0.659675	0.34	0.327	1.85211e-64	Smc4	1.09997e-21	0.708351	0.33	0.549	4.83658e-18	Gm42418	0.0648428	0.643558	0.461	0.539	1	Fyb	9.57289e-21
Fam102b	1.16213e-211	0.326293	0.526	0.421	5.10989e-208	Tmc4	0	0.928251	0.59	0.318	0	Kifap3	5.0206e-31	0.263361	0.616	0.505	2.20756e-27	Slc9a9	5.56245e-40	0.663887	0.421	0.398	2.44581e-36	H2-K1	2.47956e-101	0.521715	0.896	0.762	1.09026e-97	Cox17	1.10019e-67	0.327542	0.709	0.448	4.83753e-64	Tuba1b	3.36387e-21	1.07416	0.704	0.617	1.47909e-17	Napsa	0.0703375	1.56725	0.355	0.346	1	Slc20a1	1.25582e-20
Plod2	2.62028e-209	0.465534	0.496	0.365	1.15214e-205	Ank3	0	0.257988	0.556	0.35	0	Dpysl3	6.46957e-30	0.477022	0.571	0.423	2.84467e-26	Ptpn18	6.47842e-40	1.79943	0.472	0.523	2.84856e-36	Lrrc32	2.75333e-101	0.497943	0.357	0.453	1.21064e-97	Gabarapl1	1.31865e-67	0.254	0.374	0.532	5.79809e-64	Stk17b	3.68255e-21	0.899678	0.327	0.548	1.61922e-17	Ryr1	0.0725901	0.365448	0.383	0.6	1	Ucp2	1.34635e-20
Abhd14a	9.51931e-209	0.289578	0.56	0.461	4.18564e-205	Fbp1	0	0.625698	0.576	0.403	0	Maged2	3.03071e-29	0.475015	0.595	0.486	1.3326e-25	Cd163	7.71679e-40	1.652	0.444	0.464	3.39307e-36	Nfil3	6.06003e-98	0.398012	0.72	0.45	2.66459e-94	Gucy1a3	6.14772e-67	0.761332	0.665	0.383	2.70315e-63	Rasgef1b	4.47598e-21	0.657979	0.611	0.571	1.96809e-17	Manf	0.0869412	0.906493	0.667	0.717	1	Ccnb2	2.0665e-20
Tmem204	2.76608e-208	0.59101	0.523	0.405	1.21624e-204	Chchd10	0	0.984645	0.71	0.503	0	Podn	6.51458e-29	0.427728	0.408	0.45	2.86446e-25	Lgals3	8.64027e-40	0.985804	0.704	0.714	3.79913e-36	Smco4	8.02749e-98	0.531028	0.346	0.458	3.52969e-94	Ccdc3	2.53767e-66	0.857944	0.39	0.48	1.11581e-62	Trim25	5.06919e-21	0.270965	0.572	0.425	2.22892e-17	Lck	0.0870798	0.260251	0.364	0.53	1	Pycard	3.35572e-20
Gabra3	1.95102e-205	0.621034	0.591	0.503	8.57863e-202	Cisd1	0	1.17802	0.686	0.521	0	Tgfb1i1	8.38591e-27	0.399707	0.566	0.422	3.68728e-23	Ctsh	1.07565e-39	1.36795	0.596	0.625	4.72965e-36	Emp2	9.98002e-96	0.31767	0.403	0.567	4.38821e-92	Fgl2	8.29076e-64	0.572438	0.638	0.435	3.64545e-60	Cd300a	6.94418e-21	0.746334	0.443	0.138	3.05335e-17	Tnfrsf13b	0.0914721	0.963929	0.315	0.345	1	Gimap1	3.74462e-20
Car3	1.05258e-203	2.36045	0.37	0.266	4.62819e-200	Mfsd4a	0	0.298361	0.572	0.357	0	Gpc3	9.80238e-27	1.03697	0.594	0.52	4.31011e-23	1810011H11Rik	1.66318e-39	0.271568	0.351	0.229	7.313e-36	Slco2b1	3.88949e-94	0.605166	0.336	0.411	1.71021e-90	Aoc3	8.5228e-64	1.00351	0.37	0.194	3.74748e-60	Siah2	7.69258e-21	0.348838	0.618	0.554	3.38243e-17	Unc93b1	0.0942547	1.03914	0.368	0.493	1	Ywhah	3.77873e-20
Fendrr	4.46813e-198	0.274093	0.431	0.225	1.96464e-194	Ets2	0	0.827377	0.837	0.492	0	Ntn1	2.62931e-26	0.474602	0.565	0.441	1.15611e-22	Plcg2	6.28435e-39	0.252189	0.39	0.301	2.76323e-35	Tsc22d1	7.42345e-94	1.89045	0.658	0.414	3.26409e-90	Gadd45g	3.258e-63	0.868971	0.687	0.419	1.43254e-59	Fli1	7.9158e-21	0.294756	0.499	0.403	3.48058e-17	Nckap1l	0.0980411	0.306285	0.442	0.553	1	Sla	5.20147e-20
Itm2a	2.18398e-196	0.785867	0.512	0.374	9.60294e-193	Acadl	0	0.901842	0.712	0.415	0	Fmo1	1.72991e-25	0.413868	0.595	0.47	7.60641e-22	Slc40a1	1.47808e-38	0.280714	0.2	0.494	6.49912e-35	Rgs16	6.5084e-93	1.08663	0.332	0.303	2.86174e-89	Tmem38a	3.10716e-62	0.300768	0.616	0.387	1.36622e-58	Mkrn1	2.02884e-20	0.666103	0.606	0.529	8.92079e-17	Cd83	0.100127	0.812383	0.402	0.587	1	Lat	5.38534e-20
Mrc2	4.78751e-196	0.506769	0.532	0.457	2.10507e-192	Notch1	0	0.372286	0.701	0.374	0	Lpp	3.22065e-25	0.304393	0.387	0.429	1.41612e-21	Pou2f2	3.91487e-37	0.751335	0.385	0.347	1.72137e-33	Srsf4	2.97595e-91	0.384993	0.704	0.516	1.30853e-87	Hspb6	1.08184e-61	0.968001	0.366	0.28	4.75686e-58	Pak1	2.20488e-20	0.439271	0.501	0.36	9.69486e-17	Rasgrp2	0.102809	0.398711	0.327	0.357	1	Tgtp1	8.52501e-20
Efemp1	1.2438e-191	0.926608	0.6	0.501	5.46898e-188	Gpx2	0	0.918253	0.665	0.503	0	Reck	4.81102e-25	0.277481	0.554	0.409	2.1154e-21	Lpl	3.7443e-36	0.991517	0.324	0.559	1.64637e-32	Cxx1a	1.00689e-90	0.900345	0.329	0.335	4.42731e-87	Col18a1	1.76805e-61	0.733621	0.653	0.439	7.7741e-58	Tmem106a	2.22422e-20	0.300308	0.516	0.436	9.77988e-17	Rnase6	0.103554	0.622898	0.346	0.359	1	Stx11	1.40646e-19
A4galt	1.16922e-189	0.269146	0.456	0.294	5.14105e-186	Gmpr	0	0.364409	0.712	0.494	0	Stbd1	5.92089e-25	0.277881	0.485	0.532	2.60342e-21	P2ry12	1.92062e-35	0.824778	0.42	0.484	8.44496e-32	Mcam	1.16859e-90	1.18169	0.591	0.183	5.13829e-87	Slmap	9.6011e-60	0.941625	0.382	0.437	4.2216e-56	Ly6e	2.22543e-20	0.666457	0.792	0.723	9.78523e-17	Coro1a	0.14	1.54507	0.377	0.409	1	Gmfg	1.69637e-19
Osr1	2.82656e-188	0.723297	0.531	0.412	1.24284e-184	Esrp2	0	0.407468	0.613	0.446	0	Adamts2	8.00805e-25	0.582917	0.46	0.496	3.52114e-21	Nrros	2.2761e-35	1.38716	0.492	0.565	1.0008e-31	Kiz	1.19246e-90	0.27285	0.694	0.449	5.24323e-87	Ano10	3.31448e-59	0.381362	0.634	0.402	1.45738e-55	Pdxk	2.23247e-20	0.361603	0.332	0.551	9.81619e-17	Cxcr4	0.140706	0.310084	0.305	0.305	1	AW112010	1.73549e-19
Maged2	8.55151e-187	0.283432	0.565	0.461	3.7601e-183	Ucp2	0	0.532883	0.741	0.442	0	Fam102b	3.00145e-24	0.56578	0.567	0.444	1.31974e-20	Parp14	2.30673e-35	0.801579	0.443	0.477	1.01427e-31	Dll4	8.34784e-90	0.837581	0.589	0.111	3.67054e-86	Shisa4	3.52401e-58	0.28723	0.385	0.393	1.54951e-54	Nrros	3.45615e-20	1.01505	0.337	0.564	1.51967e-16	Chchd10	0.153698	0.666016	0.474	0.566	1	Gm8203	1.78474e-19
Col6a3	3.68425e-186	1.08809	0.551	0.462	1.61997e-182	Adh1	0	1.36883	0.846	0.529	0	Aebp1	3.11139e-24	1.19258	0.545	0.454	1.36808e-20	Cd300a	2.47825e-35	0.869807	0.331	0.13	1.08969e-31	Tnfaip8l1	1.36182e-89	0.373744	0.302	0.069	5.9879e-86	Ehd1	1.85083e-57	0.335639	0.395	0.523	8.13811e-54	Cd68	6.16001e-20	0.969873	0.541	0.505	2.70856e-16	Trmt10c	0.172521	0.315249	0.427	0.557	1	Rnmt	2.79067e-19
Colec12	5.95051e-186	0.956461	0.566	0.524	2.61644e-182	Pygb	0	0.513052	0.604	0.363	0	Plod2	5.01068e-24	0.383147	0.556	0.394	2.2032e-20	Rac2	3.82461e-35	0.997976	0.302	0.501	1.68168e-31	Lama5	6.16906e-88	0.348406	0.329	0.315	2.71254e-84	Art3	1.34667e-55	0.44865	0.474	0.345	5.9213e-52	Pilrb2	8.25838e-20	0.645678	0.438	0.175	3.63121e-16	Lat2	0.179086	0.921723	0.364	0.429	1	Cd82	3.0454e-19
Calml4	3.13312e-184	0.260552	0.504	0.336	1.37763e-180	Fdft1	0	0.482306	0.654	0.389	0	Smoc1	5.93594e-24	0.295085	0.501	0.376	2.61003e-20	Cebpa	2.46859e-34	0.320796	0.357	0.613	1.08544e-30	44808	1.85396e-87	0.329497	0.34	0.421	8.15186e-84	Pdlim3	1.33806e-51	1.64744	0.581	0.197	5.88343e-48	Ckb	9.78768e-20	1.16336	0.69	0.631	4.30364e-16	Gimap5	0.20381	1.11175	0.274	0.256	1	Frmd4b	3.31062e-19
Atp1a2	1.04306e-181	0.448667	0.447	0.264	4.58634e-178	Acot1	0	0.632746	0.728	0.481	0	Srxn1	7.63632e-24	0.256144	0.426	0.44	3.35769e-20	Rgs2	3.10112e-34	1.35364	0.388	0.356	1.36356e-30	Tspan12	2.86672e-87	0.540965	0.346	0.415	1.2605e-83	Marveld1	1.48128e-50	1.06849	0.367	0.376	6.51321e-47	Cbfa2t3	1.03525e-19	1.11144	0.465	0.267	4.55199e-16	H2-Q6	0.2101	0.686198	0.29	0.331	1	Ccna2	3.45137e-19
Itga11	1.92688e-180	0.678098	0.433	0.304	8.47249e-177	Tgif1	0	1.22631	0.783	0.545	0	Mrgprf	1.90129e-23	0.269333	0.444	0.446	8.35995e-20	Hcst	1.51696e-32	0.63326	0.462	0.533	6.67006e-29	Tgtp2	1.46645e-86	0.746305	0.334	0.344	6.44799e-83	Asb2	1.5349e-50	0.937431	0.583	0.138	6.74895e-47	Dok2	2.36196e-19	0.434223	0.514	0.414	1.03855e-15	Ctsh	0.211769	0.462141	0.558	0.624	1	Ifi203	3.62342e-19
Fhl2	5.87597e-180	0.253995	0.577	0.486	2.58366e-176	Gstt2	0	0.551628	0.585	0.324	0	Fgl2	2.13397e-23	0.538671	0.457	0.445	9.38305e-20	Ifitm6	1.61396e-32	0.795136	0.265	0.44	7.09659e-29	Susd6	1.93968e-86	0.258557	0.735	0.625	8.52875e-83	Ddit4	2.08292e-50	0.407378	0.757	0.55	9.15862e-47	Cd69	3.87591e-19	0.374587	0.364	0.086	1.70424e-15	Chst1	0.273853	0.79564	0.321	0.422	1	Rara	4.19153e-19
Inmt	1.62655e-179	0.779656	0.517	0.367	7.15192e-176	1110008P14Rik	0	0.724183	0.64	0.505	0	Cadm3	3.62238e-23	0.298295	0.599	0.488	1.59276e-19	Ncf2	2.39894e-32	0.996156	0.416	0.407	1.05482e-28	Vwa1	1.59267e-85	0.480749	0.319	0.303	7.00298e-82	Rgs2	4.17157e-50	0.748304	0.384	0.357	1.83424e-46	Gm6377	4.61082e-19	1.43873	0.321	0.556	2.02738e-15	Enpp1	0.273943	0.314049	0.477	0.614	1	Tcrg-C1	5.00433e-19
Samd4b	1.04561e-177	0.31413	0.566	0.485	4.59754e-174	Ocln	0	0.331535	0.646	0.417	0	Gadd45g	4.08706e-23	0.713335	0.544	0.42	1.79708e-19	Cap1	2.37081e-31	0.322671	0.493	0.529	1.04244e-27	Cav2	6.31105e-85	0.977706	0.352	0.462	2.77497e-81	Pde4dip	4.80862e-50	0.250552	0.372	0.444	2.11435e-46	Psmb8	2.29465e-18	1.91793	0.604	0.603	1.00896e-14	Pabpc1	0.277759	0.281696	0.642	0.712	1	Coro2a	1.33124e-18
Dner	2.98975e-176	0.468501	0.512	0.425	1.31459e-172	Cblc	0	0.460677	0.641	0.35	0	C1s1	5.11753e-23	0.556857	0.625	0.567	2.25018e-19	Guca1a	1.99995e-30	0.251703	0.162	0.33	8.7938e-27	Gpm6a	1.11338e-83	0.259037	0.319	0.101	4.89552e-80	Dusp8	6.05985e-50	0.43144	0.575	0.226	2.66451e-46	Hist1h4c	2.73846e-18	0.250434	0.44	0.334	1.2041e-14	Mkrn1	0.298429	0.39978	0.47	0.531	1	Gpr132	2.00643e-18
Cfh	1.31783e-172	0.702062	0.637	0.543	5.79449e-169	Irak2	0	0.490018	0.622	0.386	0	Meg3	2.78341e-22	0.599609	0.462	0.499	1.22386e-18	Tubb6	1.62113e-29	0.38822	0.431	0.431	7.12811e-26	Gbp4	4.8422e-83	1.0776	0.348	0.342	2.12911e-79	Gadd45b	1.04289e-48	1.72428	0.649	0.52	4.58559e-45	Nr4a1	3.3742e-18	1.06457	0.624	0.557	1.48364e-14	Pclaf	0.30474	1.03351	0.246	0.338	1	Id2	2.408e-18
Fmo1	8.38674e-171	0.514456	0.548	0.448	3.68765e-167	Wee1	0	0.34166	0.755	0.484	0	Gpc6	5.85066e-22	0.497338	0.646	0.553	2.57254e-18	AI662270	1.89875e-29	0.64653	0.357	0.62	8.34882e-26	4931406P16Rik	4.99354e-83	0.706033	0.354	0.418	2.19566e-79	Msx1	1.66766e-48	0.721336	0.583	0.358	7.33268e-45	Fuca2	4.35394e-18	0.578098	0.597	0.542	1.91443e-14	Smc4	0.347095	0.263816	0.433	0.547	1	Cmc2	9.37173e-18
Pdgfrl	1.01438e-170	0.407336	0.477	0.296	4.46022e-167	Grb7	0	0.367354	0.593	0.331	0	Cdon	7.60736e-22	0.413478	0.446	0.398	3.34496e-18	Lipa	1.97374e-29	0.741449	0.421	0.436	8.67855e-26	Eva1b	1.90163e-82	0.546008	0.695	0.487	8.36146e-79	Plxnd1	3.0036e-48	0.338418	0.587	0.266	1.32068e-44	Rnu3a	1.08279e-17	0.349563	0.46	0.323	4.76104e-14	Gm26917	0.355355	0.403533	0.402	0.515	1	Cox17	1.14956e-17
Emilin2	1.91498e-170	0.298024	0.551	0.429	8.42018e-167	Dsg2	0	0.586345	0.572	0.32	0	Ackr3	1.18616e-21	0.601468	0.63	0.574	5.21553e-18	Psmb9	4.10331e-29	0.536883	0.42	0.436	1.80423e-25	Pdlim4	3.54636e-82	0.330536	0.337	0.437	1.55933e-78	Nfil3	8.63346e-48	0.404534	0.631	0.454	3.79613e-44	H2afz	2.43308e-17	1.34078	0.552	0.497	1.06983e-13	Cnp	0.362659	0.792815	0.315	0.435	1	Rgs19	1.82702e-17
Clec11a	3.51081e-163	0.376352	0.506	0.361	1.54371e-159	Acox1	0	0.423138	0.593	0.407	0	Thbs3	2.54071e-21	0.578254	0.551	0.453	1.11715e-17	Ccrl2	8.12749e-29	1.65135	0.442	0.453	3.57366e-25	Thrsp	5.10679e-82	0.91175	0.328	0.09	2.24545e-78	Cap1	2.83031e-47	0.319805	0.413	0.533	1.24449e-43	Tpx2	2.97709e-17	0.328002	0.418	0.314	1.30903e-13	Lcp1	0.388115	0.502228	0.449	0.518	1	Ahcyl2	2.53106e-17
Rexo2	2.55859e-162	0.281778	0.657	0.562	1.12501e-158	Hsd17b14	0	0.562398	0.623	0.559	0	Gstm5	3.12042e-21	0.469502	0.541	0.413	1.37205e-17	Tanc2	1.15661e-28	0.332967	0.272	0.476	5.08563e-25	Socs3	1.60638e-81	1.729	0.634	0.386	7.06325e-78	Rusc2	2.88541e-47	0.338884	0.579	0.316	1.26871e-43	Snhg15	3.52354e-17	0.752147	0.585	0.559	1.5493e-13	Ebf1	0.396661	0.284079	0.265	0.415	1	Igtp	2.94996e-17
Gpm6b	2.26365e-157	0.510796	0.487	0.362	9.95326e-154	H2-K1	0	0.438621	0.906	0.711	0	Epdr1	3.43393e-21	0.518885	0.436	0.453	1.5099e-17	Cd200r1	1.43428e-28	0.429966	0.311	0.489	6.30652e-25	Nfkbia	3.68808e-81	1.96072	0.73	0.658	1.62165e-77	Fam53b	6.18311e-47	0.311266	0.714	0.514	2.71871e-43	Lat2	3.61457e-17	0.81962	0.288	0.431	1.58933e-13	Ly6k	0.412975	1.23185	0.386	0.465	1	Ptpn18	3.11672e-17
Atp2a2	4.59981e-157	0.330297	0.562	0.471	2.02254e-153	Pfn2	0	0.428948	0.664	0.508	0	Crispld2	4.5291e-21	0.372629	0.625	0.577	1.99145e-17	Smc4	8.28342e-28	0.255694	0.344	0.56	3.64222e-24	H2-Q4	4.93411e-81	0.770236	0.368	0.546	2.16953e-77	Siah2	9.53612e-47	0.274446	0.811	0.54	4.19303e-43	Tifab	3.69855e-17	0.818764	0.406	0.197	1.62625e-13	Rpl19-ps1	0.464437	0.304077	0.202	0.327	1	Ms4a6b	5.13562e-17
Notum	1.80829e-155	0.516047	0.498	0.426	7.95105e-152	Jup	0	0.710526	0.701	0.458	0	Cd109	2.53785e-19	0.306743	0.439	0.327	1.11589e-15	Edem1	1.15301e-27	0.299178	0.263	0.467	5.06978e-24	Csf2rb2	5.00118e-81	0.924194	0.606	0.269	2.19902e-77	Klf2	1.22103e-46	0.928535	0.341	0.329	5.36887e-43	Tnfsf9	3.85173e-17	1.24227	0.301	0.44	1.69361e-13	Rgs19	0.505189	0.404811	0.53	0.533	1	Fmnl1	7.73935e-17
Tnc	1.07111e-153	1.45733	0.497	0.43	4.70965e-150	H2afj	0	1.55915	0.774	0.42	0	Ebf1	8.32372e-19	0.396308	0.43	0.411	3.65994e-15	Cd93	1.16766e-27	0.812906	0.371	0.358	5.13418e-24	Sparcl1	5.12957e-81	0.857284	0.792	0.635	2.25547e-77	Akt3	2.66624e-46	0.324406	0.389	0.28	1.17235e-42	Epsti1	4.16067e-17	0.481484	0.267	0.432	1.82945e-13	Psmb9	0.523788	0.943306	0.33	0.436	1	St3gal6	1.07099e-16
Herpud1	3.19943e-153	0.33353	0.707	0.629	1.40679e-149	Klf6	0	0.416596	0.717	0.374	0	Col4a2	1.36446e-18	0.477878	0.606	0.48	5.99954e-15	AI467606	2.02138e-27	0.418935	0.297	0.111	8.88801e-24	Itpkb	4.66301e-79	0.589553	0.294	0.399	2.05033e-75	Hacd1	5.90609e-46	0.74646	0.398	0.433	2.59691e-42	Clec4a3	4.55767e-17	0.670875	0.491	0.426	2.00401e-13	Il2rg	0.525186	0.873858	0.399	0.52	1	Poc1a	1.4689e-16
Ptch1	6.5872e-151	0.923347	0.495	0.381	2.89639e-147	Hsdl2	0	0.944335	0.726	0.491	0	Nr4a1	2.05206e-18	0.420657	0.646	0.546	9.02292e-15	S100a4	2.17269e-27	0.927699	0.374	0.397	9.55333e-24	Kctd12	5.66472e-79	0.339922	0.363	0.474	2.49078e-75	Angptl4	6.36183e-46	0.345201	0.399	0.386	2.7973e-42	H2-Oa	6.11672e-17	1.73972	0.472	0.234	2.68952e-13	Xist	0.529054	0.460728	0.489	0.599	1	Parvg	1.50971e-16
Art4	1.75998e-147	0.353498	0.461	0.322	7.73861e-144	Chmp1b	0	0.539978	0.659	0.475	0	Tnfsf13b	2.18202e-18	0.290045	0.406	0.332	9.59436e-15	Nfkbib	2.33329e-27	0.296968	0.28	0.51	1.02595e-23	Nfib	1.08213e-78	0.974513	0.683	0.502	4.75814e-75	Sh3bgr	1.6308e-45	0.927293	0.387	0.289	7.17061e-42	Sell	6.12994e-17	0.370089	0.345	0.161	2.69533e-13	Gm8369	0.59466	1.2059	0.327	0.217	1	Stat3	1.98371e-16
Mdk	8.11238e-147	0.511314	0.457	0.3	3.56701e-143	Sorl1	0	0.38207	0.585	0.41	0	Cbx6	1.47465e-17	0.635129	0.462	0.348	6.48405e-14	Vsir	4.83892e-27	1.11039	0.427	0.468	2.12767e-23	Ly6c1	3.24631e-78	1.02299	0.724	0.608	1.4274e-74	Zfp503	4.07634e-44	0.316429	0.403	0.368	1.79237e-40	Pycard	6.26261e-17	0.418163	0.349	0.567	2.75367e-13	Ikzf3	0.60547	0.773759	0.38	0.553	1	Cnp	2.09303e-16
Npy1r	6.52233e-146	0.699516	0.55	0.406	2.86787e-142	Msx2	0	0.59127	0.64	0.422	0	Medag	2.13853e-17	0.596551	0.618	0.553	9.40311e-14	Ikzf1	1.58974e-26	0.280337	0.288	0.468	6.99008e-23	Efnb2	2.02986e-77	0.579292	0.711	0.616	8.92532e-74	S100a9	6.9911e-44	0.268321	0.841	0.498	3.07398e-40	Ppp1r15a	2.40649e-16	0.407797	0.438	0.373	1.05814e-12	Ly86	0.617989	1.13384	0.414	0.524	1	4930486L24Rik	4.18642e-16
Ndn	1.03034e-145	0.445451	0.587	0.539	4.53038e-142	Hmgcs1	0	0.59401	0.681	0.531	0	Il11ra1	4.11646e-17	0.34637	0.495	0.543	1.81001e-13	Slc7a8	1.74423e-26	0.320402	0.355	0.316	7.66937e-23	Tes	4.0878e-77	0.712731	0.672	0.529	1.79741e-73	Stk38l	1.93212e-43	0.831494	0.646	0.575	8.49552e-40	Il2rg	2.6172e-16	0.559254	0.33	0.522	1.15078e-12	H2-D1	0.69509	0.506815	0.614	0.75	1	Retnlg	5.56253e-16
Hspa12b	5.88566e-145	0.373196	0.543	0.503	2.58793e-141	Kbtbd11	0	0.552519	0.6	0.52	0	Islr	7.06717e-17	0.821963	0.438	0.435	3.10744e-13	Cbr2	1.87491e-26	1.24367	0.568	0.605	8.24396e-23	Fabp4	2.77768e-76	1.99255	0.344	0.324	1.22135e-72	Lcmt2	2.46853e-42	0.438379	0.383	0.444	1.08541e-38	Cxcr3	2.86228e-16	0.499319	0.411	0.198	1.25855e-12	Gm24265	0.743962	0.407065	0.327	0.426	1	Ash2l	7.31484e-16
Tmem176a	4.98322e-139	0.562862	0.641	0.567	2.19112e-135	Scamp5	0	0.486306	0.549	0.265	0	Tnxb	8.15128e-17	0.980284	0.566	0.533	3.58412e-13	Tspan32	6.69998e-26	0.322905	0.326	0.491	2.94598e-22	Zfp36	3.77458e-75	1.18839	0.69	0.536	1.65968e-71	Tsc22d1	3.90477e-41	1.2464	0.618	0.416	1.71693e-37	Id2	9.21186e-16	0.535461	0.736	0.602	4.05045e-12	Selplg	0.835662	0.342422	0.442	0.612	1	Tap2	9.83055e-16
Adamtsl4	2.91656e-138	0.296175	0.464	0.324	1.28241e-134	Gstp2	0	0.347068	0.595	0.399	0	Pdgfra	2.13079e-16	0.469914	0.472	0.468	9.36908e-13	Rnasel	1.1122e-25	0.256957	0.275	0.424	4.89033e-22	Cd59a	3.87452e-75	0.678168	0.7	0.586	1.70363e-71	Sncg	6.13478e-41	2.93934	0.51	0.268	2.69746e-37	Rhog	1.03673e-15	0.676817	0.343	0.564	4.55852e-12	Slpi	0.849465	2.68086	0.349	0.364	1	Bcl2a1b	9.92271e-16
Prss23	2.68163e-136	0.57751	0.604	0.515	1.17911e-132	Tnk2	0	0.357577	0.585	0.45	0	C2	2.24074e-16	0.323711	0.578	0.518	9.85255e-13	Slc6a6	9.26105e-25	0.648285	0.288	0.477	4.07208e-21	Map3k8	1.78226e-74	0.620638	0.642	0.387	7.83661e-71	Col4a2	7.34325e-41	0.445401	0.418	0.499	3.22883e-37	Card11	1.40573e-15	0.323801	0.42	0.082	6.18101e-12	Irf8	0.871545	0.982296	0.389	0.505	1	Atp11b	1.00746e-15
Olfm1	9.5552e-136	0.294297	0.611	0.57	4.20142e-132	Uqcr10	0	1.51307	0.783	0.519	0	Nid1	2.6559e-16	0.480718	0.631	0.58	1.1678e-12	Tmem176a	1.03386e-24	0.890639	0.563	0.596	4.54587e-21	Slc39a10	7.51757e-74	0.333938	0.361	0.497	3.30548e-70	Foxk1	2.13039e-40	0.284176	0.701	0.627	9.36734e-37	Slc35c2	1.97722e-15	0.328697	0.337	0.493	8.69384e-12	Coro2a	0.96168	0.259356	0.405	0.58	1	Tmem64	1.90079e-15
Tppp3	3.02746e-135	0.286478	0.541	0.436	1.33117e-131	Rps6-ps4	0	0.684828	0.674	0.363	0	Tshz2	7.43961e-16	0.609034	0.446	0.475	3.27119e-12	Crem	1.85702e-24	0.418581	0.573	0.662	8.16533e-21	Cyp4b1	8.77563e-74	0.749258	0.343	0.268	3.85865e-70	Dstn	5.45585e-40	1.1029	0.639	0.549	2.39894e-36	Slc15a3	2.00413e-15	0.450388	0.525	0.538	8.81217e-12	Pim1	0.964612	1.01343	0.467	0.639	1	Ly6e	2.17155e-15
Sod3	1.95774e-134	0.540689	0.506	0.416	8.6082e-131	Ap1m2	0	0.514279	0.601	0.492	0	Slc9a3r2	8.054e-15	0.26476	0.445	0.439	3.54134e-11	Slc3a2	6.28165e-24	0.619786	0.561	0.586	2.76204e-20	Mndal	3.10263e-73	0.824417	0.354	0.392	1.36423e-69	Tns1	7.60841e-40	0.464289	0.413	0.404	3.34542e-36	Snx20	3.13467e-15	0.841745	0.508	0.439	1.37831e-11							Il7r	2.30674e-15
Pdzrn3	1.40313e-130	0.36166	0.521	0.452	6.16957e-127	Il17rc	0	0.580255	0.621	0.375	0	Matn2	9.67593e-14	0.935867	0.549	0.462	4.25451e-10	C4b	1.50835e-23	2.09153	0.569	0.667	6.6322e-20	Vim	1.55147e-72	0.608496	0.878	0.672	6.82182e-69	Crispld2	2.06125e-39	0.253126	0.786	0.57	9.06333e-36	Il6ra	3.69263e-15	0.265329	0.277	0.401	1.62365e-11							Tes	2.39239e-15
Hsp90b1	3.15547e-126	0.563136	0.767	0.747	1.38746e-122	Zfp750	0	0.431403	0.613	0.49	0	Lama2	1.34559e-13	0.521207	0.433	0.368	5.91654e-10	Ncf4	3.02447e-23	1.04632	0.471	0.559	1.32986e-19	Tmem204	1.74606e-72	0.460986	0.374	0.452	7.67742e-69	Cdkn1a	5.16888e-39	0.428995	0.866	0.674	2.27276e-35	P2ry10	3.82516e-15	0.706913	0.301	0.099	1.68192e-11							Mrps6	2.46885e-15
Cox6b2	4.78385e-123	0.713372	0.574	0.553	2.10346e-119	Cd200r3	0	0.637876	0.576	0.337	0	Vasn	1.44699e-13	0.303615	0.456	0.434	6.36243e-10	Hmox1	2.14523e-21	1.53092	0.458	0.514	9.43258e-18	Lrrfip1	1.74517e-71	0.982517	0.656	0.54	7.67351e-68	Mfge8	6.62091e-39	1.36858	0.621	0.5	2.91121e-35	Clec7a	4.41216e-15	1.07364	0.291	0.371	1.94003e-11							Prim1	2.88581e-15
Pitx1	4.31496e-121	0.613006	0.492	0.392	1.89729e-117	Aldh1a1	0	0.319993	0.673	0.426	0	Actn1	1.9607e-13	0.286043	0.462	0.463	8.62118e-10	Hfe	2.40108e-21	0.572968	0.294	0.49	1.05576e-17	Prss23	2.03526e-71	1.19697	0.713	0.537	8.94903e-68	Bcam	9.60412e-39	0.939792	0.379	0.436	4.22293e-35	Batf	1.64803e-14	0.456764	0.303	0.427	7.24638e-11							Asb2	2.97416e-15
Rerg	3.86417e-120	0.331033	0.47	0.384	1.69908e-116	Nectin2	0	0.970465	0.717	0.346	0	Osr1	2.74591e-13	0.442214	0.555	0.442	1.20737e-09	St3gal6	3.79635e-21	0.293844	0.344	0.349	1.66926e-17	Thbd	6.01866e-71	0.305365	0.415	0.594	2.6464e-67	Egr1	1.17122e-38	0.527174	0.69	0.538	5.14987e-35	Ier5	3.58443e-14	0.389387	0.288	0.438	1.57607e-10							Cxcl2	3.94575e-15
Lpl	8.37481e-116	0.278235	0.556	0.537	3.68241e-112	Tnfrsf21	0	0.45746	0.675	0.528	0	Hic1	4.88172e-13	0.352504	0.446	0.422	2.14649e-09	Klf6	5.71557e-21	0.65787	0.464	0.478	2.51313e-17	Ttc28	1.81112e-69	0.326777	0.319	0.383	7.96351e-66	Pfkp	1.40887e-38	0.388708	0.38	0.415	6.19481e-35	Nfkb1	4.63434e-14	0.516219	0.306	0.468	2.03772e-10							Rnps1	5.65427e-15
St7	1.74528e-114	0.367281	0.442	0.348	7.67398e-111	Gm20186	0	0.262055	0.527	0.246	0	Ctsk	1.62869e-12	0.276825	0.456	0.416	7.16134e-09	Il1b	1.58352e-20	1.35826	0.321	0.509	6.96272e-17	Rnd1	1.94558e-68	1.78453	0.581	0.261	8.55472e-65	Rexo2	1.43489e-37	0.559987	0.701	0.59	6.30919e-34	Fam105a	5.39244e-14	1.1286	0.445	0.307	2.37105e-10							Hmgb3	9.25813e-15
Ptrf	1.77408e-113	0.298898	0.545	0.478	7.80064e-110	Pebp1	0	1.20259	0.764	0.503	0	Col5a3	1.89655e-12	0.497878	0.437	0.313	8.33913e-09	Arhgef6	5.51377e-20	0.36137	0.393	0.431	2.42441e-16	Emcn	2.31306e-68	2.53637	0.599	0.188	1.01705e-64	Rab3ip	1.09751e-34	0.369692	0.447	0.459	4.82575e-31	Hmgn2	5.52019e-14	0.269875	0.377	0.32	2.42723e-10							Dnajc9	9.85201e-15
Gpc6	1.0956e-112	0.850431	0.574	0.558	4.81737e-109	Gm5617	0	0.308274	0.658	0.424	0	Prrx1	3.34085e-12	0.563966	0.546	0.368	1.46897e-08	Cd48	6.14357e-20	1.66745	0.342	0.261	2.70133e-16	Nfkbiz	5.05187e-67	0.268548	0.314	0.394	2.22131e-63	Strn3	2.06618e-34	0.266503	0.596	0.508	9.08499e-31	Sec11c	7.60251e-14	0.855489	0.624	0.597	3.34283e-10							Ube2q1	1.63459e-14
Thbs3	2.42899e-110	0.29288	0.52	0.433	1.06803e-106	Plekhb2	0	0.428382	0.683	0.474	0	Adamtsl4	7.82296e-11	0.342143	0.518	0.356	3.43976e-07	Rhoh	6.41719e-20	0.45243	0.318	0.506	2.82164e-16	Irgm2	6.97461e-67	0.324771	0.342	0.319	3.06674e-63	Atp2a2	3.91244e-34	0.514114	0.418	0.509	1.7203e-30	Taf1d	1.0493e-13	0.329493	0.653	0.591	4.61377e-10							Hspa14	1.84964e-14
Il33	1.22401e-109	0.478074	0.631	0.588	5.38195e-106	S100a6	0	0.899183	0.997	0.958	0	Ssc5d	1.30701e-10	0.41051	0.401	0.295	5.74693e-07	Clec7a	7.5902e-20	1.03039	0.383	0.369	3.33741e-16	Ednrb	2.50799e-66	0.527469	0.349	0.364	1.10276e-62	Zfp36	3.93664e-34	0.902174	0.659	0.538	1.73094e-30	Ptprc	1.14149e-13	1.11708	0.494	0.43	5.01912e-10							Adcy7	2.23639e-14
Zcchc24	2.21448e-109	0.374584	0.44	0.308	9.73708e-106	Sytl2	0	0.41088	0.609	0.409	0	Armcx2	2.1408e-10	0.26341	0.419	0.343	9.41311e-07	Skap2	9.33478e-20	0.837398	0.341	0.551	4.1045e-16	Cd200	2.72518e-64	1.91454	0.618	0.347	1.19826e-60	Pln	1.20289e-33	1.79989	0.404	0.155	5.28909e-30	Rab7b	1.37304e-13	0.270369	0.501	0.411	6.03725e-10							Cdkn2d	3.22754e-14
Cdkn1c	4.72575e-109	0.335368	0.54	0.453	2.07791e-105	Wbscr27	0	0.5521	0.705	0.528	0	Sfrp5	2.31511e-10	0.311131	0.319	0.26	1.01795e-06	Isg15	9.81564e-20	0.278838	0.383	0.588	4.31594e-16	Sncg	5.73251e-63	0.52018	0.324	0.279	2.52059e-59	mt-Rnr1	4.35855e-31	0.606487	0.969	0.855	1.91645e-27	Ccl9	3.32066e-13	1.51298	0.582	0.661	1.46009e-09							Camk1d	3.30566e-14
Adcyap1r1	1.43776e-108	0.358123	0.493	0.448	6.32183e-105	Il17re	0	0.616813	0.68	0.433	0	Capn6	3.57323e-10	0.276142	0.51	0.29	1.57115e-06	Rtp4	1.54032e-19	0.795509	0.467	0.534	6.77278e-16	Arhgap29	7.17155e-62	1.04477	0.61	0.377	3.15333e-58	Jag1	1.75304e-30	0.361194	0.44	0.487	7.70811e-27	Dennd4a	3.86431e-13	0.415303	0.601	0.59	1.69914e-09							Arl5c	4.39902e-14
Zfp503	8.46071e-108	0.258668	0.449	0.325	3.72017e-104	Slc16a7	0	0.446493	0.56	0.161	0	Ckb	5.55779e-10	0.323614	0.661	0.628	2.44376e-06	Rgl1	2.52172e-19	0.263583	0.308	0.496	1.1088e-15	Clec1a	7.319e-62	0.376153	0.345	0.245	3.21816e-58	Pde3a	7.25706e-30	0.696968	0.437	0.403	3.19093e-26	Ifrd1	4.04849e-13	1.21308	0.714	0.797	1.78012e-09							Hint2	5.29967e-14
Twist2	1.98453e-107	0.455028	0.481	0.378	8.72598e-104	Efnb2	0	0.272174	0.749	0.567	0	Clec11a	5.63649e-10	0.661231	0.514	0.4	2.47837e-06	Cxcl1	1.69581e-18	1.59585	0.312	0.55	7.45646e-15	Arl4d	7.39565e-62	0.390568	0.335	0.254	3.25187e-58	Mcam	1.06269e-29	1.22559	0.411	0.193	4.67264e-26	Ppfia4	4.3166e-13	0.538969	0.267	0.294	1.89801e-09							Ets1	5.62363e-14
Hspa1a	7.46e-107	0.588089	0.791	0.769	3.28016e-103	Irf6	0	0.520356	0.711	0.531	0	Adamts5	6.33033e-10	0.344525	0.558	0.513	2.78345e-06	Cd209a	1.88737e-18	1.15792	0.416	0.443	8.29876e-15	Bst2	1.402e-58	1.67295	0.647	0.567	6.16459e-55	Slc2a4	1.71333e-27	0.763821	0.547	0.083	7.53352e-24	Rtn1	5.23443e-13	0.377453	0.54	0.5	2.30158e-09							Pa2g4	7.80724e-14
Ndrg4	2.26994e-104	0.310697	0.551	0.515	9.98094e-101	Hoxb2	0	0.322006	0.66	0.201	0	Zcchc5	8.88282e-10	0.282821	0.396	0.168	3.90578e-06	Smagp	3.02131e-18	0.561407	0.388	0.357	1.32847e-14	Uaca	5.41143e-58	0.64684	0.365	0.425	2.37941e-54	Ppp1r14a	2.16204e-27	1.14452	0.572	0.278	9.50648e-24	Tmem176a	5.99673e-13	0.621398	0.641	0.593	2.63676e-09							Ly6c2	1.34638e-13
Naalad2	7.16468e-101	0.51512	0.483	0.366	3.15031e-97	Llgl2	0	0.527148	0.664	0.443	0	Eva1b	1.228e-09	0.462061	0.556	0.491	5.39953e-06	Trem2	4.06081e-18	1.64169	0.473	0.606	1.78554e-14	Id1	1.37834e-57	0.912375	0.711	0.519	6.06055e-54	Ctnnb1	3.18124e-27	0.415678	0.737	0.578	1.39879e-23	Il4ra	6.1531e-13	0.375189	0.565	0.499	2.70552e-09							Rgcc	1.70227e-13
Rbp4	1.57903e-100	1.30325	0.489	0.412	6.943e-97	Cbr1	0	0.673933	0.762	0.459	0	Itih5	1.48641e-09	0.46061	0.438	0.392	6.53575e-06	Tlr2	1.18402e-17	0.927907	0.435	0.513	5.20614e-14	Irf7	2.74475e-57	0.715682	0.37	0.412	1.20687e-53	Rgs5	2.2911e-25	1.44884	0.555	0.287	1.0074e-21	Zbtb46	8.54829e-13	0.326161	0.371	0.202	3.75868e-09							Ttc39c	1.87873e-13
Lama4	4.28778e-100	0.466736	0.467	0.337	1.88534e-96	Pdcl3	0	0.998314	0.757	0.446	0	Pid1	2.52887e-09	0.541152	0.462	0.465	1.11195e-05	Cndp2	1.33028e-17	0.751818	0.436	0.642	5.84924e-14	Kank3	5.47512e-57	1.26116	0.363	0.281	2.40741e-53	Stat3	3.81997e-25	0.253094	0.7	0.625	1.67964e-21	Plekho1	1.13973e-12	0.532687	0.267	0.338	5.0114e-09							Lpar6	2.40786e-13
Tnfsf12	9.09621e-99	0.332698	0.439	0.316	3.99961e-95	Adipor2	0	0.515907	0.678	0.438	0	C1ra	3.0296e-09	0.674644	0.59	0.559	1.33212e-05	Lgals3bp	2.10167e-17	0.553478	0.537	0.574	9.24102e-14	Plscr4	9.61621e-57	0.326803	0.361	0.393	4.22825e-53	Il34	1.29665e-21	0.373035	0.612	0.42	5.70136e-18	Arhgap15	2.33238e-12	0.61795	0.437	0.32	1.02555e-08							Fnbp4	4.41308e-13
Ugp2	2.81115e-98	0.679446	0.721	0.709	1.23606e-94	Tpd52	0	0.751363	0.675	0.482	0	Atp2a2	6.08329e-09	0.486713	0.556	0.497	2.67482e-05	C3ar1	3.98959e-17	1.92166	0.515	0.719	1.75422e-13	Csrnp1	4.28861e-55	0.380111	0.768	0.613	1.8857e-51	Ndrg2	1.2364e-20	0.828521	0.417	0.402	5.43646e-17	Pde4b	3.54558e-12	0.482607	0.563	0.535	1.55899e-08							Cish	6.28446e-13
Lamb1	3.28566e-95	0.43349	0.464	0.364	1.44471e-91	Mecom	0	0.380201	0.561	0.17	0	Serpina3n	1.16748e-08	0.266746	0.628	0.579	5.1334e-05	Btk	4.40689e-17	0.466587	0.357	0.161	1.93771e-13	Lifr	7.26418e-55	0.74168	0.393	0.471	3.19406e-51	Map1b	1.8814e-20	0.755577	0.561	0.42	8.27251e-17	BC035044	4.14072e-12	0.520294	0.303	0.412	1.82067e-08							Ckap2	9.24685e-13
Antxr1	2.13088e-93	0.574654	0.504	0.503	9.36949e-90	Mif	0	1.40632	0.858	0.581	0	Boc	8.10058e-08	0.530038	0.569	0.478	0.000356182	Sec11c	8.11593e-17	0.441389	0.547	0.601	3.56857e-13	Isg15	1.94354e-54	1.21651	0.637	0.571	8.54577e-51	Plin4	3.96519e-20	0.434769	0.424	0.431	1.7435e-16	Tm6sf1	5.61106e-12	0.495672	0.514	0.533	2.46718e-08							Cst7	1.11607e-12
Calcrl	9.93738e-93	0.530319	0.495	0.421	4.36947e-89	Gm2830	0	0.918305	0.694	0.465	0	Nov	2.18679e-07	0.331219	0.465	0.265	0.000961533	Cited2	1.58327e-16	0.277047	0.336	0.32	6.96163e-13	Ripply3	5.72653e-54	0.553864	0.588	0.363	2.51796e-50	Sdpr	9.57673e-19	0.2645	0.561	0.425	4.21089e-15	Ryr1	7.16821e-12	0.683765	0.526	0.6	3.15186e-08							Dusp5	1.47349e-12
Aldh1a2	1.23907e-89	0.76761	0.569	0.627	5.44817e-86	1600014C10Rik	0	0.438467	0.65	0.503	0	Enpep	2.3582e-07	0.332463	0.543	0.492	0.0010369	Map3k8	2.2024e-16	0.312616	0.258	0.411	9.68394e-13	Itgb3	1.14503e-53	0.273249	0.26	0.16	5.0347e-50	Ptp4a3	1.03419e-18	1.51963	0.381	0.508	4.54732e-15	Atf3	7.58166e-12	0.560736	0.591	0.512	3.33366e-08							Lilrb4a	1.5753e-12
Bmp4	3.83231e-89	0.968704	0.475	0.405	1.68507e-85	Cdkn2b	0	0.430172	0.697	0.584	0	Ptrf	7.65002e-07	0.701817	0.463	0.507	0.00336371	Oas1a	5.84005e-16	0.334063	0.308	0.45	2.56787e-12	Stom	1.15815e-53	0.686111	0.367	0.361	5.0924e-50	Atp2a3	1.22325e-18	0.360916	0.541	0.263	5.37863e-15	Glrx	7.97958e-12	0.439544	0.475	0.41	3.50862e-08							Gm25939	1.69263e-12
Pitx2	2.66626e-88	0.379102	0.47	0.401	1.17235e-84	Zfand2a	0	0.40716	0.683	0.471	0	Tubb6	4.00353e-06	0.359871	0.492	0.423	0.0176035	Nrp1	8.58877e-16	0.634926	0.411	0.426	3.77648e-12	Slfn2	1.66883e-53	0.367061	0.4	0.482	7.33785e-50	Synpo2	1.76055e-18	1.40914	0.544	0.285	7.74116e-15	Arhgap25	9.06363e-12	0.389021	0.433	0.252	3.98528e-08							H2-Q6	2.04773e-12
Enpp2	6.77267e-87	0.593277	0.45	0.345	2.97794e-83	Mrpl9	0	0.424685	0.744	0.501	0	Adamts1	5.16205e-06	0.381587	0.635	0.633	0.0226975	H2afz	8.82184e-16	0.367886	0.316	0.511	3.87896e-12	Hlx	2.22477e-53	0.544784	0.361	0.194	9.7823e-50	Tuba1c	4.3982e-17	0.57058	0.464	0.512	1.93389e-13	Nckap1l	1.23564e-11	0.670768	0.354	0.556	5.43309e-08							Ms4a4b	2.12046e-12
Scube1	3.39823e-86	0.254042	0.473	0.343	1.4942e-82	Tspan12	0	0.250477	0.584	0.337	0	Tnfsf12	8.73893e-06	0.30907	0.429	0.351	0.0384251	Arl11	4.52967e-15	0.580758	0.365	0.319	1.9917e-11	Id3	2.75236e-53	0.78995	0.768	0.598	1.21021e-49	Pdlim7	5.32569e-17	1.31282	0.575	0.485	2.34171e-13	Pclaf	1.50748e-11	0.857222	0.484	0.334	6.6284e-08							Itgb7	2.56071e-12
Fkbp14	1.45068e-85	0.458796	0.572	0.604	6.37862e-82	Myzap	0	0.368834	0.638	0.239	0	Gxylt2	2.02e-05	0.337835	0.485	0.423	0.0888192	Stap1	5.48543e-15	0.459319	0.324	0.439	2.41194e-11	Adgrg1	1.19575e-52	1.3281	0.573	0.304	5.2577e-49	Jmy	5.74122e-17	0.31525	0.44	0.366	2.52442e-13	Dusp2	1.90774e-11	0.455152	0.482	0.343	8.38835e-08							Traf2	4.28752e-12
Fzd1	8.40074e-85	1.01581	0.521	0.513	3.69381e-81	Ahcyl2	0	0.634796	0.7	0.445	0	Pdlim4	2.72669e-05	0.506346	0.459	0.428	0.119893	Emb	1.25898e-14	0.638127	0.345	0.542	5.53574e-11	Tmem184b	6.8924e-52	0.542032	0.605	0.445	3.03059e-48	Arl4d	1.06401e-16	0.465751	0.526	0.242	4.67845e-13	Fam46c	2.76991e-11	0.30745	0.308	0.451	1.21793e-07							Ccr2	7.39287e-12
Aebp1	1.76168e-83	0.480261	0.51	0.439	7.74609e-80	Chka	0	0.359337	0.72	0.469	0	Olfml3	2.83656e-05	0.625508	0.585	0.56	0.124723	Lyn	1.26118e-14	1.11606	0.471	0.603	5.54542e-11	Parvb	8.26124e-52	0.555455	0.384	0.358	3.63247e-48	Pdgfrb	2.21157e-16	0.590496	0.593	0.374	9.72427e-13	H2-Ob	6.60399e-11	0.81768	0.32	0.434	2.90377e-07							Mbp	7.70908e-12
Abca8a	3.58053e-83	0.468445	0.528	0.471	1.57436e-79	Tuba4a	0	0.568846	0.617	0.468	0	Gadd45b	5.34188e-05	0.316245	0.516	0.529	0.234883	H2-K1	1.80712e-14	0.730702	0.696	0.775	7.94591e-11	Zcchc6	1.03823e-51	0.387554	0.286	0.374	4.56508e-48	Synm	3.15422e-16	1.04543	0.42	0.247	1.38691e-12	Cd48	7.31729e-11	1.1764	0.266	0.267	3.21741e-07							Pmaip1	9.43228e-12
Akap12	1.96785e-82	0.981827	0.534	0.515	8.65264e-79	Tnfaip8	0	0.557944	0.658	0.479	0	Mt1	0.000131557	0.28985	0.635	0.569	0.578456	Gm2a	1.99508e-14	0.428135	0.301	0.482	8.77237e-11	Gngt2	9.60566e-51	0.997262	0.343	0.332	4.22361e-47	Dmpk	3.29437e-16	0.945563	0.43	0.272	1.44853e-12	Ms4a6c	8.02864e-11	1.9247	0.482	0.372	3.53019e-07							Mkrn1	9.71778e-12
Nsg1	2.48425e-82	0.398573	0.547	0.463	1.09232e-78	Cyp51	0	0.314314	0.731	0.495	0	Xbp1	0.000140896	0.336439	0.636	0.613	0.619519	Pld4	2.30954e-14	1.87312	0.405	0.441	1.0155e-10	Smagp	1.4775e-50	0.890948	0.594	0.346	6.49656e-47	Zeb1	3.89418e-16	0.406111	0.52	0.393	1.71227e-12	Ncf1	9.79972e-11	0.858614	0.435	0.215	4.30894e-07							Hmgn5	9.98882e-12
Sfrp2	7.65923e-78	0.312777	0.517	0.479	3.36776e-74	Pir	0	0.383689	0.695	0.524	0	Colec12	0.000188074	0.482293	0.509	0.543	0.826962	Clec4a1	2.62594e-14	1.59104	0.42	0.469	1.15462e-10	Srgn	2.85519e-50	1.4436	0.624	0.466	1.25543e-46	Tgfb1i1	1.67699e-15	0.558888	0.443	0.438	7.37373e-12	Gadd45b	1.0725e-10	1.23377	0.547	0.527	4.71577e-07							Gm2a	3.64635e-11
C2	9.14821e-78	0.383173	0.531	0.522	4.02247e-74	Gm26894	0	0.592605	0.674	0.35	0	Igsf8	0.000262146	0.416197	0.447	0.44	1	Nfxl1	3.24691e-14	0.298248	0.301	0.32	1.42767e-10	Ets2	3.80254e-50	0.518552	0.452	0.604	1.67198e-46	Pbxip1	2.52869e-15	1.02327	0.566	0.432	1.11187e-11	Irf2	1.18904e-10	0.355076	0.464	0.38	5.22822e-07							Rinl	4.29843e-11
Col15a1	1.919e-77	0.526006	0.495	0.416	8.43785e-74	Plek2	0	0.391229	0.572	0.405	0	Itm2a	0.000513575	0.626618	0.495	0.415	1	Egr2	3.55648e-14	0.255529	0.44	0.504	1.56378e-10	Phf11d	2.5756e-48	0.936337	0.4	0.5	1.13249e-44	Hist1h2bc	5.33882e-15	0.456651	0.431	0.402	2.34748e-11	Snx5	1.72736e-10	0.349368	0.33	0.477	7.5952e-07							Ptpn13	8.37721e-11
Scn7a	4.38387e-75	0.335001	0.487	0.379	1.92759e-71	G6pdx	0	0.629572	0.665	0.463	0	Col4a1	0.000535171	0.596226	0.482	0.487	1	Arrb2	4.01328e-14	1.47384	0.319	0.49	1.76464e-10	Cda	3.66465e-48	0.299446	0.406	0.522	1.61135e-44	Peli2	1.4604e-14	0.584083	0.394	0.248	6.42138e-11	Btg1	3.12347e-10	1.0471	0.536	0.504	1.37339e-06							Klrk1	1.27462e-10
Arap1	2.01403e-74	0.728597	0.536	0.551	8.85569e-71	Homer2	0	0.27551	0.677	0.519	0	Plpp1	0.00383257	0.845372	0.525	0.516	1	Camk1d	6.66228e-14	0.282138	0.446	0.552	2.9294e-10	Dusp6	1.18252e-47	0.895821	0.618	0.492	5.19954e-44	Pcp4l1	1.52133e-14	1.94967	0.54	0.212	6.68929e-11	Sla	6.37414e-10	0.974317	0.325	0.385	2.80271e-06							Smox	1.44656e-10
Pde9a	1.49178e-73	0.270001	0.54	0.507	6.55934e-70	Fam213a	0	0.405037	0.619	0.409	0	Mfap2	0.00405848	0.719696	0.49	0.477	1	Zfp36	7.18564e-14	0.541747	0.556	0.544	3.15953e-10	Icam2	1.40935e-47	1.31589	0.379	0.303	6.19691e-44	Grem2	1.53517e-14	0.565299	0.558	0.416	6.75012e-11	Tubb6	7.66771e-10	0.388628	0.494	0.43	3.37149e-06							Xcl1	1.51138e-10
Klf4	2.49663e-73	0.566898	0.585	0.554	1.09777e-69	Mal2	0	0.300196	0.595	0.297	0	Jam3	0.00737427	0.292619	0.456	0.357	1	Tpd52	7.70523e-14	0.807879	0.365	0.553	3.38799e-10	Cd36	3.40859e-47	1.21357	0.373	0.317	1.49876e-43	Hdac11	3.20808e-14	0.326686	0.403	0.352	1.41059e-10	Apobr	8.20567e-10	0.521144	0.262	0.282	3.60803e-06							Crem	1.62759e-10
Tfpi	4.61903e-72	0.370842	0.498	0.447	2.03099e-68	Eci1	0	0.75585	0.719	0.473	0	Gdf10	0.00822401	1.54099	0.452	0.401	1	Adgre5	8.14624e-14	0.418195	0.411	0.445	3.5819e-10	Stat3	4.14883e-47	0.377595	0.737	0.623	1.82424e-43	Entpd1	4.95497e-14	0.594539	0.375	0.281	2.1787e-10	Itgb2	2.08177e-09	1.1815	0.504	0.556	9.15355e-06							Cenpl	1.7606e-10
Tbx3	8.68891e-67	0.270243	0.498	0.419	3.82051e-63	Rpl9	0	1.40443	0.979	0.865	0	Snai1	0.012314	0.291916	0.493	0.429	1	Gm6377	1.70698e-13	0.735497	0.347	0.566	7.50557e-10	Pgm5	9.64593e-47	0.39714	0.509	0.201	4.24131e-43	Ifi27	1.02664e-13	0.895109	0.543	0.428	4.51413e-10	Ccna2	2.5218e-09	0.479819	0.401	0.231	1.10884e-05							Csrnp1	2.02912e-10
Myh10	1.13547e-64	0.514018	0.48	0.398	4.99264e-61	Arl6ip1	0	0.481724	0.686	0.46	0	Sod3	0.0124665	0.728989	0.474	0.445	1	Slc15a3	1.87982e-13	0.652493	0.35	0.552	8.26555e-10	Ppp2r5e	1.2248e-46	0.25188	0.657	0.561	5.38543e-43	Ethe1	1.64415e-13	0.455798	0.398	0.361	7.22933e-10	Csrnp1	2.88373e-09	0.535911	0.469	0.624	1.26798e-05							44805	2.17073e-10
Vasn	1.1958e-63	0.323815	0.477	0.414	5.25791e-60	Cxadr	0	0.252644	0.658	0.1	0	Pdgfrb	0.013942	0.362773	0.466	0.375	1	Pla2g2d	2.57099e-13	1.077	0.332	0.292	1.13046e-09	Acer2	1.96144e-46	0.727065	0.596	0.438	8.62447e-43	Prrx1	1.65623e-13	0.579682	0.539	0.38	7.28242e-10	Nfe2l2	2.95583e-09	0.595827	0.653	0.609	1.29968e-05							Rgs2	2.55832e-10
Ptn	1.73692e-63	0.285195	0.323	0.292	7.63725e-60	Ormdl1	0	0.566889	0.605	0.395	0	Tuba1a	0.0147381	0.550178	0.523	0.473	1	Pilrb1	3.37226e-13	0.442589	0.269	0.353	1.48278e-09	Ifit1	3.48717e-46	0.339691	0.379	0.425	1.53331e-42	Col6a3	3.14455e-13	0.283846	0.46	0.496	1.38266e-09	Stk10	3.33249e-09	0.338503	0.23	0.297	1.4653e-05							Batf	2.74196e-10
Gabarapl1	4.60356e-63	0.276061	0.545	0.511	2.02419e-59	Bace2	0	0.815186	0.597	0.445	0	Pde3a	0.0344408	0.27147	0.511	0.39	1	Fam134b	4.41903e-13	0.380116	0.427	0.493	1.94305e-09	Rsad2	7.94411e-46	0.840177	0.581	0.359	3.49303e-42	Gem	1.1717e-12	0.662916	0.435	0.413	5.15195e-09	H2-Q6	3.51602e-09	0.497166	0.437	0.329	1.54599e-05							Cd2	3.08716e-10
Adamtsl3	2.16709e-62	0.431664	0.488	0.437	9.52869e-59	Tbx3os2	0	0.263258	0.637	0.465	0	Vit	0.0394659	0.269748	0.507	0.499	1	Rab7b	4.95453e-13	0.933452	0.376	0.416	2.17851e-09	AU021092	1.12402e-45	1.08692	0.37	0.104	4.94233e-42	Fbxl22	1.66932e-12	1.15049	0.437	0.272	7.33999e-09	Flt3	4.07911e-09	0.914647	0.411	0.072	1.79358e-05							Serpinb1a	4.97388e-10
Ak1	9.68621e-60	0.262754	0.545	0.532	4.25903e-56	Pabpc1	0	1.29443	0.889	0.635	0	Slc16a2	0.0423751	0.400733	0.562	0.504	1	Arhgap45	9.4021e-13	0.788486	0.343	0.303	4.1341e-09	Bvht	6.26858e-45	1.21149	0.592	0.422	2.7563e-41	Rbpms	5.90066e-12	1.28255	0.567	0.564	2.59452e-08	Glipr1	5.38765e-09	0.96406	0.308	0.401	2.36895e-05							Samhd1	6.74115e-10
Rora	1.91389e-58	0.367054	0.573	0.583	8.41539e-55	Hmgcr	0	0.250765	0.679	0.484	0	Txndc5	0.0676512	0.481332	0.565	0.582	1	Ccnd1	1.05152e-12	0.5088	0.427	0.592	4.62353e-09	Lyn	6.498e-45	0.28419	0.654	0.591	2.85717e-41	Ppp1r12a	9.55117e-12	1.30143	0.457	0.477	4.19965e-08	Adrb2	5.43839e-09	0.368292	0.455	0.408	2.39126e-05							Was	1.42033e-09
Snai1	2.20345e-56	0.513479	0.485	0.409	9.68859e-53	Ang	0	0.600744	0.601	0.393	0	Fibin	0.0701461	0.504287	0.41	0.243	1	Metrnl	1.5009e-12	0.743296	0.359	0.542	6.59948e-09	Pola2	6.90632e-45	0.309432	0.367	0.375	3.03671e-41	Aifm2	5.57081e-11	0.51735	0.569	0.445	2.44948e-07	Csf2rb	5.52449e-09	0.727968	0.433	0.328	2.42912e-05							Cdc42se2	1.70288e-09
Mfge8	1.74287e-55	0.312601	0.535	0.491	7.6634e-52	Fads2	0	0.301697	0.655	0.462	0	Gpsm2	0.0746154	0.34512	0.424	0.289	1	Aph1c	1.70131e-12	0.34618	0.335	0.376	7.48065e-09	Gimap5	1.89068e-44	1.13113	0.379	0.249	8.3133e-41	Srpx	1.5621e-10	0.600929	0.532	0.372	6.86855e-07	Cks1b	9.42723e-09	0.346662	0.398	0.54	4.14516e-05							Gm10269	1.79964e-09
Tgfbi	1.54118e-53	0.736245	0.49	0.442	6.77657e-50	Sdc4	0	0.614714	0.674	0.433	0	Pdlim2	0.0746349	0.454418	0.496	0.498	1	Irf8	2.47126e-12	0.660775	0.326	0.517	1.08661e-08	Psmb8	3.05382e-44	1.32216	0.638	0.601	1.34277e-40	Itga8	2.26373e-10	1.11841	0.522	0.107	9.95363e-07	Stmn1	1.14196e-08	0.30218	0.538	0.477	5.0212e-05							Maf	1.98628e-09
Adcy7	1.13002e-50	0.251753	0.568	0.549	4.96872e-47	Esd	0	1.27868	0.853	0.545	0	Fgfr1	0.098381	0.562386	0.482	0.437	1	BC035044	3.37874e-12	0.437585	0.282	0.419	1.48563e-08	Rcan1	6.78277e-44	0.76226	0.465	0.574	2.98238e-40	Serpinb6b	9.35015e-10	0.266468	0.543	0.425	4.11126e-06	Gng2	1.14742e-08	0.605592	0.347	0.497	5.04521e-05							Slc9a3r1	2.14826e-09
AV026068	3.60228e-49	0.324811	0.258	0.287	1.58392e-45	Ica1	0	0.290238	0.678	0.533	0	Dpep1	0.230372	0.445976	0.548	0.505	1	Tm6sf1	5.76569e-12	0.882944	0.342	0.546	2.53518e-08	Rnpepl1	1.72196e-43	0.331575	0.683	0.466	7.57145e-40	Palld	8.06573e-09	1.08776	0.546	0.396	3.5465e-05	Sema4d	1.44206e-08	0.484223	0.435	0.318	6.34072e-05							Fam220a	2.43397e-09
Itih5	6.3983e-48	0.61157	0.448	0.369	2.81333e-44	Gipc2	0	0.264782	0.674	0.448	0	Mfge8	0.25294	0.447631	0.533	0.504	1	Hcls1	6.19289e-12	1.31684	0.457	0.562	2.72301e-08	Rn7sk	3.70767e-43	0.576628	0.417	0.522	1.63026e-39	Gucy1b3	1.57553e-08	0.661354	0.459	0.365	6.92761e-05	Zfp385a	1.69184e-08	0.406926	0.519	0.533	7.43903e-05							Prkcq	3.58846e-09
Hic1	4.94194e-47	0.350458	0.461	0.405	2.17297e-43	Hint2	0	0.884662	0.719	0.469	0	Ccdc102a	0.267232	0.287957	0.444	0.333	1	Adam15	7.07957e-12	0.430952	0.361	0.386	3.11289e-08	Nrros	7.36491e-43	0.392069	0.441	0.567	3.23835e-39	Igfbp5	2.93312e-08	0.914389	0.451	0.449	0.000128969	Ccnd1	1.81145e-08	0.458044	0.428	0.584	7.96494e-05							Gm10382	5.04255e-09
Phldb1	4.04106e-42	0.327	0.409	0.317	1.77685e-38	Slc25a5	0	1.21071	0.945	0.863	0	Cyr61	0.304161	0.713317	0.468	0.38	1	Cfh	7.80536e-12	0.334865	0.452	0.586	3.43202e-08	Gm42418	1.44804e-42	0.334929	0.432	0.544	6.36703e-39	Msrb1	3.51659e-08	0.679616	0.539	0.407	0.000154625	Aif1	3.23631e-08	1.19567	0.506	0.536	0.0001423							St8sia4	5.24286e-09
Thsd4	5.4848e-42	0.356532	0.408	0.336	2.41167e-38	Cib1	0	0.678301	0.676	0.485	0	Ms4a4d	0.304283	0.788783	0.512	0.547	1	Ms4a4c	8.63574e-12	0.314674	0.401	0.506	3.79713e-08	H2-Q6	7.44285e-42	0.95764	0.387	0.327	3.27262e-38	Inf2	5.01159e-08	0.426715	0.391	0.31	0.00022036	Map4k1	4.86017e-08	0.521679	0.328	0.322	0.000213702							Fam134b	9.07266e-09
Adamtsl2	1.05746e-41	0.292243	0.559	0.64	4.64964e-38	mt-Rnr1	0	0.704041	0.924	0.834	0	Cebpd	0.30868	0.614569	0.513	0.525	1	Ehd4	1.43369e-11	0.763328	0.291	0.441	6.30394e-08	Cyb5r1	2.69605e-41	0.324822	0.725	0.558	1.18545e-37	Actn1	2.05009e-07	1.02519	0.546	0.458	0.000901424	Tnni2	4.8677e-08	0.914283	0.47	0.435	0.000214033							Il21r	1.24e-08
Ogn	4.56854e-39	0.605089	0.457	0.399	2.00879e-35	Hmgb3	0	0.252941	0.592	0.309	0	Cpxm1	0.322131	0.358502	0.477	0.404	1	E230029C05Rik	3.93823e-11	0.257329	0.263	0.328	1.73164e-07	Msn	4.47688e-41	1.28851	0.625	0.522	1.96849e-37	Postn	4.36516e-07	0.584166	0.473	0.328	0.00191936	Ccnb1	5.78216e-08	0.424274	0.415	0.281	0.000254242							Arhgap45	1.34959e-08
Gadd45g	3.07161e-38	0.551075	0.47	0.414	1.35059e-34	1810044D09Rik	0	0.277954	0.678	0.398	0	Abca8a	0.393727	0.669245	0.512	0.489	1	Ptgs1	4.24005e-11	0.414852	0.445	0.641	1.86435e-07	Slc9a3r2	2.9248e-39	1.54613	0.59	0.431	1.28603e-35	Olfml2a	8.72598e-07	0.734626	0.457	0.332	0.00383681	Slamf8	6.68784e-08	0.59804	0.311	0.288	0.000294064							Lpxn	2.65707e-08
Reck	3.63963e-31	0.386505	0.467	0.402	1.60035e-27	Trpv4	0	0.373901	0.621	0.396	0	Rnf144a	0.436265	0.467557	0.509	0.461	1	Sema4a	7.15337e-11	0.93272	0.439	0.517	3.14534e-07	Bcar1	6.38987e-39	0.362161	0.406	0.426	2.80963e-35	Ecscr	9.25289e-07	0.362317	0.44	0.244	0.00406849	Kctd12	7.67831e-08	0.785333	0.481	0.468	0.000337615							Ctla4	6.92458e-08
Tmem45a	7.53403e-31	0.479331	0.451	0.527	3.31271e-27	Adh5	0	0.383635	0.664	0.461	0	Creld2	0.514556	0.426304	0.519	0.521	1	Plxna4os1	2.05885e-10	0.450234	0.304	0.181	9.05277e-07	Slc3a2	3.13507e-38	1.12097	0.665	0.58	1.37849e-34	Foxs1	2.24687e-06	0.622899	0.552	0.521	0.00987948	Phf11a	8.58071e-08	0.749611	0.406	0.106	0.000377294							Rn7sk	1.36794e-07
Tmem119	3.09863e-30	0.472562	0.385	0.278	1.36247e-26	Prdx5	0	1.14233	0.784	0.56	0	Tmem47	0.59464	0.287227	0.436	0.338	1	Pik3r5	2.18195e-10	0.41703	0.468	0.52	9.59406e-07	Fyn	3.21385e-38	0.287186	0.404	0.464	1.41313e-34	Fnbp1	2.84867e-06	0.588283	0.561	0.478	0.0125256	Klf6	8.94841e-08	0.471306	0.33	0.48	0.000393462							Mtif3	1.94073e-07
Tmem106b	1.35518e-27	0.267376	0.462	0.444	5.95873e-24	Gsr	0	0.378487	0.67	0.577	0	Cxcl13	0.604631	0.4573	0.408	0.274	1	Fnbp1	5.07341e-10	0.446122	0.42	0.487	2.23078e-06	Jam2	3.75269e-38	1.21489	0.406	0.461	1.65006e-34	Map3k7cl	2.97172e-06	0.622961	0.454	0.344	0.0130667	Zfand5	9.33993e-08	0.321662	0.438	0.583	0.000410677							Il17re	2.1641e-07
Epha3	3.35813e-26	0.256416	0.398	0.303	1.47657e-22	St14	0	0.284553	0.589	0.363	0	Fzd4	0.668785	0.290174	0.463	0.352	1	Ap1s2	5.54901e-10	0.414524	0.247	0.385	2.4399e-06	St3gal6	4.63712e-38	1.54963	0.576	0.335	2.03894e-34	Pgf	4.89465e-06	0.477342	0.633	0.467	0.0215218	Trerf1	1.47153e-07	0.375481	0.455	0.439	0.000647033							Traf1	3.20047e-07
Ybx3	1.09478e-25	0.29936	0.553	0.547	4.81373e-22	Cstb	0	0.94953	0.796	0.598	0	Mesdc2	0.676879	0.350678	0.503	0.46	1	Lyl1	2.68381e-09	0.684645	0.268	0.182	1.18007e-05	Tspan13	7.99891e-38	0.731957	0.403	0.395	3.51712e-34	Trp53i11	5.00831e-06	0.703746	0.482	0.425	0.0220216	Ccl6	2.38511e-07	1.06437	0.545	0.599	0.00104873							Cxcr6	3.97943e-07
Enpp1	1.95153e-24	0.295442	0.592	0.624	8.58088e-21	Aig1	0	0.452611	0.698	0.498	0	Rhoj	0.714794	0.503759	0.526	0.488	1	Cxcl13	3.52921e-09	0.710684	0.291	0.29	1.55179e-05	Sdpr	2.64727e-37	2.21575	0.582	0.424	1.164e-33	Msn	2.29202e-05	0.66282	0.573	0.525	0.10078	Nabp1	2.91801e-07	0.765256	0.501	0.545	0.00128305							Trp53bp1	4.83113e-07
G0s2	2.19146e-22	0.456376	0.302	0.184	9.63584e-19	Nudt14	0	0.7639	0.657	0.404	0	Tmem106b	0.74627	0.254477	0.487	0.445	1	Ebi3	3.77702e-09	0.473917	0.314	0.221	1.66076e-05	Hsp25-ps1	9.69871e-37	1.11487	0.389	0.391	4.26452e-33	Arhgap29	6.12562e-05	0.312184	0.483	0.384	0.269344	Bcl2a1a	6.08505e-07	1.1708	0.487	0.54	0.0026756							Cxcr4	5.80894e-07
Abi3bp	5.45183e-21	0.408771	0.403	0.306	2.39717e-17	Rab11a	0	0.751612	0.736	0.617	0	Ccdc80	0.786958	1.12867	0.478	0.381	1	Tnfsf9	4.57628e-09	0.392094	0.311	0.446	2.01219e-05	Tdrp	1.24846e-36	0.320485	0.531	0.179	5.48949e-33	Enah	0.000151359	0.421667	0.558	0.565	0.665528	Dapp1	7.60967e-07	0.565337	0.509	0.524	0.00334597							Sema4d	1.14885e-06
Plscr4	4.07989e-19	0.339893	0.412	0.379	1.79393e-15	Mpst	0	0.503415	0.681	0.319	0	Ggt5	0.827069	0.37113	0.432	0.221	1	D1Ertd622e	4.8632e-09	0.524779	0.331	0.462	2.13835e-05	Gja1	1.27252e-36	0.686885	0.363	0.413	5.59528e-33	Lrrc32	0.000333481	0.47884	0.503	0.444	1	Pirb	1.01742e-06	0.800801	0.482	0.463	0.00447358							Adrb2	1.31605e-06
Grem2	7.65244e-19	0.408871	0.423	0.424	3.36478e-15	Cav2	0	0.446035	0.588	0.399	0	Ntrk2	0.903975	0.375513	0.5	0.334	1	Sdf2l1	1.12596e-08	0.560333	0.383	0.559	4.95084e-05	Gbp9	3.66636e-36	0.655165	0.552	0.298	1.6121e-32	Rbpms2	0.000540897	1.06982	0.442	0.248	1	BC028528	1.22614e-06	0.770024	0.283	0.251	0.00539134							Epsti1	1.49117e-06
Gata5	1.99915e-18	0.255751	0.384	0.457	8.79026e-15	Mycl	0	0.254138	0.576	0.207	0	Col15a1	0.989908	0.80381	0.489	0.438	1	Ltb4r1	1.54395e-08	0.308244	0.407	0.502	6.78876e-05	Gm24265	6.53044e-36	0.44636	0.593	0.415	2.87143e-32	Emp2	0.00062876	0.349956	0.561	0.558	1	Hp	1.61558e-06	0.477114	0.481	0.48	0.00710369							Phf11b	1.60015e-06
Man2a1	2.25226e-18	0.250983	0.511	0.526	9.90319e-15	Pkm	0	1.31451	0.813	0.572	0							Glul	1.54866e-08	0.395011	0.33	0.374	6.80946e-05	2310001H17Rik	7.12341e-36	0.484034	0.389	0.384	3.13216e-32	Hmgn3	0.000723621	0.257237	0.5	0.439	1	H2-K1	2.29076e-06	0.49505	0.738	0.77	0.0100725							Trib1	1.68153e-06
Tnfrsf12a	2.60502e-18	0.451232	0.704	0.74	1.14543e-14	Ascc2	0	0.25394	0.576	0.388	0							Samsn1	3.98089e-08	0.485324	0.423	0.512	0.00017504	Nfkb1	1.06387e-35	0.306275	0.383	0.47	4.67785e-32	Tgfb2	0.00134621	0.482193	0.48	0.422	1	Snx10	2.49851e-06	0.640825	0.487	0.525	0.0109859							Slc12a6	1.81395e-06
Aspa	5.50598e-18	0.26857	0.395	0.313	2.42098e-14	Por	0	0.595249	0.773	0.488	0							Ednrb	4.75782e-08	0.647212	0.223	0.373	0.000209201	Pecam1	2.20721e-35	1.75975	0.56	0.159	9.70512e-32	Cdon	0.0038491	0.260436	0.484	0.399	1	Ccr2	3.72515e-06	1.33018	0.328	0.365	0.0163795							Ppp1r12a	2.20819e-06
Tmem129	7.42169e-17	0.250928	0.412	0.383	3.26332e-13	Dbi	0	1.4526	0.801	0.449	0							Ear2	5.26051e-08	1.95991	0.349	0.45	0.000231304	Bhlhe40	4.86371e-35	0.617957	0.514	0.656	2.13858e-31	Parva	0.0082162	0.469828	0.586	0.496	1	Fcgr2b	3.94102e-06	1.0394	0.523	0.566	0.0173287							Ifi47	2.85086e-06
Mfap2	2.96853e-16	0.541524	0.48	0.477	1.30526e-12	Ppia	0	0.711087	0.929	0.817	0							Nfkbia	6.31429e-08	0.9735	0.492	0.674	0.00027764	Tmem252	2.01115e-34	2.70901	0.552	0.182	8.84305e-31	Tspan17	0.00898457	0.37211	0.491	0.382	1	Cdc20	4.06886e-06	0.490775	0.32	0.277	0.0178908							H2-Q4	3.34938e-06
Meg3	2.99381e-15	0.600695	0.493	0.496	1.31638e-11	Prdx6	0	0.89292	0.716	0.566	0							Cebpb	9.48314e-08	0.387394	0.427	0.486	0.000416974	Adamts9	3.47082e-34	0.402108	0.565	0.338	1.52612e-30	Hes1	0.0101868	0.283172	0.562	0.514	1	H2-Q7	4.18729e-06	0.468826	0.428	0.382	0.0184115							Nr4a3	3.66908e-06
Egr1	6.49137e-15	0.40983	0.546	0.547	2.85426e-11	Pcyt2	0	0.307213	0.567	0.303	0							Dusp6	1.04088e-07	0.300326	0.353	0.509	0.000457675	Proser2	3.80626e-34	0.263622	0.654	0.54	1.67361e-30	Esam	0.0120928	0.77289	0.43	0.316	1	Syk	4.35657e-06	0.646729	0.396	0.593	0.0191559							Taf1b	5.51757e-06
Igsf10	1.82078e-14	0.361493	0.356	0.372	8.00595e-11	Bphl	0	0.504175	0.634	0.355	0							Bcl2a1a	1.10083e-07	0.503207	0.341	0.553	0.000484034	Eng	4.201e-34	1.4595	0.587	0.394	1.84718e-30	Rcan2	0.015493	0.794821	0.454	0.203	1	Ogfr	4.36276e-06	0.250797	0.521	0.491	0.019183							Gm42418	5.74121e-06
Vcam1	3.66961e-14	0.570363	0.432	0.418	1.61353e-10	Sat1	0	0.510854	0.808	0.621	0							Gpr132	1.1801e-07	0.416209	0.263	0.368	0.000518891	Ifi27	1.04542e-33	0.691019	0.391	0.437	4.59671e-30	Pdgfc	0.0292289	0.358505	0.492	0.274	1	Spi1	6.03533e-06	1.58557	0.503	0.559	0.0265373							Il1rl1	5.95476e-06
Gucy1a3	8.28952e-14	0.26443	0.424	0.384	3.6449e-10	Gm11361	0	1.03481	0.84	0.514	0							Dnase2a	1.34532e-07	0.537748	0.407	0.466	0.000591536	Adcy4	1.14459e-33	1.03781	0.376	0.16	5.03276e-30	Aspn	0.0334953	1.48362	0.52	0.462	1	Arrb2	7.26132e-06	0.58025	0.354	0.481	0.031928							Tnfaip8	6.426e-06
Cyp20a1	1.63497e-13	0.349752	0.473	0.484	7.18894e-10	Uba52	0	1.02967	0.763	0.585	0							Il4ra	1.42483e-07	0.621691	0.405	0.506	0.000626497	Hhex	6.19863e-33	0.976978	0.383	0.162	2.72554e-29	2900026A02Rik	0.0360631	0.415451	0.561	0.477	1	Pfkp	7.37973e-06	0.511863	0.437	0.413	0.0324487							Lck	6.57631e-06
Ablim1	2.5066e-11	0.268328	0.412	0.416	1.10215e-07	Suclg2	0	0.464629	0.64	0.398	0							Cd209d	1.79257e-07	1.64125	0.373	0.606	0.000788194	Jam3	1.36848e-32	0.436287	0.386	0.367	6.01721e-29	Lmod1	0.0506775	1.35361	0.499	0.132	1	Sap30	7.4849e-06	0.278265	0.35	0.413	0.0329111							Nkg7	8.56798e-06
Pdlim2	3.85312e-11	0.541208	0.48	0.507	1.69422e-07	Trim16	0	0.263068	0.696	0.381	0							Ier5	2.15829e-07	0.318448	0.317	0.444	0.000948999	Actg2	3.77204e-32	0.347824	0.325	0.292	1.65857e-28	Cdh13	0.0549779	0.274344	0.555	0.444	1	Mfng	8.18379e-06	0.284924	0.343	0.125	0.0359841							Tnk2	9.33027e-06
Gli1	2.36613e-10	0.297752	0.497	0.525	1.04039e-06	Pafah1b3	0	0.41042	0.747	0.464	0							Irf1	2.40825e-07	0.265576	0.318	0.405	0.00105891	Sox18	2.56536e-31	1.10305	0.394	0.09	1.12799e-27	Dusp1	0.05727	0.289693	0.559	0.558	1	Ifitm6	8.5456e-06	1.26568	0.347	0.43	0.037575							Gimap6	1.66835e-05
Tnfsf13b	3.59927e-10	0.278349	0.395	0.31	1.5826e-06	Gipc1	0	0.433312	0.614	0.435	0							Trafd1	2.63637e-07	0.316296	0.369	0.428	0.00115921	Rps4l	7.91482e-31	0.451963	0.394	0.424	3.48014e-27	Cd200	0.0579374	0.466467	0.413	0.359	1	Lockd	8.77591e-06	0.261023	0.462	0.578	0.0385877							Snhg15	1.86091e-05
Sostdc1	4.35707e-10	0.259314	0.523	0.613	1.9158e-06	Akr1b10	0	0.513232	0.603	0.347	0							Epsti1	3.76442e-07	0.707783	0.318	0.437	0.00165522	Col4a2	3.3354e-30	1.16476	0.622	0.488	1.46658e-26	Ptrf	0.0582026	0.403293	0.531	0.5	1	Ptpn6	8.95257e-06	0.75155	0.46	0.439	0.0393644							Borcs8	1.97027e-05
Fzd7	1.39428e-08	0.356144	0.444	0.469	6.13064e-05	Mafk	0	0.271535	0.682	0.48	0							Ptgs2	4.50753e-07	0.265354	0.278	0.497	0.00198196	Plpp1	7.13982e-29	0.399435	0.432	0.522	3.13938e-25	Adcy3	0.0688854	0.301821	0.488	0.335	1	Cysltr1	1.59527e-05	0.531379	0.443	0.368	0.070144							Itgal	2.07164e-05
Bag3	2.08508e-08	0.264339	0.48	0.48	9.16812e-05	Actn4	0	0.349651	0.782	0.514	0							Pirb	5.37197e-07	1.4773	0.409	0.467	0.00236206	Cdh5	2.47981e-28	1.75734	0.551	0.207	1.09037e-24	Ppp1r15a	0.0730832	1.23394	0.443	0.371	1	Ccr5	1.61003e-05	0.547948	0.453	0.343	0.0707929							Smap2	2.2117e-05
Cpxm1	3.06912e-08	0.612159	0.432	0.401	0.000134949	Slc25a10	0	0.530939	0.573	0.321	0							Cybb	6.07589e-07	1.79487	0.405	0.495	0.00267157	Lmo2	2.61614e-28	0.720312	0.39	0.362	1.15032e-24	Syne2	0.0980759	0.368492	0.497	0.398	1	Cnn2	2.1904e-05	0.790308	0.526	0.515	0.0963118							Hras	2.43672e-05
Uap1	1.87528e-07	0.510768	0.594	0.661	0.000824561	Rplp0	0	1.14247	0.971	0.897	0							Tuba1b	6.4682e-07	0.35021	0.495	0.627	0.00284407	H2-Q7	3.33824e-28	1.08807	0.405	0.382	1.46782e-24	Plekhb2	0.119878	0.387859	0.512	0.538	1	Mef2c	2.30694e-05	0.270977	0.44	0.34	0.101436							Me2	2.66972e-05
Selenbp1	4.51067e-06	0.336389	0.435	0.433	0.0198334	Pts	0	0.771017	0.757	0.493	0							Gltp	8.79746e-07	0.629881	0.391	0.546	0.00386824	S1pr1	3.75713e-28	1.35113	0.403	0.279	1.65201e-24	Sod3	0.133875	0.515514	0.572	0.441	1	Gngt2	2.5186e-05	0.620555	0.357	0.332	0.110743							Nrip1	2.88085e-05
Dmkn	6.95742e-06	0.38547	0.511	0.538	0.0305918	Nudt8	0	0.353628	0.664	0.417	0							Cysltr1	9.57176e-07	0.512936	0.344	0.371	0.0042087	Adgrf5	5.12492e-28	1.73839	0.551	0.216	2.25343e-24	Cnn2	0.14457	0.768771	0.509	0.515	1	AA467197	3.93709e-05	0.824529	0.535	0.645	0.173114							Snx5	3.10199e-05
Hspa1b	6.36418e-05	0.535301	0.545	0.591	0.279833	Plin3	0	0.268067	0.551	0.342	0							Cd40	1.01508e-06	0.320402	0.377	0.388	0.00446331	Rbp7	8.77247e-27	1.14577	0.398	0.194	3.85725e-23	Socs3	0.163654	1.2268	0.464	0.395	1	Psmb9	3.99071e-05	1.3396	0.442	0.435	0.175472							Tubb5	3.77114e-05
AW112010	6.38806e-05	0.259239	0.405	0.39	0.280883	Reep4	0	0.703824	0.648	0.502	0							Marcksl1	1.18038e-06	0.712646	0.474	0.645	0.00519012	Car7	9.76203e-27	0.359008	0.578	0.5	4.29236e-23	Rrad	0.167734	1.94177	0.474	0.315	1	Pim1	4.0918e-05	1.36549	0.425	0.641	0.179916							Cd8a	4.60865e-05
Qpct	0.000651835	0.288804	0.434	0.419	1	Emp2	0	0.333561	0.734	0.482	0							Snx20	1.29238e-06	0.48349	0.366	0.446	0.00568258	Vcam1	4.43816e-26	0.407653	0.393	0.425	1.95146e-22	Tm4sf1	0.202281	0.707714	0.548	0.49	1	Apobec3	4.90938e-05	0.622953	0.286	0.359	0.215865							Taf1d	5.00859e-05
Serpinb1a	0.00305637	0.395365	0.519	0.58	1	Rnf144b	0	0.449867	0.554	0.339	0							H2-DMb1	1.643e-06	1.91349	0.448	0.578	0.00722426	Tgtp1	6.37179e-26	0.591457	0.377	0.064	2.80168e-22	Stom	0.339966	0.763493	0.488	0.354	1	Gmnn	5.54389e-05	0.31146	0.44	0.421	0.243765							Arhgap25	5.47535e-05
Ms4a4d	0.00420307	0.793507	0.486	0.575	1	St6galnac2	0	0.321147	0.608	0.44	0							Sla	1.72243e-06	0.288443	0.382	0.384	0.00757352	Adam15	9.17132e-26	0.811709	0.398	0.384	4.03263e-22	Dnajb1	0.345608	0.305537	0.579	0.539	1	Ppm1m	5.97563e-05	0.29377	0.306	0.403	0.262748							Gata3	5.65663e-05
Prss35	0.00755144	0.299487	0.333	0.258	1	Ift52	0	0.266336	0.565	0.377	0							Frmd4b	2.09875e-06	0.357442	0.234	0.345	0.00922819	Trim25	1.503e-25	0.376876	0.406	0.429	6.60871e-22	Cryab	0.420171	1.39522	0.494	0.435	1	Rara	6.24778e-05	0.258742	0.352	0.469	0.274715							Rbm38	5.86995e-05
AW551984	0.0105657	0.263188	0.369	0.372	1	2610035D17Rik	0	0.345561	0.7	0.421	0							Naaa	2.30922e-06	0.460328	0.476	0.576	0.0101537	Fos	2.06767e-25	0.563408	0.841	0.771	9.09156e-22	Inppl1	0.538134	0.316756	0.418	0.242	1	Cd300lg	8.63529e-05	0.366927	0.296	0.137	0.379694							Itgb2	6.66275e-05
Gng8	0.0162156	0.281985	0.311	0.28	1	Tspan15	0	0.381879	0.59	0.242	0							Bst2	2.86545e-06	0.667497	0.496	0.576	0.0125994	Csrp1	2.18104e-25	0.651106	0.56	0.425	9.59004e-22	Tcea3	0.578324	0.347111	0.491	0.41	1	Fmnl1	8.99773e-05	0.484837	0.487	0.538	0.39563							AI467606	6.87378e-05
Gulp1	0.0162731	0.268227	0.38	0.397	1	Gm10073	0	0.343922	0.625	0.378	0							Fcgr4	2.9792e-06	0.600089	0.336	0.277	0.0130996	C130074G19Rik	2.55159e-25	0.942952	0.392	0.132	1.12193e-21	Errfi1	0.698785	1.56393	0.516	0.502	1	Cnp	9.78837e-05	0.285859	0.401	0.435	0.430395							Mrpl9	7.39363e-05
Tmem98	0.0542732	0.259755	0.454	0.457	1	Rps24-ps3	0	0.540211	0.607	0.397	0							Smox	3.26442e-06	0.391766	0.392	0.547	0.0143537	Sipa1l2	4.28899e-25	0.296505	0.376	0.4	1.88587e-21	Serpine1	0.785643	0.273146	0.521	0.516	1	Plac8	0.000110336	1.01752	0.596	0.555	0.485149							2310001H17Rik	8.03253e-05
Cyr61	0.148278	0.4625	0.389	0.391	1	Acyp1	0	0.406163	0.577	0.408	0							Il10rb	3.39045e-06	0.989735	0.408	0.587	0.0149078	mt-Rnr1	4.94103e-25	0.333079	0.94	0.857	2.17257e-21	Cdkn2c	0.811256	0.398757	0.495	0.271	1	Rassf4	0.000118777	0.820275	0.396	0.23	0.522264							Selplg	8.56706e-05
Manf	0.199347	0.480286	0.656	0.75	1	Pdcd4	0	0.375518	0.638	0.363	0							Sgpl1	6.04217e-06	0.270954	0.404	0.547	0.0265674	Sox17	6.85782e-25	1.33723	0.399	0.112	3.01538e-21	Ednra	0.824199	0.616622	0.499	0.291	1	Spp1	0.00013678	0.530458	0.448	0.301	0.60142							Serpinb9	0.000123074
Dact1	0.3611	0.364072	0.417	0.429	1	Capn1	0	0.332203	0.544	0.31	0							Rasgef1b	9.17563e-06	0.389871	0.491	0.577	0.0403452	Itga6	8.19704e-25	0.945613	0.55	0.309	3.60424e-21	Gm2830	0.826991	0.58992	0.533	0.534	1	Pilrb1	0.000182734	0.618529	0.425	0.346	0.803483							Dgat1	0.000132632
Pid1	0.373508	0.416364	0.447	0.475	1	Ppa1	0	0.712954	0.815	0.662	0							Atp6v1b2	9.4399e-06	0.508783	0.422	0.519	0.0415072	Rgcc	1.13789e-24	1.17385	0.572	0.391	5.00329e-21	Gm13861	0.911181	1.13886	0.436	0.11	1	Cdkn2d	0.000288279	0.676856	0.43	0.412	1							Ubc	0.000134034
Podn	0.55001	0.618238	0.42	0.459	1	Stxbp2	0	0.446442	0.606	0.54	0							Fam105a	1.18928e-05	0.933219	0.315	0.309	0.0522925	Gramd1a	1.55072e-24	0.681148	0.384	0.3	6.81853e-21	Cyr61	0.974627	0.774304	0.508	0.383	1	Ubc	0.000292232	0.40826	0.672	0.66	1							Stk17b	0.000142209
Adgrd1	0.739998	0.400718	0.514	0.548	1	Dynll2	0	0.272845	0.66	0.519	0							Ccr2	1.20865e-05	0.963154	0.256	0.372	0.0531445	Mgll	1.84436e-24	0.673272	0.482	0.616	8.10964e-21	Pdgfa	0.987249	1.59614	0.501	0.481	1	Sema4a	0.000352445	0.594502	0.399	0.514	1							Ablim1	0.00015008
Plat	0.80547	0.561605	0.575	0.618	1	Pgd	0	0.731773	0.694	0.453	0							Cd44	1.33368e-05	0.496066	0.425	0.559	0.0586417	Cyb561	6.25442e-24	0.468993	0.567	0.391	2.75007e-20							Clec10a	0.000366335	1.24169	0.357	0.444	1							Fli1	0.000176617
						1810037I17Rik	0	1.01591	0.809	0.511	0							Tmem37	1.56235e-05	1.11625	0.376	0.461	0.0686966	Cldn5	7.04137e-24	2.87362	0.529	0.174	3.09609e-20							Mthfd2	0.000515658	0.469817	0.58	0.612	1							Rps27rt	0.000183765
						Ftl1	0	0.69155	0.924	0.84	0							Lair1	2.43937e-05	0.925161	0.451	0.644	0.107259	Ppp1r12a	1.56325e-23	0.461263	0.586	0.47	6.87359e-20							Cxcr4	0.00054633	0.696582	0.401	0.303	1							Rhog	0.000189334
						Sod2	0	0.556221	0.677	0.529	0							Stom	2.67333e-05	0.369658	0.251	0.369	0.117546	Vwf	3.23067e-23	1.83985	0.538	0.126	1.42053e-19							Cd44	0.000598847	0.997836	0.525	0.55	1							Gm11361	0.000238839
						Ubxn1	0	0.927203	0.759	0.535	0							Irf7	3.02689e-05	0.275699	0.318	0.416	0.133092	Olfml2a	4.89757e-23	0.447971	0.531	0.328	2.15346e-19							Ms4a6b	0.000706013	0.329222	0.386	0.499	1							Pclaf	0.00025611
						Slc38a2	0	0.309333	0.712	0.484	0							Lyz1	3.06987e-05	1.43689	0.37	0.447	0.134982	Ndrg1	5.02175e-23	1.86771	0.568	0.453	2.20806e-19							Limd2	0.000913353	0.835539	0.369	0.483	1							Ptprcap	0.000423918
						Amd1	0	0.56632	0.764	0.59	0							Cd209b	3.23192e-05	1.16526	0.22	0.286	0.142107	Ebf1	1.02544e-22	0.906535	0.415	0.413	4.50887e-19							Mapk14	0.000981681	0.459722	0.391	0.498	1							Pdrg1	0.000434557
						0610007P14Rik	0	0.252094	0.603	0.421	0							Pxn	4.24617e-05	0.326543	0.347	0.489	0.186704	Fzd4	4.0882e-22	0.586107	0.542	0.355	1.79758e-18							Sbno2	0.00107829	0.301134	0.499	0.524	1							Trdc	0.000495176
						Hint3	0	0.417059	0.651	0.535	0							Mndal	5.03832e-05	0.443916	0.348	0.393	0.221535	Upp1	6.21362e-22	1.06238	0.561	0.486	2.73213e-18							Emb	0.00136017	0.991108	0.469	0.53	1							Nusap1	0.000504245
						Abcd3	0	0.681987	0.642	0.444	0							Ywhah	5.06225e-05	0.544615	0.526	0.587	0.222587	Sox4	8.6999e-22	0.269964	0.286	0.34	3.82535e-18							Hepacam2	0.00248986	0.385196	0.342	0.043	1							Fgl2	0.00052519
						Hoxa9	0	0.271764	0.695	0.383	0							Clec4a3	0.000118064	1.75408	0.374	0.431	0.519128	AI467606	1.63112e-21	0.298484	0.519	0.101	7.17201e-18							Msn	0.00250596	0.779842	0.408	0.53	1							Rasal3	0.000567947
						Grpel2	0	0.341393	0.698	0.533	0							Lpxn	0.00014421	0.773161	0.351	0.496	0.634093	Phc2	2.98156e-21	0.553111	0.56	0.419	1.31099e-17							Ltb4r1	0.00314917	1.01396	0.381	0.498	1							Rrad	0.0005894
						Pof1b	0	0.262195	0.64	0.52	0							Fmnl1	0.000149638	0.342236	0.405	0.547	0.657959	Plk2	1.00207e-20	1.27107	0.423	0.393	4.40611e-17							Ifi205	0.0042408	0.658401	0.325	0.251	1							Dennd2d	0.000617189
						Car13	0	0.265225	0.623	0.534	0							Abhd12	0.000150786	0.561733	0.41	0.566	0.663005	Tmem88	1.08736e-20	2.13334	0.539	0.184	4.78114e-17							Itgam	0.00485146	0.866843	0.355	0.383	1							Junb	0.000617328
						Pgm1	0	0.386704	0.643	0.476	0							Mpeg1	0.000273225	1.83499	0.364	0.388	1	Abcg2	4.41048e-20	1.64525	0.415	0.32	1.93929e-16							Stx11	0.00492187	0.306578	0.489	0.506	1							Osm	0.000653539
						Taf1d	0	0.383527	0.762	0.518	0							Grap	0.000278068	0.291007	0.291	0.328	1	Bst1	5.33717e-20	0.674506	0.527	0.169	2.34675e-16							Skap2	0.00534525	0.907698	0.411	0.54	1							Hk2	0.000777361
						Mrps6	0	0.385499	0.733	0.531	0							Nfkbiz	0.000372071	0.646212	0.303	0.396	1	Smtn	6.89439e-20	0.374555	0.374	0.382	3.03147e-16							Nsd2	0.00596727	0.306408	0.415	0.464	1							Gimap4	0.000819424
						Emc6	0	0.39278	0.658	0.461	0							Ifi207	0.000529643	0.942418	0.368	0.379	1	Nedd9	1.00584e-19	0.902409	0.559	0.412	4.42269e-16							Fermt3	0.00643211	0.660253	0.337	0.359	1							Ikzf1	0.000844325
						Enho	1.1766e-305	0.694602	0.564	0.398	5.17352e-302							AB124611	0.000559526	0.557364	0.252	0.229	1	Rhoj	1.75945e-19	0.290192	0.459	0.494	7.73632e-16							Il17ra	0.00889649	0.277871	0.391	0.521	1							Tuba4a	0.000849422
						Cyb5b	5.5331e-304	0.815242	0.626	0.491	2.43291e-300							Gng2	0.00067218	0.89099	0.394	0.502	1	Dusp1	2.38684e-18	0.36507	0.68	0.551	1.04949e-14							Herpud1	0.00981437	0.660656	0.607	0.658	1							Wbp2	0.000948161
						Gm11478	3.30077e-296	0.561913	0.556	0.337	1.45135e-292							Msrb1	0.000674579	0.340346	0.281	0.424	1	Hes1	6.30865e-18	0.803414	0.635	0.509	2.77391e-14							Plcg2	0.0118233	0.399013	0.399	0.305	1							Usp25	0.00100597
						Slc22a18	4.79213e-296	0.342539	0.602	0.505	2.1071e-292							Cp	0.00112143	0.716198	0.35	0.404	1	Tie1	7.19629e-18	1.73192	0.522	0.132	3.16421e-14							Map3k8	0.0122169	0.403097	0.425	0.401	1							Prkch	0.00121022
						Rgs12	2.31362e-291	0.329718	0.551	0.337	1.0173e-287							Tnip3	0.00117059	0.555317	0.286	0.318	1	Ttll7	9.29577e-18	0.273352	0.521	0.143	4.08735e-14							Irf4	0.0125266	0.358097	0.423	0.419	1							Thy1	0.001272
						Adtrp	1.26117e-289	0.307352	0.602	0.531	5.54534e-286							Prcp	0.00152244	0.797337	0.294	0.434	1	Cd93	1.50472e-17	1.53397	0.537	0.349	6.61625e-14							Elmsan1	0.0131924	0.494139	0.384	0.331	1							Ptpn22	0.00130667
						Tspan13	1.7183e-288	0.354477	0.547	0.33	7.55537e-285							Tgfbi	0.00155099	0.983144	0.402	0.463	1	Ubc	1.82819e-17	0.404349	0.744	0.656	8.03855e-14							Lyn	0.0134196	0.816726	0.492	0.596	1							RP23-70B19.5	0.00136214
						Ankrd22	2.27239e-288	0.528847	0.611	0.611	9.99171e-285							Nckap1l	0.00162721	1.12944	0.423	0.561	1	Adamts1	2.61563e-17	0.73927	0.665	0.631	1.15009e-13							Ptger4	0.0138601	0.555047	0.531	0.563	1							Cd8b1	0.00152873
						Plpp2	1.00871e-287	0.599933	0.599	0.476	4.4353e-284							Hpgds	0.00331521	0.995626	0.336	0.382	1	Exoc3l2	5.16329e-17	0.859319	0.408	0.048	2.2703e-13							Stom	0.0157458	0.314081	0.379	0.361	1							Rhoh	0.00179466
						Sgpl1	2.57213e-287	0.779994	0.618	0.503	1.13097e-283							Dse	0.00337168	0.301028	0.325	0.37	1	Tnfaip1	1.5492e-16	0.655312	0.514	0.626	6.81184e-13							Pmaip1	0.016502	1.39121	0.45	0.641	1							Gm26917	0.00191268
						Ipmk	1.84123e-284	0.300394	0.611	0.514	8.0959e-281							Batf	0.00379409	0.298302	0.296	0.433	1	Bcam	8.66058e-16	0.855388	0.443	0.432	3.80806e-12							Retnla	0.0197158	0.721353	0.531	0.555	1							Nfkbia	0.00264728
						Fam207a	3.16629e-281	0.715999	0.531	0.344	1.39222e-277							Psmb8	0.00383981	0.835444	0.487	0.611	1	Fam174b	1.84458e-15	0.404327	0.464	0.478	8.1106e-12							Dusp1	0.0198131	0.753894	0.514	0.559	1							Ppp1r15a	0.00268735
						Fam174b	8.81144e-278	0.286772	0.584	0.431	3.87439e-274							Cd209g	0.00399004	1.81168	0.319	0.42	1	Actn4	7.79424e-15	0.717162	0.642	0.592	3.42713e-11							Samhd1	0.0199316	0.703533	0.408	0.402	1							H2afz	0.00272707
						Slc35g1	1.81491e-274	0.566325	0.609	0.57	7.98018e-271							Adrb2	0.00628628	0.564196	0.302	0.416	1	Adgrl4	1.81415e-14	1.71311	0.526	0.148	7.97684e-11							Tnf	0.0201316	0.658765	0.31	0.244	1							Ifi27	0.00284141
						Nfe2l3	2.43994e-274	0.492782	0.586	0.537	1.07284e-270							Arl5c	0.00668041	0.306589	0.419	0.5	1	Syt15	2.83587e-14	1.22232	0.516	0.076	1.24693e-10							Clec4a1	0.0217336	0.505824	0.384	0.468	1							Pkm	0.00320021
						Ppdpf	1.95717e-273	0.902253	0.634	0.505	8.60567e-270							BC028528	0.00909354	0.499099	0.291	0.249	1	Arap3	3.11211e-14	1.00068	0.418	0.141	1.3684e-10							Lpxn	0.0222885	0.492346	0.45	0.487	1							Ppp2r2a	0.00331091
						5730559C18Rik	6.85087e-273	0.407577	0.618	0.593	3.01233e-269							Lifr	0.00950511	0.366739	0.398	0.471	1	Gpr182	4.44518e-14	0.649231	0.505	0.048	1.95455e-10							Olfm1	0.0238144	0.426402	0.455	0.587	1							Eif2b2	0.00343627
						Stmn1	5.09361e-272	1.09284	0.583	0.432	2.23966e-268							AC149090.1	0.0151884	0.63897	0.371	0.44	1	Rasa4	9.47919e-14	0.620001	0.487	0.173	4.168e-10							Ptpn18	0.0253628	0.890923	0.453	0.521	1							Ccl4	0.00366794
						Lsm8	4.10489e-271	0.61149	0.686	0.577	1.80492e-267							BC005537	0.0163953	0.412418	0.36	0.494	1	Snrk	1.19518e-13	1.30612	0.537	0.386	5.25521e-10							Junb	0.0279682	0.312429	0.667	0.687	1							Cyth4	0.00425096
						Tmem51	3.88618e-268	0.277609	0.6	0.495	1.70876e-264							Ier3	0.017811	0.450698	0.491	0.611	1	Hbb-bs	1.60049e-13	0.327367	0.32	0.342	7.03735e-10							Gpr132	0.032518	0.982236	0.347	0.361	1							Cd72	0.00481103
						Psapl1	7.12708e-267	0.437715	0.524	0.255	3.13378e-263							Gpr146	0.0188998	0.262355	0.22	0.321	1	Klf2	4.77915e-13	1.27053	0.524	0.318	2.10139e-09							Ctsh	0.0338868	0.763453	0.555	0.624	1							Cotl1	0.00504625
						Evpl	4.32888e-265	0.260365	0.552	0.347	1.90341e-261							Slco2b1	0.0194087	0.779251	0.342	0.412	1	Tmem35b	7.42582e-13	0.319523	0.544	0.431	3.26513e-09							Coro2a	0.0369125	0.590437	0.474	0.581	1							Rbm3	0.00514117
						Alpl	6.7645e-259	0.871754	0.683	0.611	2.97435e-255							Myo7a	0.0222907	0.287817	0.243	0.297	1	Ptrf	1.43602e-12	0.768324	0.581	0.498	6.3142e-09							Evi2a	0.0382936	1.13604	0.418	0.412	1							Slc38a1	0.00572527
						Trim29	1.84306e-257	0.6804	0.618	0.62	8.10394e-254							Ifi47	0.0278323	0.312843	0.312	0.324	1	Gfod2	4.05795e-12	0.319888	0.394	0.378	1.78428e-08							Cd244	0.0395193	0.558026	0.371	0.157	1							Bin2	0.00602769
						Ethe1	4.70755e-256	0.26955	0.499	0.305	2.06991e-252							Ppfia4	0.0283932	0.274543	0.231	0.298	1	Ddit4	5.55123e-12	1.01792	0.619	0.558	2.44087e-08							Fam107b	0.0455988	0.462659	0.528	0.578	1							Sptlc3	0.00650325
						Smim6	7.0904e-255	0.650411	0.569	0.457	3.11765e-251							Serpinb8	0.0343098	0.546665	0.342	0.399	1	Tubb5	6.68327e-12	0.338527	0.501	0.569	2.93863e-08							Cyth4	0.0456295	1.23844	0.423	0.383	1							Smc1a	0.00788585
						Ttc38	2.2809e-254	0.358637	0.61	0.524	1.00291e-250							Rhog	0.0413078	0.957058	0.441	0.568	1	Glul	1.61079e-11	0.347184	0.434	0.368	7.08264e-08							Aph1c	0.0538983	0.500152	0.357	0.373	1							Trim12c	0.00865686
						Hras	2.15185e-252	0.279194	0.594	0.457	9.46168e-249							Cd79b	0.0442245	0.256304	0.388	0.521	1	Anxa3	1.89896e-11	0.530134	0.587	0.658	8.34971e-08							Ly6c2	0.0546704	1.31786	0.36	0.473	1							Rexo4	0.0103062
						Ldlr	1.72484e-251	0.428504	0.63	0.552	7.5841e-248							Limd2	0.0474648	0.723565	0.388	0.488	1	Pitpnc1	2.32365e-11	0.385554	0.434	0.346	1.02171e-07							Unc93b1	0.0577304	1.1509	0.453	0.492	1							Cdca4	0.010587
						Tmem40	4.74294e-250	0.495697	0.555	0.36	2.08547e-246							Tnfrsf1b	0.058942	0.483568	0.384	0.469	1	Junb	2.41552e-11	0.352318	0.723	0.684	1.06211e-07							AI662270	0.0659141	0.788174	0.437	0.606	1							Phf1	0.0147884
						Tmem30b	1.54443e-247	0.499506	0.57	0.457	6.79085e-244							Pla2g7	0.0648197	1.01919	0.446	0.607	1	Selp	5.77774e-11	1.82058	0.493	0.112	2.54047e-07							Fnbp1	0.0683799	0.642237	0.438	0.484	1							AU020206	0.0165835
						Tmem205	1.77074e-247	0.852951	0.62	0.49	7.78596e-244							Ptger4	0.0703149	0.290816	0.467	0.57	1	Rcsd1	5.99562e-11	0.264411	0.492	0.293	2.63628e-07							Tnfaip8	0.073603	0.36808	0.501	0.533	1							Osbpl8	0.0167826
						Klf10	2.85598e-246	0.591943	0.591	0.45	1.25577e-242							Sap30	0.074167	0.393478	0.349	0.416	1	Atp2b4	6.04611e-11	0.468624	0.481	0.304	2.65848e-07							Ehd1	0.0754221	0.349137	0.464	0.517	1							Slc7a8	0.0179099
						Fscn1	9.8228e-241	0.372697	0.651	0.528	4.31909e-237							Hpgd	0.0758538	0.474925	0.304	0.4	1	Trp53i11	8.18869e-11	0.843944	0.43	0.428	3.60057e-07							Clec12a	0.0851919	0.875849	0.431	0.585	1							Lbh	0.0181673
						Grhpr	3.13685e-240	0.262838	0.617	0.465	1.37927e-236							Lst1	0.0773407	1.51239	0.414	0.633	1	Arhgef15	2.60974e-10	1.11717	0.415	0.105	1.1475e-06							Mfsd14a	0.0891282	0.288837	0.421	0.504	1							Rasgrp2	0.0196423
						Tspan6	2.22245e-239	0.417948	0.587	0.446	9.77213e-236							Gla	0.0774017	0.304131	0.397	0.544	1	Cxx1b	4.41767e-10	1.22488	0.535	0.402	1.94245e-06							Cox17	0.0921875	0.314592	0.459	0.462	1							Selenoh	0.0205057
						Ildr1	4.46155e-239	0.370794	0.522	0.242	1.96174e-235							Tmcc1	0.101161	0.472392	0.291	0.405	1	Hfe	9.06534e-10	0.275061	0.549	0.473	3.98603e-06							Taldo1	0.0951733	0.553977	0.428	0.545	1							Brd4	0.0207135
						Sh3glb2	1.21122e-235	0.353581	0.565	0.417	5.32571e-232							Daglb	0.101252	0.438714	0.317	0.432	1	Plcb4	1.08856e-09	0.356361	0.394	0.378	4.78638e-06							Ptpn22	0.102608	0.276917	0.43	0.588	1							Cd6	0.0207972
						Ptprf	2.53738e-233	0.686418	0.623	0.544	1.11569e-229							Ptafr	0.106673	0.881555	0.382	0.504	1	Apold1	4.48002e-09	1.10291	0.44	0.257	1.96987e-05							Cd86	0.106953	0.696226	0.457	0.524	1							Elmsan1	0.0228742
						Nipal4	8.682e-231	0.311873	0.513	0.231	3.81748e-227							Tnfrsf11a	0.106867	0.254316	0.218	0.258	1	Ggta1	5.01534e-09	0.748535	0.432	0.346	2.20524e-05							D1Ertd622e	0.135019	0.446192	0.394	0.455	1							Trbc1	0.0230209
						Slc35f5	3.50622e-230	0.505545	0.598	0.477	1.54169e-226							Gpr34	0.14028	1.17032	0.289	0.239	1	Sgk1	8.78987e-09	0.856582	0.47	0.522	3.8649e-05							Ramp1	0.141568	0.554075	0.365	0.332	1							Txndc11	0.0241582
						Ctsh	2.27195e-229	0.442689	0.704	0.588	9.98976e-226							Selplg	0.153547	0.94501	0.442	0.622	1	Cdkn2d	1.55749e-08	0.43972	0.538	0.405	6.84829e-05							Selplg	0.144719	1.65124	0.437	0.614	1							Cxcr3	0.0241924
						Cela1	1.01226e-228	0.738821	0.59	0.559	4.45092e-225							Oasl2	0.156179	0.347212	0.291	0.415	1	Iigp1	1.73616e-08	1.39467	0.517	0.378	7.63391e-05							Ms4a4c	0.146916	1.48845	0.403	0.501	1							Dennd4a	0.0298976
						Myof	5.77391e-224	0.614958	0.614	0.495	2.53879e-220							Tnfaip3	0.157051	0.561897	0.419	0.569	1	Atp8a1	1.92655e-08	0.313582	0.502	0.256	8.47104e-05							Lst1	0.153376	0.70605	0.453	0.621	1							Fyco1	0.0300884
						Smagp	7.88276e-224	0.373621	0.527	0.287	3.46605e-220							Pycard	0.172203	0.65522	0.454	0.571	1	Kdr	2.32624e-08	1.53476	0.518	0.262	0.000102285							Itgb7	0.195184	1.16713	0.382	0.391	1							Igsf8	0.0305866
						1810019D21Rik	2.02432e-222	0.296916	0.546	0.419	8.90095e-219							Csf2rb	0.173323	0.538981	0.282	0.333	1	Sema4c	2.37757e-08	0.498061	0.452	0.395	0.000104542							Rac2	0.199857	1.45713	0.413	0.489	1							Rad51	0.0305967
						Nrn1	1.32765e-219	0.46121	0.555	0.434	5.83768e-216							Clec4b1	0.243284	1.2801	0.365	0.469	1	Calcrl	3.29386e-08	0.763519	0.464	0.447	0.000144831							Hes6	0.203304	0.273516	0.406	0.404	1							Nfkbib	0.0315407
						Lamb3	1.5882e-217	0.405369	0.579	0.478	6.98329e-214							Rgs18	0.323738	0.426747	0.295	0.231	1	Tinagl1	3.82702e-08	0.99092	0.547	0.433	0.000168274							Acss1	0.229785	0.364796	0.335	0.346	1							S100a4	0.0356042
						Esrp1	1.95935e-216	0.343266	0.572	0.555	8.61526e-213							Gas7	0.349177	0.430912	0.352	0.451	1	Clec2d	4.39606e-08	1.49049	0.55	0.549	0.000193295							Hcls1	0.234077	1.40345	0.465	0.557	1							Ptp4a1	0.0371757
						Cox6a1	6.3545e-216	0.481227	0.772	0.573	2.79407e-212							Apobec3	0.353992	0.381466	0.301	0.361	1	Pcp4l1	7.82196e-08	1.4319	0.514	0.214	0.000343932							Hspa1a	0.238596	0.458227	0.699	0.778	1							Hmgn2	0.0378927
						Pigf	1.40597e-209	0.341122	0.602	0.472	6.18205e-206							Apobec1	0.367036	1.15152	0.365	0.478	1	Rnf125	8.04715e-08	0.284136	0.511	0.368	0.000353833							Ncf2	0.257593	0.913668	0.411	0.408	1							Rrm2	0.0411465
						Dcxr	4.2667e-209	0.650161	0.575	0.481	1.87607e-205							Tslp	0.383651	0.450407	0.383	0.492	1	Actn1	4.12633e-07	0.667557	0.457	0.463	0.00181435							Tagap	0.264769	0.559575	0.36	0.381	1							Pold2	0.0415537
						Far1	7.97894e-209	0.297511	0.579	0.432	3.50834e-205							Cstb	0.420023	0.563059	0.575	0.663	1	Dennd3	5.31556e-07	0.463158	0.518	0.365	0.00233725							Casp1	0.273407	0.311132	0.365	0.422	1							Gimap5	0.0475036
						Bcas3	1.64476e-206	0.311749	0.475	0.276	7.232e-203							Rgs19	0.44396	0.609183	0.405	0.542	1	Plekho1	9.97659e-07	0.362952	0.404	0.333	0.00438671							Vrk1	0.2878	0.994175	0.426	0.487	1							Tnfaip3	0.0529363
						Rpl14-ps1	3.5657e-200	0.478224	0.516	0.351	1.56784e-196							Slamf8	0.506718	0.480551	0.297	0.288	1	Myl4	1.17094e-06	0.288545	0.469	0.358	0.00514862							Irf8	0.295289	1.22754	0.435	0.505	1							Gm24407	0.0564355
						Akirin1	8.5015e-200	0.350212	0.632	0.582	3.73811e-196							Casp1	0.601801	0.558608	0.337	0.427	1	Ier3	1.57491e-06	1.61011	0.591	0.604	0.00692487							Dusp5	0.352444	0.648238	0.445	0.521	1							Ankrd54	0.0569743
						Cox7c	1.988e-199	0.511162	0.84	0.698	8.74125e-196							Hsd17b12	0.639584	0.265056	0.417	0.522	1	Epas1	1.69146e-06	1.1729	0.453	0.379	0.00743733							Fyb	0.3628	0.333278	0.401	0.453	1							Vsir	0.057018
						Kyat1	3.31008e-197	0.595074	0.55	0.435	1.45544e-193							Fli1	0.711699	0.346833	0.309	0.412	1	Adrb2	3.50627e-06	0.510844	0.516	0.402	0.015417							Slfn2	0.381833	1.36529	0.421	0.478	1							Cks2	0.0578773
						Cmbl	1.60787e-192	0.705017	0.524	0.337	7.06981e-189							Gda	0.765396	0.862224	0.411	0.513	1	Cdc42ep1	6.26067e-06	0.698051	0.524	0.403	0.0275282							Lrrc25	0.383049	0.501851	0.47	0.623	1							Cd48	0.0667345
						Adam28	1.56198e-189	0.447741	0.496	0.218	6.86802e-186							Cxcr4	0.780397	0.41201	0.249	0.309	1	Gpihbp1	6.58043e-06	1.99513	0.438	0.248	0.0289342							Selenoh	0.419692	0.358405	0.445	0.441	1							Psmb8	0.0700739
						Tmem54	5.03943e-189	0.320379	0.532	0.365	2.21584e-185							Gadd45b	0.896601	0.292525	0.456	0.532	1	Pir	8.91949e-06	0.350244	0.554	0.577	0.039219							Gmfg	0.494351	0.924527	0.418	0.479	1							4930523C07Rik	0.0810012
						Gm13219	9.39076e-189	0.36954	0.517	0.28	4.12912e-185													Pglyrp1	1.08677e-05	0.411174	0.439	0.283	0.0477852							Fgl2	0.541388	0.520566	0.409	0.447	1							Rexo2	0.0849247
						Gsta2	1.77589e-187	0.887825	0.575	0.559	7.80859e-184													Tmem47	1.13441e-05	0.449075	0.408	0.346	0.0498802							Tubb5	0.566039	0.485675	0.504	0.567	1							Dgka	0.0904198
						9530034E10Rik	1.65105e-186	1.55685	0.572	0.525	7.25968e-183													Mast4	1.16834e-05	0.266453	0.445	0.329	0.0513719							Phf11b	0.621816	1.19449	0.409	0.453	1							Slc2a3	0.0908589
						Krt20	8.30486e-184	0.46768	0.546	0.497	3.65165e-180													Ptprb	3.85121e-05	1.78101	0.461	0.439	0.169338							Tbc1d9	0.661106	0.311692	0.475	0.515	1							Ppia	0.0934678
						Stard5	1.99968e-182	0.358383	0.565	0.451	8.7926e-179													Rflnb	4.28561e-05	1.45654	0.457	0.434	0.188438							Clec4b1	0.714617	1.39503	0.421	0.462	1							Ass1	0.0981804
						Hes1	3.14957e-182	0.631155	0.634	0.466	1.38487e-178													Dchs1	5.52003e-05	0.384902	0.512	0.411	0.242716							Rasgrp4	0.723003	0.721092	0.355	0.225	1							Pkp3	0.101638
						Fer1l4	3.46303e-179	0.346675	0.501	0.275	1.5227e-175													Ackr1	0.000120125	1.6273	0.51	0.41	0.528192							Ccl2	0.804563	0.803842	0.543	0.711	1							U2surp	0.104287
						Rps26-ps1	5.51962e-176	0.264986	0.506	0.365	2.42697e-172													Gja4	0.000218314	0.7833	0.409	0.143	0.959925							Ube2c	0.966592	1.04729	0.379	0.45	1							Sec11c	0.108079
						Gm16136	1.77271e-166	1.28174	0.52	0.366	7.79459e-163													Gcnt2	0.000225451	0.433196	0.493	0.259	0.991308							Tcf19	0.988054	0.331414	0.276	0.255	1							Stk10	0.110134
						Ano1	1.8894e-166	0.475246	0.51	0.304	8.3077e-163													Cbfa2t3	0.000287539	0.503524	0.417	0.262	1							Ifi209	0.997392	0.401958	0.288	0.075	1							Laptm5	0.113211
						Pycard	4.40671e-165	0.623111	0.612	0.542	1.93763e-161													Usp25	0.000289882	0.256023	0.463	0.382	1																			Ltb	0.114679
						Gpt	6.00125e-165	0.398474	0.58	0.49	2.63875e-161													Mef2c	0.000337109	0.777494	0.459	0.335	1																			Gbp4	0.116832
						Hsd17b12	1.42419e-164	0.306574	0.597	0.48	6.26216e-161													Phf1	0.000729351	0.271712	0.486	0.411	1																			Rora	0.117921
						4931406C07Rik	2.90174e-164	0.452978	0.56	0.5	1.2759e-160													Rasip1	0.000797889	1.27092	0.461	0.42	1																			Sema4a	0.118834
						Tuba8	5.01512e-162	0.308803	0.568	0.509	2.20515e-158													Hid1	0.0011215	0.535492	0.454	0.339	1																			Hmgb2	0.126899
						Dennd2d	2.78916e-161	0.398528	0.507	0.392	1.22639e-157													Tek	0.0023876	1.14592	0.509	0.351	1																			Psmb9	0.127056
						Hacd3	1.46835e-154	0.267082	0.559	0.438	6.45634e-151													AW112010	0.00316471	1.07523	0.51	0.389	1																			Tbc1d10c	0.1316
						Syngr1	3.31121e-154	0.698914	0.552	0.509	1.45594e-150													Erg	0.00422806	0.834128	0.488	0.191	1																			Slc3a2	0.133433
						Rps27rt	2.07971e-152	0.638863	0.52	0.364	9.14447e-149													Flt1	0.0048447	1.22061	0.499	0.301	1																			Dtnb	0.134805
						Acot13	1.81126e-149	0.307714	0.504	0.382	7.96412e-146													Cebpd	0.00933237	0.896975	0.552	0.522	1																			Xlr4b	0.136152
						Galnt6	7.4149e-149	0.335677	0.365	0.531	3.26033e-145													Ch25h	0.0109203	0.754278	0.461	0.372	1																			Osbpl3	0.140816
						Baiap2	1.03362e-143	0.263229	0.573	0.486	4.54485e-140													Top1	0.0125468	0.274559	0.573	0.577	1																			Rcsd1	0.152347
						Sptlc3	4.49008e-138	0.370412	0.516	0.419	1.97429e-134													Nxn	0.0128314	0.281264	0.518	0.392	1																			Cnn2	0.154016
						St8sia6	1.16456e-137	0.514682	0.545	0.517	5.12056e-134													Notch1	0.0316048	0.65838	0.508	0.47	1																			Clec2d	0.164683
						Gjb6	1.96404e-135	0.603689	0.547	0.496	8.63588e-132													Gpr4	0.0340216	0.643713	0.442	0.064	1																			Tuba1b	0.166305
						Stap2	1.6495e-130	0.286955	0.457	0.175	7.25285e-127													Pim3	0.0379238	1.2848	0.526	0.59	1																			Grap	0.173786
						Decr2	1.69576e-129	0.275995	0.487	0.345	7.45626e-126													Ret	0.0406658	0.286438	0.354	0.046	1																			Rnu12	0.189402
						Wnt5a	2.00366e-129	0.268186	0.515	0.364	8.81011e-126													Cracr2b	0.0425401	1.03518	0.447	0.246	1																			Axin2	0.200574
						Acot7	2.22294e-128	0.351266	0.602	0.55	9.77425e-125													Il10rb	0.0451576	0.629023	0.559	0.576	1																			Tmem154	0.211442
						Prdx3	3.68556e-125	0.36054	0.568	0.47	1.62054e-121													Ushbp1	0.0524092	1.41543	0.458	0.152	1																			Ccr5	0.217762
						Fam25c	4.46535e-124	1.02224	0.535	0.488	1.96342e-120													Myct1	0.0542751	1.5811	0.46	0.224	1																			Fam117a	0.258195
						Gpa33	4.29218e-121	0.847426	0.498	0.352	1.88727e-117													Gem	0.0904026	0.551058	0.461	0.411	1																			Pde7a	0.271238
						Cldn8	9.14822e-121	0.268291	0.435	0.161	4.02247e-117													Rtp4	0.103167	0.730832	0.511	0.53	1																			Nfkbiz	0.278462
						Gadd45a	4.89288e-120	0.360947	0.558	0.472	2.1514e-116													Mmrn2	0.110822	1.50963	0.485	0.175	1																			Gzma	0.301632
						Sytl1	1.75799e-119	0.603076	0.504	0.381	7.72988e-116													St6galnac2	0.135232	0.476593	0.55	0.487	1																			Ltb4r1	0.340066
						Hoxb8	2.00158e-118	0.328843	0.483	0.327	8.80094e-115													Bik	0.168202	0.514582	0.484	0.544	1																			Sell	0.35629
						Syt8	7.91607e-113	1.03355	0.546	0.486	3.4807e-109													Tgm2	0.213711	0.579413	0.544	0.604	1																			Cdk1	0.379343
						Ehf	1.83196e-112	0.815342	0.576	0.643	8.05511e-109													Ecscr	0.227412	2.10847	0.487	0.242	1																			Chka	0.38925
						Pcbd1	3.83034e-111	0.312035	0.517	0.419	1.6842e-107													Socs2	0.245289	1.02389	0.5	0.473	1																			Pabpc1	0.429048
						Cd82	1.30014e-109	0.378927	0.563	0.48	5.7167e-106													Ccnd1	0.256742	0.57731	0.539	0.583	1																			Msn	0.466917
						Cyp4f15	6.86152e-107	0.932018	0.548	0.505	3.01701e-103													Fgl2	0.258001	0.326641	0.546	0.441	1																			Lmnb1	0.480052
						Lyrm9	2.66321e-104	0.289526	0.427	0.267	1.17101e-100													Ehd4	0.269286	1.16317	0.478	0.428	1																			Casp1	0.481411
						Mapk13	1.00997e-103	0.257173	0.504	0.396	4.44082e-100													Col4a1	0.270739	0.401074	0.535	0.484	1																			Tmpo	0.48168
						1110032A03Rik	3.8114e-99	0.275688	0.489	0.379	1.67587e-95													Gbp2	0.286184	0.682963	0.487	0.367	1																			Sike1	0.483679
						S100a5	4.05775e-98	0.444945	0.502	0.358	1.78419e-94													Gimap6	0.29234	2.04962	0.47	0.307	1																			Pgk1	0.48659
						Capn13	2.50268e-95	0.42985	0.52	0.466	1.10043e-91													Sult1a1	0.304945	0.922992	0.458	0.305	1																			Flt3l	0.511124
						Atrn	1.27732e-94	0.592891	0.52	0.43	5.61638e-91													Nrp1	0.354679	0.979554	0.505	0.42	1																			Cox7c	0.529621
						Tmem184a	2.65623e-94	0.341676	0.492	0.356	1.16795e-90													Grrp1	0.380485	1.31796	0.461	0.127	1																			Cd69	0.54891
						Ttc23l	5.30289e-91	0.726581	0.377	0.453	2.33168e-87													Rassf9	0.392499	0.522844	0.465	0.134	1																			Gm14336	0.560774
						Selenoh	1.47249e-89	0.290079	0.506	0.413	6.47452e-86													Esm1	0.422161	1.00389	0.51	0.426	1																			Smco4	0.571544
						Gm8730	2.66345e-86	0.284752	0.518	0.416	1.17112e-82													Apol10b	0.440045	0.429666	0.447	0.076	1																			Ctla2a	0.574297
						Bmp7	2.5216e-85	0.395032	0.553	0.562	1.10875e-81													Irf1	0.444072	0.916208	0.484	0.394	1																			Cyfip2	0.578845
						Scp2	1.90984e-83	0.649427	0.587	0.519	8.39755e-80													Ptp4a3	0.444509	0.293168	0.54	0.499	1																			Fermt3	0.580588
						Mipol1	7.3615e-83	0.554755	0.529	0.449	3.23685e-79													Cox6a1	0.517161	0.251756	0.617	0.634	1																			Lsm3	0.587371
						4631405K08Rik	2.52886e-82	0.453508	0.398	0.532	1.11194e-78													Trafd1	0.541945	0.311095	0.458	0.422	1																			Adgre5	0.594439
						Fuca2	9.40056e-82	0.483662	0.554	0.538	4.13343e-78													Rab11a	0.543813	0.59551	0.611	0.655	1																			Sdhaf1	0.606639
						Tc2n	8.19752e-80	0.480846	0.541	0.534	3.60445e-76													Ctnnb1	0.552609	0.477492	0.572	0.588	1																			Serinc3	0.624465
						Mocs2	3.07778e-78	0.421171	0.492	0.383	1.3533e-74													Ywhah	0.602465	0.318602	0.604	0.582	1																			Dusp1	0.628441
						Ctnnal1	1.75109e-76	0.372701	0.506	0.473	7.69955e-73													Btg2	0.674888	0.620399	0.504	0.447	1																			Ncor1	0.629248
						Timm8b	3.8503e-76	0.60534	0.523	0.433	1.69298e-72													Enpp4	0.717593	0.300812	0.442	0.318	1																			Dapp1	0.675416
						Cds1	4.68379e-75	0.28958	0.519	0.42	2.05946e-71													Rapgef3	0.72215	0.738044	0.441	0.125	1																			Vars	0.68304
						Glrx5	2.74602e-73	0.302873	0.629	0.617	1.20742e-69													Elk3	0.78088	1.33455	0.487	0.431	1																			Psen2	0.688698
						Anxa8	3.9957e-68	0.29514	0.708	0.708	1.75691e-64													Lyve1	0.798959	0.364471	0.491	0.482	1																			Chmp1b	0.688935
						Neat1	1.24688e-66	0.833638	0.451	0.294	5.48251e-63													C1qtnf9	0.836366	1.34734	0.45	0.089	1																			Hcst	0.698631
						Tsku	8.72057e-66	0.28916	0.383	0.444	3.83444e-62													Irgm1	0.854375	0.441777	0.524	0.499	1																			Gm11478	0.712094
						Entpd5	1.1357e-63	0.617124	0.494	0.407	4.99366e-60													Mfap3	0.903073	0.320635	0.487	0.446	1																			Asxl1	0.731677
						Sowahc	1.01307e-62	0.279715	0.512	0.461	4.45449e-59													Parp14	0.931075	0.610131	0.491	0.474	1																			Gm10073	0.732876
						Osgin1	1.09365e-62	0.9151	0.49	0.43	4.8088e-59													Pcp4	0.952901	0.777005	0.393	0.265	1																			Sp100	0.740434
						Pllp	1.66021e-60	0.881878	0.507	0.482	7.29994e-57													Tshz2	0.974754	0.887529	0.505	0.47	1																			Pim1	0.75816
						Plekhg6	8.0085e-58	0.300313	0.565	0.656	3.52134e-54																																					Cd3d	0.763766
						Sdcbp2	1.04559e-57	0.482449	0.463	0.341	4.59746e-54																																					Sesn3	0.77367
						Htatip2	2.29154e-57	0.586848	0.518	0.463	1.00759e-53																																					Fam105a	0.808283
						Gsta1	7.90677e-56	0.352628	0.491	0.457	3.4766e-52																																					Rps6kb2	0.860466
						Hmgn3	1.05758e-55	0.413109	0.497	0.419	4.6502e-52																																					Tmem176a	0.865133
						Dsp	4.48026e-53	0.522103	0.537	0.613	1.96997e-49																																					Gm25360	0.931441
						9130409J20Rik	6.98238e-52	0.346153	0.449	0.244	3.07015e-48																																					Gm5526	0.931739
						Tns4	1.09365e-50	0.276351	0.474	0.358	4.80878e-47																																					S100a10	0.969212
						Hebp2	5.5286e-45	0.534977	0.479	0.406	2.43092e-41																																					Cdc42ep3	0.987352
						Tmem154	4.3757e-42	0.504747	0.376	0.382	1.924e-38
						Fam84a	6.13738e-38	0.270576	0.397	0.408	2.69861e-34
						Trappc6a	9.29689e-38	0.61038	0.472	0.425	4.08784e-34
						Apoc1	1.30794e-37	1.34621	0.495	0.463	5.751e-34
						Rnf181	1.80116e-37	0.329894	0.605	0.573	7.91968e-34
						Bcl2l14	2.1245e-34	0.312089	0.446	0.17	9.34142e-31
						Elf5	6.64183e-32	0.302689	0.428	0.205	2.92041e-28
						Sh3bgrl2	2.60027e-29	0.543398	0.47	0.413	1.14334e-25
						9230102O04Rik	8.49186e-29	0.530761	0.485	0.419	3.73387e-25
						Sord	5.87088e-28	0.286752	0.474	0.398	2.58143e-24
						Nabp1	1.16793e-27	0.368028	0.53	0.551	5.1354e-24
						1500026H17Rik	2.6648e-27	0.283236	0.405	0.47	1.17171e-23
						Vps36	1.35685e-26	0.31964	0.535	0.513	5.96606e-23
						Krtcap3	6.78236e-24	0.41878	0.475	0.45	2.98221e-20
						Aknad1	2.25105e-22	0.301934	0.424	0.241	9.89785e-19
						Duoxa1	1.57274e-21	0.334712	0.449	0.535	6.91532e-18
						Ptprr	1.26971e-20	0.330699	0.385	0.206	5.58292e-17
						0610040J01Rik	9.53544e-18	0.257038	0.493	0.529	4.19273e-14
						Sdr42e1	1.43689e-12	0.319689	0.465	0.396	6.318e-09
						Gstp3	1.71343e-12	0.269418	0.417	0.405	7.53394e-09
						Oit1	5.89001e-11	0.806619	0.457	0.538	2.58984e-07
						Kcnn4	1.42838e-09	0.387126	0.452	0.522	6.28061e-06
						Rassf7	9.12858e-09	0.378331	0.407	0.317	4.01384e-05
						Acer2	4.42685e-07	0.410964	0.438	0.451	0.00194649
						Reep6	2.01061e-06	0.324018	0.42	0.302	0.00884064
						Eps8l2	3.25659e-06	0.432789	0.417	0.261	0.0143192
						Cox17	9.55205e-06	0.348916	0.483	0.453	0.0420004
						Srebf1	1.06929e-05	0.348618	0.449	0.405	0.0470166
						2010107G23Rik	7.93989e-05	0.369756	0.437	0.405	0.349117
						Prss8	0.000720048	0.458634	0.401	0.286	1
						Epha1	0.000989117	0.25845	0.378	0.216	1
						Pdzk1ip1	0.0050635	0.593683	0.467	0.497	1
						Dnase1l2	0.0301932	0.277223	0.368	0.275	1
						Sh3yl1	0.0344804	0.415025	0.394	0.249	1
						Dnmt3l	0.214763	1.13709	0.474	0.528	1
						Hcar2	0.612265	0.520497	0.421	0.32	1
[truncated: 10 more columns]
