# Supplementary material for: Single‐cell profiling reveals various types of interstitial cells in the bladder
Source: Cell Prolif. 2023 Feb 23;56(9):e13431. doi: 10.1111/cpr.13431 (PMC10472517; doi:10.1111/cpr.13431)
Supplement: Supplementary file 10 — TABLE S5. Patient and mousemanifest ‐ Clinical features of the data. [file CPR-56-e13431-s009.xlsx]

## Sheet: Table_S5
Table S5. Patient and mousemanifest - Clinical features of the data.
Donor ID	Sequencing ID	Sex	Age	Bladder_location
H_M_0606	Bladder_homo_M	Male	72	Bladder anterior wall
H_F_0530	Bladder_homo_F	Female	47	Bladder anterior wall
YZXM0520M	Bladder_Rat_M	Male	8 weeks	Whole Bladder tissuse
YZXM0521F	Bladder_Rat_F	Female	8 weeks	Whole Bladder tissuse
GSM4647160	C57BL/6 Mus musculus	Female	6-8 weeks	Whole Bladder tissuse
GSM4647161	C57BL/6 Mus musculus	Female	12 months	Whole Bladder tissuse
GSM4647162	C57BL/6 Mus musculus	Female	18 months	Whole Bladder tissuse
GSM4647163	C57BL/6 Mus musculus	Female	24 months	Whole Bladder tissuse
GSM4647164	C57BL/6 Mus musculus	Female	24 months	Whole Bladder tissuse
