# Supplementary material for: Single‐cell profiling reveals various types of interstitial cells in the bladder
Source: Cell Prolif. 2023 Feb 23;56(9):e13431. doi: 10.1111/cpr.13431 (PMC10472517; doi:10.1111/cpr.13431)
Supplement: Supplementary file 11 — TABLE S6. Detail Antibodies information used in current investigation [file CPR-56-e13431-s007.xlsx]

## Sheet: Table_S6
Table S6. Detail Antibodies information used in current investigation
Antibody	lot.NO	Application	Compony
Anti-TRPA1/TSA	ab58844	IP, IHC-Fr, IHC-FoFr, IHC-P, IHC - Wholemount	Abcam
Anti-Desmin	ab8976	ICC/IF, IHC-Fr, WB	Abcam
Anti-TGFB1	ab92486	WB, IHC-FrFl, IHC-P, IHC-Fr, ICC/IF	Abcam
Anti-PI16	HPA043763	IHC/IF	Atlas Antibodies AB
